# Supplementary material for: Tetrahydrobiopterin metabolism attenuates ROS generation and radiosensitivity through LDHA S-nitrosylation: novel insight into radiogenic lung injury
Source: Exp Mol Med. 2024 May 1;56(5):1107–22. doi: 10.1038/s12276-024-01208-z (PMC11148139; doi:10.1038/s12276-024-01208-z)
Supplement: Supplementary file 2 — Supplementary Table 1 [file 12276_2024_1208_MOESM2_ESM.xlsx]

## Sheet: Summary
Header line description of table 1			Table 1. MS/MS spectrum database search analysis summary
Total spectrum	Number of spectrum produced by mass spectrometer
Matched spectrum	Number of spectrum matched with alignment protein		Total spectrum	Matched spectrum	Peptides	Modified peptides	Identified proteins	Quantifiable proteins	Identified sites	Quantifiable sites
Peptides	Number of peptides which spectrum hit		18170	3016 (16.6%)	2197	185	122	107	194	167
Modified peptides	Total number of modified peptides identified
Identified proteins	Number of proteins detected by spectrum search analysis
Quantifiable proteins	Number of proteins quantifiable		Table 2. Differentially modified modification sites (modified proteins) summary (Filtered with threshold value of expression fold change)
Identified sites	Number of modification sites detected by spectrum search analysis
Quantifiable sites	Number of modification sites quantifiable			Compare group	Regulated type	fold change >1.2
				PBS/C	up-regulated	10 (9)
Header line description of worksheet "Site_quant"					down-regulated	32 (21)
Protein accession	Protein accession number of database used for search			BH4/PBS	up-regulated	50 (39)
Position	Modification site localization in protein				down-regulated	3 (3)
Amino acid	The amino acid that modification site modified
Protein description	Protein functional description
Gene name	Indicates the name of the gene that code for the protein sequence
Localization probability	Probability of a certain amino acid containing this modification in this peptide
PEP	The maximal posterior error probability for peptides
Score	A simple rule to be used to judge whether a result is significant or not
Modified sequence	Identified peptide sequence marked with modification sites localization probabilities
Charge	Carried charge of peptide
Mass error [ppm]	Parts per million ratio of peptide mass error between the theory and practice
MS/MS Count	Number of spectrum matched with peptide
Header line description of worksheet "peptide_quant"
ID	Identified peptide index number
Sequence	Identified peptide amino acid sequence
Length	Identified peptide amino acid length
Modifications	identified peptide with modification markers
Modified sequence	Identified peptide sequence marked with modification sites localization probabilities
Protein accession	Protein accession number of database used for search
Protein description	Protein functional description
Charge	Carried charge of peptide
m/z	Mass-to-charge ratio of peptide
Mass error [ppm]	Parts per million ratio of peptide mass error between the theory and practice
PEP	The maximal posterior error probability for peptides
Score	A simple rule to be used to judge whether a result is significant or not
MS/MS Count	Number of spectrum matched with peptide

## Sheet: Site_quant
Protein accession	Position	Amino acid	Protein description	Gene name	Localization probability	PEP	Score	Modified sequence	Charge	Mass error [ppm]	MS/MS Count	BH4	C	PBS	PBS/C Ratio	BH4/PBS Ratio
D3YV10	40	C	Coiled-coil domain-containing protein 13 OS=Mus musculus OX=10090 GN=Ccdc13 PE=1 SV=1	Ccdc13	1	0.00751444	47.228	REKELSC(1)QSK	2	-2.5371	1	1.016	0.944	1.053	1.115	0.967
G3X982	976	C	Aldehyde oxidase 3 OS=Mus musculus OX=10090 GN=Aox3 PE=1 SV=1	Aox3	0.999151	7.73185e-40	145.19	TIHNQEFDPTNLLQC(0.001)WEAC(0.999)VENSSYYNR	4	-0.20329	1	0.963	1.077	0.96	0.889	1.005
G3X982	931	C	Aldehyde oxidase 3 OS=Mus musculus OX=10090 GN=Aox3 PE=1 SV=1	Aox3	1	2.59707e-09	84.66	GFGFPQGAFVTETC(1)MSAVAAK	3	0.36767	1	1.021	1.094	0.866	0.792	1.181
O08553	248	C	Dihydropyrimidinase-related protein 2 OS=Mus musculus OX=10090 GN=Dpysl2 PE=1 SV=2	Dpysl2	1	1.06929e-05	74.141	SITIANQTNC(1)PLYVTK	3	0.66265	1	0.994	1	1.013	1.013	0.982
O08553	504	C	Dihydropyrimidinase-related protein 2 OS=Mus musculus OX=10090 GN=Dpysl2 PE=1 SV=2	Dpysl2	1	0.010771	43.592	GLYDGPVC(1)EVSVTPK	3	1.2891	1	1.161	0.87	0.955	1.097	1.218
O08573	73	C	Galectin-9 OS=Mus musculus OX=10090 GN=Lgals9 PE=1 SV=1	Lgals9	1	7.4253e-17	132.14	FEEGGYVVC(1)NTK	3	-0.806	2	1.112	0.903	0.978	1.083	1.138
O08709	47	C	Peroxiredoxin-6 OS=Mus musculus OX=10090 GN=Prdx6 PE=1 SV=3	Prdx6	1	0.00560439	56.139	DFTPVC(1)TTELGR	2	-0.44898	1	1.19	0.91	0.869	0.956	1.372
O08997	15	C	Copper transport protein ATOX1 OS=Mus musculus OX=10090 GN=Atox1 PE=1 SV=1	Atox1	0.904897	0.00411569	44.584	HEFSVDMTC(0.095)EGC(0.905)AEAVSR	4	1.297	1
O09131	32	C	Glutathione S-transferase omega-1 OS=Mus musculus OX=10090 GN=Gsto1 PE=1 SV=2	Gsto1	1	0.0119946	61.997	FC(1)PFAQR	3	-0.62786	2	0.998	0.985	1.026	1.041	0.975
O35459	181	C	Delta(3,5)-Delta(2,4)-dienoyl-CoA isomerase, mitochondrial OS=Mus musculus OX=10090 GN=Ech1 PE=1 SV=1	Ech1	0.999989	6.8882e-10	78.272	PVIAAIHGGCIGGGVDLVSAC(1)DIR	4	0.46062	1	1.166	0.853	0.968	1.133	1.207
O35459	186	C	Delta(3,5)-Delta(2,4)-dienoyl-CoA isomerase, mitochondrial OS=Mus musculus OX=10090 GN=Ech1 PE=1 SV=1	Ech1	1	0.00141719	62.166	YC(1)TQDAFFQIK	3	1.4363	1	1.104	0.847	1.055	1.245	1.049
O35566	192	C	CD151 antigen OS=Mus musculus OX=10090 GN=Cd151 PE=1 SV=2	Cd151	1	0.014255	52.937	TMVAGC(1)GK	2	1.3786	1	1.064	0.875	1.073	1.225	0.994
O35658	182	C	Complement component 1 Q subcomponent-binding protein, mitochondrial OS=Mus musculus OX=10090 GN=C1qbp PE=1 SV=1	C1qbp	1	6.27951e-32	135.8	TLVLDC(1)HYPEDEIGHEDEAESDIFSIK	5	0.44417	2	1.016	0.995	0.991	0.995	1.027
O70250	55	C	Phosphoglycerate mutase 2 OS=Mus musculus OX=10090 GN=Pgam2 PE=1 SV=3	Pgam2	1	0.0146293	42.785	IEFDIC(1)YTSVLK	3	0.85316	1	0.867	1.189	0.951	0.799	0.913
O70468	471	C	Myosin-binding protein C, cardiac-type OS=Mus musculus OX=10090 GN=Mybpc3 PE=1 SV=1	Mybpc3	1	4.84585e-05	68.413	VEFEC(1)EVSEEGAQVK	3	0.15121	1	0.982	1.027	0.996	0.97	0.988
O88342	285	C	WD repeat-containing protein 1 OS=Mus musculus OX=10090 GN=Wdr1 PE=1 SV=3	Wdr1	1	1.02908e-40	138.78	IWDVNVNSVVSTFPMGSNVLDQQLGC(1)LWQK	4	0.002118	1	1.045	1.112	0.812	0.73	1.29
P01942	105	C	Hemoglobin subunit alpha OS=Mus musculus OX=10090 GN=Hba PE=1 SV=2	Hba	1	1.47617e-25	117.08	LLSHC(1)LLVTLASHHPADFTPAVHASLDK	5	-0.62501	1	1.094	0.934	0.964	1.032	1.137
P02088	94	C	Hemoglobin subunit beta-1 OS=Mus musculus OX=10090 GN=Hbb-b1 PE=1 SV=2	Hbb-b1	1	0.00288612	54.09	GTFASLSELHC(1)DK	3	0.098059	2	0.98	0.86	1.2	1.394	0.818
P02463	1460	C	Collagen alpha-1(IV) chain OS=Mus musculus OX=10090 GN=Col4a1 PE=1 SV=4	Col4a1	1	0.000159696	64.407	HSQTTDDPLC(1)PPGTK	3	-0.30985	1
P02463	1493	C	Collagen alpha-1(IV) chain OS=Mus musculus OX=10090 GN=Col4a1 PE=1 SV=4	Col4a1	1	9.98868e-09	94.532	AHGQDLGTAGSC(1)LR	3	-0.20554	1	1.063	0.91	1.034	1.136	1.03
P03958	169	C	Adenosine deaminase OS=Mus musculus OX=10090 GN=Ada PE=1 SV=3	Ada	1	1.30367e-06	83.633	HQPSWSLEVLELC(1)K	3	-0.092154	1	1.018	1.013	0.967	0.954	1.055
P05064	178	C	Fructose-bisphosphate aldolase A OS=Mus musculus OX=10090 GN=Aldoa PE=1 SV=2	Aldoa	1	3.02724e-11	83.179	YASIC(1)QQNGIVPIVEPEILPDGDHDLKR	5	1.1017	2	0.99	1.144	0.845	0.738	1.173
P05064	202	C	Fructose-bisphosphate aldolase A OS=Mus musculus OX=10090 GN=Aldoa PE=1 SV=2	Aldoa	1	4.27047e-07	117.39	C(1)QYVTEK	2	-0.34078	2	0.991	1.021	0.991	0.971	1.002
P05202	274	C	Aspartate aminotransferase, mitochondrial OS=Mus musculus OX=10090 GN=Got2 PE=1 SV=1	Got2	1	1.02053e-117	255.21	HFIEQGINVC(1)LC(1)QSYAK	4	-4.0127	8	1.047	1.09	0.835	0.766	1.257
P05202	212	C	Aspartate aminotransferase, mitochondrial OS=Mus musculus OX=10090 GN=Got2 PE=1 SV=1	Got2	1	3.99422e-08	70.572	IPEQSVLLLHAC(1)AHNPTGVDPRPEQWK	4	-0.50611	1	0.988	1.054	0.956	0.906	1.034
P05202	272	C	Aspartate aminotransferase, mitochondrial OS=Mus musculus OX=10090 GN=Got2 PE=1 SV=1	Got2	1	4.75813e-37	157.98	HFIEQGINVC(1)LC(1)QSYAK	4	-4.0127	4	1.056	1.106	0.806	0.728	1.313
P05202	106	C	Aspartate aminotransferase, mitochondrial OS=Mus musculus OX=10090 GN=Got2 PE=1 SV=1	Got2	1	9.94158e-05	71.879	EYLPIGGLAEFC(1)K	3	0.88052	1	0.997	0.93	1.095	1.177	0.912
P05202	382	C	Aspartate aminotransferase, mitochondrial OS=Mus musculus OX=10090 GN=Got2 PE=1 SV=1	Got2	1	2.22465e-08	70.701	EGSSHNWQHITDQIGMFC(1)FTGLKPEQVER	5	0.14057	1	0.965	1.056	0.983	0.93	0.983
P05202	295	C	Aspartate aminotransferase, mitochondrial OS=Mus musculus OX=10090 GN=Got2 PE=1 SV=1	Got2	1	0.000825841	81.547	VGAFTVVC(1)K	3	-0.6533	2	1.035	0.984	0.981	0.996	1.057
P05213	315	C	Tubulin alpha-1B chain OS=Mus musculus OX=10090 GN=Tuba1b PE=1 SV=2	Tuba1b	0.814223	0.0109191	42.864	YMAC(0.814)C(0.186)LLYR	3	-1.0958	1
P06151	163	C	L-lactate dehydrogenase A chain OS=Mus musculus OX=10090 GN=Ldha PE=1 SV=3	Ldha	1	8.78668e-15	126.34	VIGSGC(1)NLDSAR	2	-0.61396	2	1.13	1.037	0.795	0.767	1.424
P06151	35	C	L-lactate dehydrogenase A chain OS=Mus musculus OX=10090 GN=Ldha PE=1 SV=3	Ldha	1	2.88518e-05	64.249	ITVVGVGAVGMAC(1)AISILMK	3	-0.21084	1	1.076	0.964	0.95	0.984	1.135
P06151	293	C	L-lactate dehydrogenase A chain OS=Mus musculus OX=10090 GN=Ldha PE=1 SV=3	Ldha	1	8.7063e-25	114.62	GLYGINEDVFLSVPC(1)ILGQNGISDVVK	3	0.70348	1	1.131	1.088	0.731	0.672	1.549
P06745	404	C	Glucose-6-phosphate isomerase OS=Mus musculus OX=10090 GN=Gpi PE=1 SV=4	Gpi	1	1.06681e-08	88.385	MIPC(1)DFLIPVQTQHPIR	3	-1.2835	3	1.01	1.028	0.958	0.931	1.057
P07724	538	C	Serum albumin OS=Mus musculus OX=10090 GN=Alb PE=1 SV=3	Alb	1	0.00920994	43.05	AETFTFHSDIC(1)TLPEK	3	1.2269	1	1.028	0.965	1.011	1.048	1.019
P07724	289	C	Serum albumin OS=Mus musculus OX=10090 GN=Alb PE=1 SV=3	Alb	1	3.39507e-40	180.61	YMC(1)ENQATISSK	2	-0.56194	3	1.056	0.957	0.984	1.028	1.076
P07724	511	C	Serum albumin OS=Mus musculus OX=10090 GN=Alb PE=1 SV=3	Alb	1	0.0283076	42.633	RPC(1)FSALTVDETYVPK	3	-1.0281	1	1.017	1.035	0.941	0.909	1.082
P07724	58	C	Serum albumin OS=Mus musculus OX=10090 GN=Alb PE=1 SV=3	Alb	1	0.000207352	92.491	C(1)SYDEHAK	3	0.64442	2	1.017	1.022	0.957	0.936	1.063
P07724	472	C	Serum albumin OS=Mus musculus OX=10090 GN=Alb PE=1 SV=3	Alb	1	8.32866e-07	85.837	LPC(1)VEDYLSAILNR	3	0.75844	1	0.983	1.028	0.993	0.966	0.992
P07724	591	C	Serum albumin OS=Mus musculus OX=10090 GN=Alb PE=1 SV=3	Alb	1	2.42694e-08	82.01	AADKDTC(1)FSTEGPNLVTR	4	-0.73996	1	0.905	1.07	1.045	0.976	0.867
P07724	99	C	Serum albumin OS=Mus musculus OX=10090 GN=Alb PE=1 SV=3	Alb	1	0.0217786	50.127	LC(1)AIPNLR	2	-0.57433	1
P07724	416	C	Serum albumin OS=Mus musculus OX=10090 GN=Alb PE=1 SV=3	Alb	1	0.00387219	74.173	TNC(1)DLYEK	2	-0.36693	2	0.98	1.033	0.991	0.96	0.991
P07724	583	C	Serum albumin OS=Mus musculus OX=10090 GN=Alb PE=1 SV=3	Alb	0.936048	1.40817e-86	225.32	TVMDDFAQFLDTC(0.064)C(0.936)K	2	-0.69189	5	0.978	1.015	1.016	1.001	0.964
P07724	485	C	Serum albumin OS=Mus musculus OX=10090 GN=Alb PE=1 SV=3	Alb	1	0.00746145	65.777	VC(1)LLHEK	2	0.7365	1	1.037	0.98	0.983	1.004	1.057
P08074	58	C	Carbonyl reductase [NADPH] 2 OS=Mus musculus OX=10090 GN=Cbr2 PE=1 SV=1	Cbr2	1	2.83095e-12	89.659	ECPGIEPVC(1)VDLGDWDATEK	3	-0.74991	1	1.049	1.044	0.89	0.852	1.181
P08228	147	C	Superoxide dismutase [Cu-Zn] OS=Mus musculus OX=10090 GN=Sod1 PE=1 SV=2	Sod1	1	0.0322364	40.352	LAC(1)GVIGIAQ	2	0.69033	1	0.972	1.028	1.007	0.981	0.967
P08249	212	C	Malate dehydrogenase, mitochondrial OS=Mus musculus OX=10090 GN=Mdh2 PE=1 SV=3	Mdh2	1	3.38256e-07	95.273	TIIPLISQC(1)TPK	3	0.68428	5	1.011	1.045	0.936	0.895	1.082
P08249	93	C	Malate dehydrogenase, mitochondrial OS=Mus musculus OX=10090 GN=Mdh2 PE=1 SV=3	Mdh2	1	1.97304e-14	116.24	GC(1)DVVVIPAGVPR	3	-0.57555	3	0.987	1.058	0.953	0.899	1.038
P08249	89	C	Malate dehydrogenase, mitochondrial OS=Mus musculus OX=10090 GN=Mdh2 PE=1 SV=3	Mdh2	1	7.22621e-24	140.01	GYLGPEQLPDC(1)LK	3	0.09541	3	1.006	0.998	1	1.004	1.007
P08249	275	C	Malate dehydrogenase, mitochondrial OS=Mus musculus OX=10090 GN=Mdh2 PE=1 SV=3	Mdh2	1	1.0649e-41	187.45	EGVVEC(1)SFVQSK	2	-0.4085	2	1.012	1.026	0.958	0.934	1.058
P08905	48	C	Lysozyme C-2 OS=Mus musculus OX=10090 GN=Lyz2 PE=1 SV=2	Lyz2	1	4.55225e-06	63.625	NGMAGYYGVSLADWVC(1)LAQHESNYNTR	4	0.3372	1	0.956	1.117	0.921	0.825	1.04
P09470	508	C	Angiotensin-converting enzyme OS=Mus musculus OX=10090 GN=Ace PE=1 SV=3	Ace	1	0.00173434	61.56	YQGIC(1)PPVAR	3	0.28172	3	1.273	0.723	0.988	1.367	1.292
P10518	75	C	Delta-aminolevulinic acid dehydratase OS=Mus musculus OX=10090 GN=Alad PE=1 SV=1	Alad	1	0.000909193	66.056	C(1)VLIFGVPSR	3	-1.4244	1	0.871	0.994	1.179	1.185	0.741
P10605	93	C	Cathepsin B OS=Mus musculus OX=10090 GN=Ctsb PE=1 SV=2	Ctsb	1	0.00838915	48.527	EQWSNC(1)PTIGQIR	3	0.93545	1
P10649	174	C	Glutathione S-transferase Mu 1 OS=Mus musculus OX=10090 GN=Gstm1 PE=1 SV=2	Gstm1	1	0.00381647	54.982	C(1)LDAFPNLR	3	0.017338	1
P14069	3	C	Protein S100-A6 OS=Mus musculus OX=10090 GN=S100a6 PE=1 SV=3	S100a6	1	1.23575e-17	115.8	AC(1)PLDQAIGLLVAIFHK	3	-1.4044	1	1.078	0.98	0.93	0.95	1.161
P14211	105	C	Calreticulin OS=Mus musculus OX=10090 GN=Calr PE=1 SV=1	Calr	1	0.000586856	63.611	HEQNIDC(1)GGGYVK	3	0.03054	1	1.076	0.939	0.982	1.046	1.099
P16045	3	C	Galectin-1 OS=Mus musculus OX=10090 GN=Lgals1 PE=1 SV=3	Lgals1	1	2.29281e-08	89.468	AC(1)GLVASNLNLKPGECLK	3	-1.1402	1	1.037	0.975	0.989	1.014	1.05
P16125	294	C	L-lactate dehydrogenase B chain OS=Mus musculus OX=10090 GN=Ldhb PE=1 SV=2	Ldhb	1	4.39837e-09	84.249	GMYGIENEVFLSLPC(1)ILNAR	3	0.32967	1	1.084	1.076	0.807	0.75	1.345
P16125	36	C	L-lactate dehydrogenase B chain OS=Mus musculus OX=10090 GN=Ldhb PE=1 SV=2	Ldhb	1	3.18925e-09	85.737	ITVVGVGQVGMAC(1)AISILGK	3	0.49915	1	1.061	1.022	0.9	0.881	1.18
P17563	268	C	Methanethiol oxidase OS=Mus musculus OX=10090 GN=Selenbp1 PE=1 SV=2	Selenbp1	1	8.20719e-18	108.96	FLHDPSATQGFVGC(1)ALSSNIQR	3	-2.3744	2	1.495	0.604	0.843	1.394	1.776
P17563	31	C	Methanethiol oxidase OS=Mus musculus OX=10090 GN=Selenbp1 PE=1 SV=2	Selenbp1	1	4.09944e-30	166.97	EEIVYLPC(1)IYR	2	0.42182	2	1.292	0.753	0.926	1.23	1.398
P17751	177	C	Triosephosphate isomerase OS=Mus musculus OX=10090 GN=Tpi1 PE=1 SV=4	Tpi1	1	3.48152e-22	126.4	VSHALAEGLGVIAC(1)IGEK	3	-0.03425	2	0.924	0.979	1.13	1.155	0.819
P17751	117	C	Triosephosphate isomerase OS=Mus musculus OX=10090 GN=Tpi1 PE=1 SV=4	Tpi1	1	7.43112e-12	125.82	IAVAAQNC(1)YK	2	3.6176	4	1.023	0.981	0.998	1.018	1.026
P18242	327	C	Cathepsin D OS=Mus musculus OX=10090 GN=Ctsd PE=1 SV=1	Ctsd	1	0.00048195	54.103	AIGAVPLIQGEYMIPC(1)EK	3	1.3056	1	1.027	0.96	1.019	1.06	1.009
P18242	284	C	Cathepsin D OS=Mus musculus OX=10090 GN=Ctsd PE=1 SV=1	Ctsd	1	2.73279e-16	102.98	AYWQVHMDQLEVGNELTLC(1)K	4	-3.4138	1	1.102	0.958	0.923	0.963	1.196
P21981	290	C	Protein-glutamine gamma-glutamyltransferase 2 OS=Mus musculus OX=10090 GN=Tgm2 PE=1 SV=4	Tgm2	1	0.021659	46.426	C(1)LGIPTR	3	0.27657	1	1.031	0.93	1.049	1.129	0.984
P24270	232	C	Catalase OS=Mus musculus OX=10090 GN=Cat PE=1 SV=4	Cat	1	2.14705e-07	97.716	LVNADGEAVYC(1)K	2	0.24665	4	1.164	0.833	0.996	1.195	1.172
P24270	460	C	Catalase OS=Mus musculus OX=10090 GN=Cat PE=1 SV=4	Cat	1	0.00030867	78.342	LC(1)ENIAGHLK	2	-0.51591	1	1.099	0.901	0.997	1.107	1.103
P24527	17	C	Leukotriene A-4 hydrolase OS=Mus musculus OX=10090 GN=Lta4h PE=1 SV=4	Lta4h	1	5.34172e-30	140.46	PEVADTCSLASPASVC(1)R	3	0.14172	1	1.212	0.895	0.858	0.958	1.414
P26041	284	C	Moesin OS=Mus musculus OX=10090 GN=Msn PE=1 SV=3	Msn	1	6.99741e-13	113.76	ILALC(1)MGNHELYMR	3	3.2117	2	1.166	1.013	0.777	0.767	1.504
P27048	19	C	Small nuclear ribonucleoprotein-associated protein B OS=Mus musculus OX=10090 GN=Snrpb PE=1 SV=1	Snrpb	1	0.00676145	60.648	C(1)ILQDGR	3	0.20936	1
P29758	150	C	Ornithine aminotransferase, mitochondrial OS=Mus musculus OX=10090 GN=Oat PE=1 SV=1	Oat	1	2.31047e-17	120.7	VLPMNTGVEAGETAC(1)K	3	0.28062	1	1.089	0.955	0.944	0.989	1.155
P29788	179	C	Vitronectin OS=Mus musculus OX=10090 GN=Vtn PE=1 SV=2	Vtn	1	0.00269106	54.898	GQYC(1)YELDETAVR	3	-0.43205	1	1.05	0.914	1.045	1.143	1.007
P33267	180	C	Cytochrome P450 2F2 OS=Mus musculus OX=10090 GN=Cyp2f2 PE=1 SV=1	Cyp2f2	1	7.14962e-09	99.344	SVSNIIC(1)SVVFGSR	2	-0.26521	2	1.084	0.981	0.92	0.936	1.18
P33267	436	C	Cytochrome P450 2F2 OS=Mus musculus OX=10090 GN=Cyp2f2 PE=1 SV=1	Cyp2f2	1	0.00391607	66.299	LC(1)LGEPLAR	2	-0.84772	1	0.995	1.022	0.985	0.963	1.012
P35242	224	C	Pulmonary surfactant-associated protein A OS=Mus musculus OX=10090 GN=Sftpa1 PE=1 SV=1	Sftpa1	1	1.29772e-10	126.31	C(1)VEMYTDGK	2	-0.59673	3	0.999	0.936	1.084	1.157	0.923
P35700	71	C	Peroxiredoxin-1 OS=Mus musculus OX=10090 GN=Prdx1 PE=1 SV=1	Prdx1	1	3.23277e-37	143.25	LNC(1)QVIGASVDSHFCHLAWINTPK	5	-0.34052	3	1.001	1.016	0.984	0.968	1.019
P40124	426	C	Adenylyl cyclase-associated protein 1 OS=Mus musculus OX=10090 GN=Cap1 PE=1 SV=4	Cap1	1	8.01183e-24	152.38	NSLDC(1)EIVSAK	2	0.12478	1	1.117	0.895	0.981	1.096	1.141
P40124	374	C	Adenylyl cyclase-associated protein 1 OS=Mus musculus OX=10090 GN=Cap1 PE=1 SV=4	Cap1	1	2.99358e-18	143.96	INSITVDNC(1)K	2	0.2697	6	1.096	0.897	1.005	1.12	1.092
P40124	415	C	Adenylyl cyclase-associated protein 1 OS=Mus musculus OX=10090 GN=Cap1 PE=1 SV=4	Cap1	1	3.85914e-06	98.754	TDGC(1)HAYLSK	2	0.72612	2	1.148	0.9	0.935	1.038	1.229
P40124	355	C	Adenylyl cyclase-associated protein 1 OS=Mus musculus OX=10090 GN=Cap1 PE=1 SV=4	Cap1	1	1.30921e-06	106.88	C(1)VNTTLQIK	3	0.034408	2	1.046	0.895	1.073	1.198	0.976
P40142	362	C	Transketolase OS=Mus musculus OX=10090 GN=Tkt PE=1 SV=1	Tkt	1	5.71857e-28	134.52	FIEC(1)YIAEQNMVSIAVGCATR	3	-0.0066367	2	1.035	0.998	0.963	0.965	1.077
P40142	376	C	Transketolase OS=Mus musculus OX=10090 GN=Tkt PE=1 SV=1	Tkt	1	5.29635e-41	160.27	FIECYIAEQNMVSIAVGC(1)ATR	3	0.27167	3	1.025	1.009	0.963	0.956	1.065
P40142	206	C	Transketolase OS=Mus musculus OX=10090 GN=Tkt PE=1 SV=1	Tkt	1	1.55295e-76	204.94	RC(1)EAFGWHTIIVDGHSVEELCK	5	-0.72902	3	0.972	1.105	0.915	0.828	1.064
P40142	386	C	Transketolase OS=Mus musculus OX=10090 GN=Tkt PE=1 SV=1	Tkt	1	0.0125293	43.592	TVPFC(1)STFAAFFTR	3	-0.81363	1
P47791	306	C	Glutathione reductase, mitochondrial OS=Mus musculus OX=10090 GN=Gsr PE=1 SV=3	Gsr	1	6.16252e-12	95.205	KPTTTMIPDVDC(1)LLWAIGR	4	1.4249	1	1.395	0.674	0.887	1.316	1.575
P48036	314	C	Annexin A5 OS=Mus musculus OX=10090 GN=Anxa5 PE=1 SV=1	Anxa5	1	0.00288668	62.201	ALLLLC(1)GGEDD	2	-0.35916	1	1.071	1.044	0.862	0.826	1.245
P50172	241	C	Corticosteroid 11-beta-dehydrogenase isozyme 1 OS=Mus musculus OX=10090 GN=Hsd11b1 PE=1 SV=3	Hsd11b1	1	0.000198985	88.37	EEC(1)ALEIIK	2	-0.29568	1	1.055	0.957	0.988	1.031	1.07
P50285	468	C	Dimethylaniline monooxygenase [N-oxide-forming] 1 OS=Mus musculus OX=10090 GN=Fmo1 PE=1 SV=1	Fmo1	1	4.13258e-10	93.909	LALSIFFGPC(1)TPYHFR	4	0.24354	2	1.204	1.017	0.723	0.71	1.668
P50285	21	C	Dimethylaniline monooxygenase [N-oxide-forming] 1 OS=Mus musculus OX=10090 GN=Fmo1 PE=1 SV=1	Fmo1	1	7.85462e-24	148.41	C(1)C(1)LEEGLEPTCFER	3	-0.3205	7	1.278	1.096	0.532	0.486	2.406
P50285	30	C	Dimethylaniline monooxygenase [N-oxide-forming] 1 OS=Mus musculus OX=10090 GN=Fmo1 PE=1 SV=1	Fmo1	1	9.56056e-08	98.943	C(0.5)C(0.5)LEEGLEPTC(1)FER	3	-0.11038	5	1.288	1.1	0.514	0.468	2.508
P50285	423	C	Dimethylaniline monooxygenase [N-oxide-forming] 1 OS=Mus musculus OX=10090 GN=Fmo1 PE=1 SV=1	Fmo1	0.985627	0.00473489	49.472	HSGFGLC(0.986)YC(0.014)K	3	-0.74854	1
P50285	20	C	Dimethylaniline monooxygenase [N-oxide-forming] 1 OS=Mus musculus OX=10090 GN=Fmo1 PE=1 SV=1	Fmo1	1	7.85462e-24	148.41	C(1)C(1)LEEGLEPTCFER	3	-0.3205	7	1.278	1.096	0.532	0.486	2.406
P50543	8	C	Protein S100-A11 OS=Mus musculus OX=10090 GN=S100a11 PE=1 SV=1	S100a11	1	3.76236e-05	82.417	C(1)IESLIAVFQK	3	1.6794	1	1.06	1.001	0.927	0.925	1.146
P51174	342	C	Long-chain specific acyl-CoA dehydrogenase, mitochondrial OS=Mus musculus OX=10090 GN=Acadl PE=1 SV=2	Acadl	1	0.00546353	62.573	THIC(1)VTR	3	-1.9222	2	0.965	1.054	0.984	0.934	0.982
P51174	351	C	Long-chain specific acyl-CoA dehydrogenase, mitochondrial OS=Mus musculus OX=10090 GN=Acadl PE=1 SV=2	Acadl	1	4.57252e-30	157.09	AFVDSC(1)LQLHETK	2	-0.17101	3	0.991	1.05	0.956	0.91	1.04
P51855	294	C	Glutathione synthetase OS=Mus musculus OX=10090 GN=Gss PE=1 SV=1	Gss	1	0.00576115	50.897	C(1)PDIAIQLAGTK	3	0.5224	1	0.99	1.122	0.872	0.778	1.136
P51885	328	C	Lumican OS=Mus musculus OX=10090 GN=Lum PE=1 SV=2	Lum	1	3.26658e-07	76.492	LDGNPLTQSSLPPDMYEC(1)LR	3	-0.2775	1	1.014	1.021	0.962	0.941	1.056
P60766	6	C	Cell division control protein 42 homolog OS=Mus musculus OX=10090 GN=Cdc42 PE=1 SV=2	Cdc42	1	4.1466e-06	90.05	C(1)VVVGDGAVGK	2	-0.23132	1	1.099	0.88	1.023	1.163	1.076
P61971	114	C	Nuclear transport factor 2 OS=Mus musculus OX=10090 GN=Nutf2 PE=1 SV=1	Nutf2	1	0.0118069	44.252	NINDAWVC(1)TNDMFR	3	0.93796	1
P62141	154	C	Serine/threonine-protein phosphatase PP1-beta catalytic subunit OS=Mus musculus OX=10090 GN=Ppp1cb PE=1 SV=3	Ppp1cb	1	3.69797e-08	78.78	TFTDC(1)FNC(1)LPIAAIVDEK	4	0.24328	2	1.05	1.017	0.92	0.904	1.144
P62141	244	C	Serine/threonine-protein phosphatase PP1-beta catalytic subunit OS=Mus musculus OX=10090 GN=Ppp1cb PE=1 SV=3	Ppp1cb	1	0.0177066	44.753	HDLDLIC(1)R	3	-0.98771	1
P62141	61	C	Serine/threonine-protein phosphatase PP1-beta catalytic subunit OS=Mus musculus OX=10090 GN=Ppp1cb PE=1 SV=3	Ppp1cb	1	1.50712e-06	82.651	IC(1)GDIHGQYTDLLR	4	-1.6459	1
P62141	157	C	Serine/threonine-protein phosphatase PP1-beta catalytic subunit OS=Mus musculus OX=10090 GN=Ppp1cb PE=1 SV=3	Ppp1cb	1	0.000215411	58.024	TFTDC(1)FNC(1)LPIAAIVDEK	4	0.24328	1	1.083	0.997	0.902	0.905	1.203
P62317	63	C	Small nuclear ribonucleoprotein Sm D2 OS=Mus musculus OX=10090 GN=Snrpd2 PE=1 SV=1	Snrpd2	1	1.42169e-05	90.05	HC(1)NMVLENVK	2	-1.2707	2	1.149	0.832	1.013	1.216	1.137
P63087	62	C	Serine/threonine-protein phosphatase PP1-gamma catalytic subunit OS=Mus musculus OX=10090 GN=Ppp1cc PE=1 SV=1	Ppp1cc	1	9.90054e-05	68.168	IC(1)GDIHGQYYDLLR	3	-0.02295	1
P63101	94	C	14-3-3 protein zeta/delta OS=Mus musculus OX=10090 GN=Ywhaz PE=1 SV=1	Ywhaz	1	0.000921429	63.185	DIC(1)NDVLSLLEK	3	-0.18497	1	1.225	0.898	0.837	0.933	1.465
P63260	217	C	Actin, cytoplasmic 2 OS=Mus musculus OX=10090 GN=Actg1 PE=1 SV=1	Actg1	1	1.06855e-29	131.56	LC(1)YVALDFEQEMATAASSSSLEK	3	-0.13068	1	1.233	0.863	0.87	1.007	1.42
P63330	133	C	Serine/threonine-protein phosphatase 2A catalytic subunit alpha isoform OS=Mus musculus OX=10090 GN=Ppp2ca PE=1 SV=1	Ppp2ca	1	1.52778e-19	130.2	QITQVYGFYDEC(1)LR	3	0.13517	1	1.131	0.908	0.948	1.043	1.195
P63330	55	C	Serine/threonine-protein phosphatase 2A catalytic subunit alpha isoform OS=Mus musculus OX=10090 GN=Ppp2ca PE=1 SV=1	Ppp2ca	0.997719	0.000830003	51.31	C(0.002)PVTVC(0.998)GDVHGQFHDLMELFR	4	-0.69333	1
P68254	94	C	14-3-3 protein theta OS=Mus musculus OX=10090 GN=Ywhaq PE=1 SV=1	Ywhaq	1	0.000132012	73.927	SIC(1)TTVLELLDK	3	-0.33904	1	1.117	0.954	0.909	0.952	1.231
P68433	97	C	Histone H3.1 OS=Mus musculus OX=10090 GN=H3c1 PE=1 SV=2	H3c1	0.999969	2.08654e-05	55.314	FQSSAVMALQEAC(1)EAYLVGLFEDTNLCAIHAK	4	0.3173	1	1.331	0.79	0.83	1.05	1.605
P84089	28	C	Enhancer of rudimentary homolog OS=Mus musculus OX=10090 GN=Erh PE=1 SV=1	Erh	0.990353	2.39478e-19	119.46	TYADYESVNEC(0.99)MEGVC(0.01)K	3	-0.67557	2	1.208	0.938	0.812	0.864	1.493
P85094	21	C	Isochorismatase domain-containing protein 2A OS=Mus musculus OX=10090 GN=Isoc2a PE=1 SV=1	Isoc2a	1	3.70514e-06	76.341	ILPESSILFLC(1)DLQEK	3	2.2359	1	0.994	1.014	0.996	0.981	0.999
P97807	431	C	Fumarate hydratase, mitochondrial OS=Mus musculus OX=10090 GN=Fh PE=1 SV=3	Fh	1	4.82873e-52	165.38	LLGDASVSFTDNC(1)VVGIQANTER	3	0.48778	1	0.969	1.211	0.792	0.653	1.226
P97807	330	C	Fumarate hydratase, mitochondrial OS=Mus musculus OX=10090 GN=Fh PE=1 SV=3	Fh	1	1.05637e-38	142.32	FEALAAHDALVELSGAMNTAAC(1)SLMK	4	-2.6032	1	1.037	1.144	0.784	0.684	1.327
Q00519	152	C	Xanthine dehydrogenase/oxidase OS=Mus musculus OX=10090 GN=Xdh PE=1 SV=5	Xdh	1	0.00906313	43.502	C(1)TGYRPILQGFR	4	2.4401	1	1.009	1.035	0.951	0.919	1.061
Q00519	457	C	Xanthine dehydrogenase/oxidase OS=Mus musculus OX=10090 GN=Xdh PE=1 SV=5	Xdh	1	3.57132e-18	108.96	VLFKPGTTEVQELSLC(1)FGGMADR	4	0.25031	1	1.182	0.999	0.771	0.772	1.536
Q00519	970	C	Xanthine dehydrogenase/oxidase OS=Mus musculus OX=10090 GN=Xdh PE=1 SV=5	Xdh	1	1.62871e-37	169.04	C(1)WDEC(1)IASSQYQAR	3	-0.66288	3	1.042	1.065	0.873	0.82	1.195
Q00519	828	C	Xanthine dehydrogenase/oxidase OS=Mus musculus OX=10090 GN=Xdh PE=1 SV=5	Xdh	1	1.57222e-08	89.311	C(1)MLDRDEDMLITGGR	3	-0.23172	1	1.02	1.083	0.879	0.811	1.163
Q00519	974	C	Xanthine dehydrogenase/oxidase OS=Mus musculus OX=10090 GN=Xdh PE=1 SV=5	Xdh	1	1.62871e-37	169.04	C(1)WDEC(1)IASSQYQAR	3	-0.66288	2	1.068	1.084	0.816	0.752	1.311
Q00519	150	C	Xanthine dehydrogenase/oxidase OS=Mus musculus OX=10090 GN=Xdh PE=1 SV=5	Xdh	1	4.3091e-40	151.95	NKPEPTVEEIENAFQGNLC(1)R	3	0.29713	2	0.99	1.128	0.866	0.768	1.144
Q00519	665	C	Xanthine dehydrogenase/oxidase OS=Mus musculus OX=10090 GN=Xdh PE=1 SV=5	Xdh	1	2.54929e-05	61.963	DEVTC(1)VGHIIGAVVADTPEHAHR	5	-0.06484	1
Q05793	1932	C	Basement membrane-specific heparan sulfate proteoglycan core protein OS=Mus musculus OX=10090 GN=Hspg2 PE=1 SV=1	Hspg2	1	8.68043e-10	94.09	LPAIEPSDQGQYLC(1)R	3	-0.26768	1	0.988	1.013	1.005	0.992	0.984
Q07797	243	C	Galectin-3-binding protein OS=Mus musculus OX=10090 GN=Lgals3bp PE=1 SV=1	Lgals3bp	1	0.00110993	52.862	LASAYGATELQDYC(1)GR	3	-0.11019	1	1.073	0.892	1.041	1.167	1.032
Q11136	183	C	Xaa-Pro dipeptidase OS=Mus musculus OX=10090 GN=Pepd PE=1 SV=3	Pepd	1	0.00872572	43.592	FNVNNTILHPEIVEC(1)R	4	-1.7437	1	1.009	0.956	1.046	1.094	0.966
Q3TC72	214	C	Fumarylacetoacetate hydrolase domain-containing protein 2A OS=Mus musculus OX=10090 GN=Fahd2 PE=1 SV=1	Fahd2	1	0.00770984	46.701	TFDTFC(1)PLGPALVTK	3	0.4094	1	1.082	1.017	0.879	0.864	1.233
Q3TCN2	347	C	Putative phospholipase B-like 2 OS=Mus musculus OX=10090 GN=Plbd2 PE=1 SV=2	Plbd2	1	0.016619	41.621	YVQPQGC(1)VLEWIR	3	-0.56386	1	1.028	1.027	0.937	0.912	1.099
Q3U7R1	983	C	Extended synaptotagmin-1 OS=Mus musculus OX=10090 GN=Esyt1 PE=1 SV=2	Esyt1	1	7.90782e-05	89.886	LISIIHSC(1)R	2	-0.094836	2	1.072	0.924	1.004	1.085	1.069
Q3UK10	23	C	B9 domain-containing protein 2 OS=Mus musculus OX=10090 GN=B9d2 PE=1 SV=2	B9d2	1	1.77069e-43	161.68	AEVHVIGQIIGATGFSESSLFC(1)K	3	0.080643	1	1.163	0.908	0.906	0.998	1.286
Q3V3R4	297	C	Integrin alpha-1 OS=Mus musculus OX=10090 GN=Itga1 PE=1 SV=2	Itga1	1	0.0189244	40.278	QVIQDC(1)EDENIQR	3	0.32949	1	0.998	0.953	1.065	1.115	0.939
Q60605	2	C	Myosin light polypeptide 6 OS=Mus musculus OX=10090 GN=Myl6 PE=1 SV=3	Myl6	1	3.19103e-16	136.24	C(1)DFTEDQTAEFK	3	-1.2852	2	1.417	0.655	0.883	1.347	1.609
Q61171	70	C	Peroxiredoxin-2 OS=Mus musculus OX=10090 GN=Prdx2 PE=1 SV=3	Prdx2	1	3.28734e-10	86.08	LGC(1)EVLGVSVDSQFTHLAWINTPR	4	-0.93706	1	0.998	1.087	0.902	0.831	1.107
Q61425	201	C	Hydroxyacyl-coenzyme A dehydrogenase, mitochondrial OS=Mus musculus OX=10090 GN=Hadh PE=1 SV=2	Hadh	1	0.00305646	55.353	TFESLVDFC(1)K	3	1.1218	1
Q61646	207	C	Haptoglobin OS=Mus musculus OX=10090 GN=Hp PE=1 SV=1	Hp	1	0.00965128	42.161	VMPIC(1)LPSK	2	-0.28572	1
Q61789	2456	C	Laminin subunit alpha-3 OS=Mus musculus OX=10090 GN=Lama3 PE=1 SV=4	Lama3	1	2.14871e-27	128.01	DYIGMAVVDGQLTC(1)VYNLGDR	3	-0.43098	1	1.267	0.881	0.805	0.912	1.578
Q62151	38	C	Advanced glycosylation end product-specific receptor OS=Mus musculus OX=10090 GN=Ager PE=1 SV=2	Ager	1	0.0263877	42.843	IGEPLVLSC(1)K	2	-0.57095	1
Q62151	206	C	Advanced glycosylation end product-specific receptor OS=Mus musculus OX=10090 GN=Ager PE=1 SV=2	Ager	1	3.43981e-11	86.791	SELTVIPTQGGTHPTFSC(1)SFSLGLPR	4	1.3372	1	1.188	0.943	0.831	0.882	1.432
Q62151	143	C	Advanced glycosylation end product-specific receptor OS=Mus musculus OX=10090 GN=Ager PE=1 SV=2	Ager	1	0.000139559	56.418	VGTC(1)VSEGSYPAGTLSWHLDGK	4	0.56438	1	1.081	0.969	0.937	0.968	1.155
Q62261	2226	C	Spectrin beta chain, non-erythrocytic 1 OS=Mus musculus OX=10090 GN=Sptbn1 PE=1 SV=2	Sptbn1	1	9.61917e-31	148.38	SWHNVYC(1)VINNQEMGFYK	3	-0.39469	2	1.323	0.762	0.875	1.147	1.515
Q6P5E4	1024	C	UDP-glucose:glycoprotein glucosyltransferase 1 OS=Mus musculus OX=10090 GN=Uggt1 PE=1 SV=4	Uggt1	1	0.0031381	76.221	VFMNC(1)QSK	2	2.2393	1	1.006	0.985	1.016	1.03	0.992
Q6ZQI3	205	C	Malectin OS=Mus musculus OX=10090 GN=Mlec PE=1 SV=2	Mlec	1	0.000769669	56.514	VC(1)ALYILAGTVDDVPK	3	-0.87792	1	1.016	0.987	0.999	1.012	1.018
Q7TPR4	154	C	Alpha-actinin-1 OS=Mus musculus OX=10090 GN=Actn1 PE=1 SV=1	Actn1	1	0.00931156	43.635	EGLLLWC(1)QR	3	1.7624	1
Q7TPR4	774	C	Alpha-actinin-1 OS=Mus musculus OX=10090 GN=Actn1 PE=1 SV=1	Actn1	1	8.36585e-37	147.28	AC(1)LISLGYDIGNDPQGEAEFAR	3	-1.0871	1	1.154	0.95	0.866	0.911	1.335
Q80UW2	180	C	F-box only protein 2 OS=Mus musculus OX=10090 GN=Fbxo2 PE=1 SV=1	Fbxo2	1	0.00033125	74.841	YFASSFEWC(1)R	3	1.6536	1
Q80VC9	85	C	Calmodulin-regulated spectrin-associated protein 3 OS=Mus musculus OX=10090 GN=Camsap3 PE=1 SV=1	Camsap3	1	0.0304006	40.724	LLLSAELYC(1)R	2	-3.7892	1	0.935	1.064	1.012	0.951	0.926
Q80VQ0	252	C	Aldehyde dehydrogenase family 3 member B1 OS=Mus musculus OX=10090 GN=Aldh3b1 PE=1 SV=1	Aldh3b1	1	6.32561e-30	132.67	YFNAGQTCVAPDYILC(1)SQEMQER	3	0.10755	1	1.132	0.89	0.967	1.085	1.174
Q80VQ0	217	C	Aldehyde dehydrogenase family 3 member B1 OS=Mus musculus OX=10090 GN=Aldh3b1 PE=1 SV=1	Aldh3b1	1	5.58421e-15	106.2	NPC(1)YVDDNCDPQIVANR	3	-0.67368	1	1.014	0.942	1.058	1.121	0.961
Q812C9	91	C	Retina-specific copper amine oxidase OS=Mus musculus OX=10090 GN=Aoc2 PE=2 SV=2	Aoc2	1	0.0099792	42.118	PSDNC(1)VFSVELQLPAK	3	4.2826	1	1.021	0.932	1.06	1.137	0.965
Q8BTM8	733	C	Filamin-A OS=Mus musculus OX=10090 GN=Flna PE=1 SV=5	Flna	1	0.000946781	73.834	DNGNGTYSC(1)SYVPR	3	-0.48918	1	1.178	0.841	0.967	1.15	1.22
Q8BTM8	444	C	Filamin-A OS=Mus musculus OX=10090 GN=Flna PE=1 SV=5	Flna	1	2.75312e-05	60.272	C(1)SYQPTMEGVHTVHVTFAGVPIPR	4	-1.5124	2	1.082	0.98	0.925	0.945	1.171
Q8BTM8	1260	C	Filamin-A OS=Mus musculus OX=10090 GN=Flna PE=1 SV=5	Flna	1	6.99117e-47	150.94	LQVEPAVDTSGVQC(1)YGPGIEGQGVFR	3	0.46775	1	1.358	0.853	0.719	0.841	1.893
Q8BU85	149	C	Methionine-R-sulfoxide reductase B3, mitochondrial OS=Mus musculus OX=10090 GN=Msrb3 PE=1 SV=2	Msrb3	1	0.00584219	48.284	C(1)VVC(1)GTPLFK	3	-0.64573	1
Q8BU85	146	C	Methionine-R-sulfoxide reductase B3, mitochondrial OS=Mus musculus OX=10090 GN=Msrb3 PE=1 SV=2	Msrb3	1	0.00584219	48.284	C(1)VVC(1)GTPLFK	3	-0.64573	1
Q8CH19	306	C	Casein kinase II subunit alpha'-interacting protein OS=Mus musculus OX=10090 GN=Csnka2ip PE=1 SV=2	Csnka2ip	1	0.0137759	60.709	LSTC(1)QPK	2	1.3053	1	0.972	1.1	0.921	0.837	1.057
Q8K4Z3	109	C	NAD(P)H-hydrate epimerase OS=Mus musculus OX=10090 GN=Naxe PE=1 SV=1	Naxe	1	3.40003e-44	153.56	SPPTVLVIC(1)GPGNNGGDGLVC(1)AR	4	1.0629	3	1.105	1.028	0.835	0.813	1.326
Q8K4Z3	152	C	NAD(P)H-hydrate epimerase OS=Mus musculus OX=10090 GN=Naxe PE=1 SV=1	Naxe	1	1.07105e-06	85.473	RPNKPLFTGLVTQC(1)QK	3	1.3664	1	1.017	0.998	0.986	0.988	1.033
Q8K4Z3	121	C	NAD(P)H-hydrate epimerase OS=Mus musculus OX=10090 GN=Naxe PE=1 SV=1	Naxe	1	4.96777e-51	171.06	SPPTVLVICGPGNNGGDGLVC(1)AR	3	-0.80063	5	1.085	1.024	0.866	0.846	1.254
Q8VCT4	284	C	Carboxylesterase 1D OS=Mus musculus OX=10090 GN=Ces1d PE=1 SV=1	Ces1d	1	5.47411e-27	158.08	TTTSAVMVHC(1)LR	2	1.8783	1	1.058	0.958	0.981	1.023	1.082
Q8VDM6	488	C	Heterogeneous nuclear ribonucleoprotein U-like protein 1 OS=Mus musculus OX=10090 GN=Hnrnpul1 PE=1 SV=1	Hnrnpul1	1	0.000109765	67.136	WDVLIQQATQC(1)LNR	3	1.1355	1
Q91V76	38	C	Ester hydrolase C11orf54 homolog OS=Mus musculus OX=10090 PE=1 SV=1	---	1	5.62698e-22	121.21	GLTDNFADVQVSVVDC(1)PDLTK	3	0.71442	1	1.007	0.977	1.024	1.048	0.985
Q91V76	154	C	Ester hydrolase C11orf54 homolog OS=Mus musculus OX=10090 PE=1 SV=1	---	1	1.90571e-40	155.86	YHDFGC(1)ALLANLFASEGQPGK	3	-0.71704	1	1.092	0.987	0.902	0.913	1.211
Q91V76	249	C	Ester hydrolase C11orf54 homolog OS=Mus musculus OX=10090 PE=1 SV=1	---	1	0.00223012	58.098	APLVC(1)LPVFVSK	3	0.87734	1	0.936	1.084	0.986	0.909	0.951
Q91VW3	71	C	SH3 domain-binding glutamic acid-rich-like protein 3 OS=Mus musculus OX=10090 GN=Sh3bgrl3 PE=1 SV=1	Sh3bgrl3	1	2.69031e-06	63.706	ATPPQIVNGNHYC(1)GDYELFVEAVEQDTLQEFLK	4	-2.1293	1	1.068	0.826	1.125	1.361	0.951
Q921G7	588	C	Electron transfer flavoprotein-ubiquinone oxidoreductase, mitochondrial OS=Mus musculus OX=10090 GN=Etfdh PE=1 SV=1	Etfdh	1	1.21031e-05	78.342	LQINAQNC(1)VHC(1)K	3	0.19522	2	1.042	0.951	1.01	1.061	1.034
Q921G7	560	C	Electron transfer flavoprotein-ubiquinone oxidoreductase, mitochondrial OS=Mus musculus OX=10090 GN=Etfdh PE=1 SV=1	Etfdh	1	9.25981e-12	91.065	FC(1)PAGVYEFVPLEQGDGFR	3	0.76012	1	1.015	1.058	0.916	0.867	1.109
Q921G7	585	C	Electron transfer flavoprotein-ubiquinone oxidoreductase, mitochondrial OS=Mus musculus OX=10090 GN=Etfdh PE=1 SV=1	Etfdh	1	2.99539e-06	87.184	LQINAQNC(1)VHC(1)K	3	0.19522	2	1.013	0.963	1.033	1.072	0.983
Q921I1	156	C	Serotransferrin OS=Mus musculus OX=10090 GN=Tf PE=1 SV=1	Tf	1	0.0071237	48.527	SAGWVIPIGLLFC(1)K	3	0.69456	1	1.094	1.006	0.877	0.871	1.251
Q925F2	129	C	Endothelial cell-selective adhesion molecule OS=Mus musculus OX=10090 GN=Esam PE=1 SV=1	Esam	1	5.30924e-30	164.48	C(1)SVNVQNDEGK	2	-1.5072	2	1.148	0.93	0.899	0.965	1.28
Q99KR7	103	C	Peptidyl-prolyl cis-trans isomerase F, mitochondrial OS=Mus musculus OX=10090 GN=Ppif PE=1 SV=1	Ppif	1	0.00203412	48.244	VIPAFMC(1)QAGDFTNHNGTGGR	4	0.22974	1	1.069	0.974	0.948	0.974	1.13
Q99KR7	156	C	Peptidyl-prolyl cis-trans isomerase F, mitochondrial OS=Mus musculus OX=10090 GN=Ppif PE=1 SV=1	Ppif	1	8.43265e-48	159.2	HVGPGVLSMANAGPNTNGSQFFIC(1)TIK	4	-0.44522	1	0.988	1.058	0.953	0.9	1.039
Q99KR7	202	C	Peptidyl-prolyl cis-trans isomerase F, mitochondrial OS=Mus musculus OX=10090 GN=Ppif PE=1 SV=1	Ppif	1	0.000678995	74.841	IVITDC(1)GQLS	2	1.3509	1	0.98	1.014	1.013	0.999	0.97
Q99LD8	220	C	N(G),N(G)-dimethylarginine dimethylaminohydrolase 2 OS=Mus musculus OX=10090 GN=Ddah2 PE=1 SV=1	Ddah2	1	4.16197e-06	64.27	AMAALTDHPYASLTLPDDAASDC(1)LFLR	4	0.035124	1	1.061	1.085	0.823	0.758	1.291
Q99LD8	176	C	N(G),N(G)-dimethylarginine dimethylaminohydrolase 2 OS=Mus musculus OX=10090 GN=Ddah2 PE=1 SV=1	Ddah2	1	0.00751659	49.96	GLC(1)GMGGPR	3	-0.75536	1	1.103	1.046	0.815	0.779	1.356
Q9CPY7	462	C	Cytosol aminopeptidase OS=Mus musculus OX=10090 GN=Lap3 PE=1 SV=3	Lap3	1	0.000738402	66.84	SAGAC(1)TAAAFLR	2	0.0050217	1	1.026	1.005	0.967	0.962	1.062
Q9CPY7	335	C	Cytosol aminopeptidase OS=Mus musculus OX=10090 GN=Lap3 PE=1 SV=3	Lap3	1	1.80051e-12	92.034	LNLPINIIGLAPLC(1)ENMPSGK	3	1.0078	1
Q9CPY7	129	C	Cytosol aminopeptidase OS=Mus musculus OX=10090 GN=Lap3 PE=1 SV=3	Lap3	1	0.00193831	81.784	AAVAAGC(1)R	2	0.23084	1	1.016	1.009	0.975	0.965	1.044
Q9CPY7	313	C	Cytosol aminopeptidase OS=Mus musculus OX=10090 GN=Lap3 PE=1 SV=3	Lap3	1	0.000248826	59.585	ADMGGAATIC(1)SAIVSAAK	3	0.80236	1	0.979	1.026	1.003	0.977	0.977
Q9CR09	69	C	Ubiquitin-fold modifier-conjugating enzyme 1 OS=Mus musculus OX=10090 GN=Ufc1 PE=1 SV=1	Ufc1	1	0.00214166	73.573	C(1)WYIHDFLK	2	-0.53655	3	1.072	1.07	0.829	0.775	1.296
Q9CXG3	40	C	Peptidyl-prolyl cis-trans isomerase-like 4 OS=Mus musculus OX=10090 GN=Ppil4 PE=1 SV=2	Ppil4	1	2.00686e-06	88.596	YYNYC(1)LIHNVQR	3	-0.32802	1	1.053	0.911	1.045	1.148	1.009
Q9CXW3	155	C	Calcyclin-binding protein OS=Mus musculus OX=10090 GN=Cacybp PE=1 SV=1	Cacybp	1	1.0009e-21	161.79	TDTVIILC(1)R	2	-0.41894	2	1.037	1.01	0.946	0.936	1.099
Q9CZU6	202	C	Citrate synthase, mitochondrial OS=Mus musculus OX=10090 GN=Cs PE=1 SV=1	Cs	1	0.00146599	53.981	YWELIYEDC(1)MDLIAK	3	0.96362	1
Q9DBJ1	55	C	Phosphoglycerate mutase 1 OS=Mus musculus OX=10090 GN=Pgam1 PE=1 SV=3	Pgam1	1	2.86797e-40	168.1	DAGYEFDIC(1)FTSVQK	2	-0.42069	2	0.996	1.147	0.834	0.727	1.196
Q9DD18	76	C	D-aminoacyl-tRNA deacylase 1 OS=Mus musculus OX=10090 GN=Dtd1 PE=1 SV=2	Dtd1	1	4.05811e-19	114.63	EYEVLC(1)VSQFTLQCVLK	3	1.4229	1	0.994	1.023	0.985	0.962	1.011
Q9JHW2	146	C	Omega-amidase NIT2 OS=Mus musculus OX=10090 GN=Nit2 PE=1 SV=1	Nit2	1	2.8398e-19	120.63	TLSPGDSFSTFDTPYC(1)K	3	-0.68548	1	0.952	1.033	1.027	0.994	0.929
Q9JKN1	310	C	Zinc transporter 7 OS=Mus musculus OX=10090 GN=Slc30a7 PE=1 SV=1	Slc30a7	1	0.000584296	72.891	TPPSLENTLPQC(1)YQR	2	3.0999	1	0.969	0.983	1.066	1.083	0.911
Q9QXK7	27	C	Cleavage and polyadenylation specificity factor subunit 3 OS=Mus musculus OX=10090 GN=Cpsf3 PE=1 SV=2	Cpsf3	1	0.00679535	53.493	SC(1)IILEFK	3	0.64888	1
Q9QZN4	131	C	F-box only protein 6 OS=Mus musculus OX=10090 GN=Fbxo6 PE=1 SV=1	Fbxo6	1	0.00536259	51.286	YFVTSFEMC(1)LK	3	0.40704	1
Q9R0P5	12	C	Destrin OS=Mus musculus OX=10090 GN=Dstn PE=1 SV=3	Dstn	1	4.16103e-39	180.2	ASGVQVADEVC(1)R	2	0.6802	1	1.319	0.796	0.837	1.05	1.579
Q9R1W5	47	C	Calcitonin gene-related peptide type 1 receptor OS=Mus musculus OX=10090 GN=Calcrl PE=1 SV=2	Calcrl	1	0.00492615	51.727	IMTAQYEC(1)YQK	3	-1.9689	1	1.074	0.957	0.962	1.005	1.117
Q9WVA3	129	C	Mitotic checkpoint protein BUB3 OS=Mus musculus OX=10090 GN=Bub3 PE=1 SV=2	Bub3	1	0.00033896	67.997	TPC(1)NAGTFSQPEK	2	-2.7762	1	1.023	0.929	1.06	1.141	0.967
Q9Z2Y8	172	C	Pyridoxal phosphate homeostasis protein OS=Mus musculus OX=10090 GN=Plpbp PE=1 SV=1	Plpbp	1	1.77397e-33	127.14	ASC(1)PSLEFVGLMTIGSFGHDLSQGPNPDFQR	4	-0.71413	1	1.062	1.064	0.849	0.798	1.252
Q9Z2Y8	86	C	Pyridoxal phosphate homeostasis protein OS=Mus musculus OX=10090 GN=Plpbp PE=1 SV=1	Plpbp	1	0.00802365	54.419	ILSSC(1)PEIK	2	-0.42254	1	1.035	0.973	0.995	1.022	1.043

## Sheet: Peptide_quant
ID	Sequence	Length	Modifications	Modified sequence	Protein accession	Protein description	Charge	m/z	Mass error [ppm]	PEP	Score	MS/MS Count	BH4 intensity	C intensity	PBS intensity	PBS/C Ratio	BH4/PBS Ratio
0	AAALVLQTIWGYK	13	Unmodified	_AAALVLQTIWGYK_	P30999	Catenin delta-1 OS=Mus musculus OX=10090 GN=Ctnnd1 PE=1 SV=2	2	717.411	0.63874	5.3801e-07	88.803	1	3281.1	3860.2	2958.7	0.766	1.109
1	AADKDTCFSTEGPNLVTR	18	iodo TMT-6plex var	_AADKDTC(io)FSTEGPNLVTR_	P07724	Serum albumin OS=Mus musculus OX=10090 GN=Alb PE=1 SV=3	4	564.289	1.3091	2.4269e-08	82.01	1	6136.7	6763.1	5493.5	0.812	1.117
2	AADKDTCFSTEGPNLVTR	18	Carbamidomethyl (C)	_AADKDTC(ca)FSTEGPNLVTR_	P07724	Serum albumin OS=Mus musculus OX=10090 GN=Alb PE=1 SV=3	3	661.314	1.5806	0.0037942	47.016	1	6699.6	6401.2	5780.5	0.903	1.159
3	AAFQLGSPWR	10	Unmodified	_AAFQLGSPWR_	P47738	Aldehyde dehydrogenase, mitochondrial OS=Mus musculus OX=10090 GN=Aldh2 PE=1 SV=1	2	566.799	1.5665	0.0013592	64.73	1	8475.3	8315.9	6183.3	0.744	1.371
4	AAVAAGCR	8	iodo TMT-6plex var	_AAVAAGC(io)R_	Q9CPY7	Cytosol aminopeptidase OS=Mus musculus OX=10090 GN=Lap3 PE=1 SV=3	2	524.3	0.5704	0.0019383	81.784	1	9183.1	8496.1	6826.2	0.803	1.345
5	ACGLVASNLNLKPGECLK	18	Acetyl (Protein N-term),Carbamidomethyl (C),iodo TMT-6plex var	_(ac)AC(io)GLVASNLNLKPGEC(ca)LK_	P16045	Galectin-1 OS=Mus musculus OX=10090 GN=Lgals1 PE=1 SV=3	3	753.411	1.5834	2.2928e-08	89.468	1	16101	14098	11901	0.844	1.353
6	ACLISLGYDIGNDPQGEAEFAR	22	iodo TMT-6plex var	_AC(io)LISLGYDIGNDPQGEAEFAR_	Q7TPR4	Alpha-actinin-1 OS=Mus musculus OX=10090 GN=Actn1 PE=1 SV=1	3	890.113	2.2495	8.3659e-37	147.28	1	10834	8311.2	6297.5	0.758	1.72
7	ACPLDQAIGLLVAIFHK	17	Acetyl (Protein N-term),iodo TMT-6plex var	_(ac)AC(io)PLDQAIGLLVAIFHK_	P14069	Protein S100-A6 OS=Mus musculus OX=10090 GN=S100a6 PE=1 SV=3	3	727.42	5.7565	1.2357e-17	115.8	1	5153.9	4361.9	3446	0.79	1.496
8	ADGEYWLGLQNLHLLTLK	18	Unmodified	_ADGEYWLGLQNLHLLTLK_	Q9D1H9	Microfibril-associated glycoprotein 4 OS=Mus musculus OX=10090 GN=Mfap4 PE=1 SV=1	3	695.377	3.8255	2.774e-08	81.51	1	6922.1	6938.7	5275	0.76	1.312
9	ADMGGAATICSAIVSAAK	18	iodo TMT-6plex var	_ADMGGAATIC(io)SAIVSAAK_	Q9CPY7	Cytosol aminopeptidase OS=Mus musculus OX=10090 GN=Lap3 PE=1 SV=3	3	656.015	1.2359	0.00024883	59.585	1	15155	14805	12038	0.813	1.259
10	AEPHFLSILQHLLLVR	16	Unmodified	_AEPHFLSILQHLLLVR_	O08808	Protein diaphanous homolog 1 OS=Mus musculus OX=10090 GN=Diaph1 PE=1 SV=1	4	472.281	3.8522	1.5434e-07	80.387	1	1425.8	1149.4	1110.9	0.967	1.283
11	AETFTFHSDICTLPEK	16	iodo TMT-6plex var	_AETFTFHSDIC(io)TLPEK_	P07724	Serum albumin OS=Mus musculus OX=10090 GN=Alb PE=1 SV=3	3	723.368	1.2186	0.0092099	43.05	1	13264	11597	10107	0.872	1.312
12	AETFTFHSDICTLPEK	16	Carbamidomethyl (C)	_AETFTFHSDIC(ca)TLPEK_	P07724	Serum albumin OS=Mus musculus OX=10090 GN=Alb PE=1 SV=3	3	632.633	0.96797	0.0027969	52.52	1	0	0	0	NA	NA
13	AEVHVIGQIIGATGFSESSLFCK	23	Acetyl (Protein N-term),iodo TMT-6plex var	_(ac)AEVHVIGQIIGATGFSESSLFC(io)K_	Q3UK10	B9 domain-containing protein 2 OS=Mus musculus OX=10090 GN=B9d2 PE=1 SV=2	3	922.156	2.2197	1.7707e-43	161.68	1	6905.6	5023.7	4170.1	0.83	1.656
14	AFAVVASALGIPSLLPFLK	19	Unmodified	_AFAVVASALGIPSLLPFLK_	Q99NB9	Splicing factor 3B subunit 1 OS=Mus musculus OX=10090 GN=Sf3b1 PE=1 SV=1	2	957.577	5.6205	1.1752e-15	105.02	1	5096.6	5473.8	4525	0.827	1.126
15	AFEILHLHLDLR	12	Unmodified	_AFEILHLHLDLR_	Q8VCT3	Aminopeptidase B OS=Mus musculus OX=10090 GN=Rnpep PE=1 SV=2	3	492.949	2.3759	0.021816	35.608	1	0	0	0	NA	NA
16	AFEILHLHLDLR	12	Unmodified	_AFEILHLHLDLR_	Q8VCT3	Aminopeptidase B OS=Mus musculus OX=10090 GN=Rnpep PE=1 SV=2	4	369.963	2.6245	0.0021398	53.769	1	541.08	145.05	250.04	1.724	2.164
17	AFHFYLVR	8	Unmodified	_AFHFYLVR_	Q8R2G4	Ecto-ADP-ribosyltransferase 3 OS=Mus musculus OX=10090 GN=Art3 PE=1 SV=2	3	351.527	1.5688	0.0022034	67.032	1	3248.5	3242.2	2619.3	0.808	1.24
18	AFSTWLK	7	Unmodified	_AFSTWLK_	P26041	Moesin OS=Mus musculus OX=10090 GN=Msn PE=1 SV=3	2	426.734	2.8969	0.0041442	68.915	1	3561.6	3166.4	2829.9	0.894	1.259
19	AFVDSCLQLHETK	13	iodo TMT-6plex var	_AFVDSC(io)LQLHETK_	P51174	Long-chain specific acyl-CoA dehydrogenase, mitochondrial OS=Mus musculus OX=10090 GN=Acadl PE=1 SV=2	4	455.745	2.497	0.0018569	58.32	1	0	0	0	NA	NA
20	AFVDSCLQLHETK	13	iodo TMT-6plex var	_AFVDSC(io)LQLHETK_	P51174	Long-chain specific acyl-CoA dehydrogenase, mitochondrial OS=Mus musculus OX=10090 GN=Acadl PE=1 SV=2	3	607.324	2.2182	0.01579	42.317	1	3969.5	4025.4	3090.8	0.768	1.284
21	AFVDSCLQLHETK	13	iodo TMT-6plex var	_AFVDSC(io)LQLHETK_	P51174	Long-chain specific acyl-CoA dehydrogenase, mitochondrial OS=Mus musculus OX=10090 GN=Acadl PE=1 SV=2	2	910.482	2.1244	4.5725e-30	157.09	1	16024	15708	11844	0.754	1.353
22	AFYAELYHIISSNLEK	16	Unmodified	_AFYAELYHIISSNLEK_	P97372	Proteasome activator complex subunit 2 OS=Mus musculus OX=10090 GN=Psme2 PE=1 SV=4	3	633.328	3.0977	0.028918	31.883	1	0	0	0	NA	NA
23	AGAGLSSLCLVLSTR	15	Carbamidomethyl (C)	_AGAGLSSLC(ca)LVLSTR_	Q99LD8	N(G),N(G)-dimethylarginine dimethylaminohydrolase 2 OS=Mus musculus OX=10090 GN=Ddah2 PE=1 SV=1	2	752.911	2.3937	0.00023518	63.682	1	0	0	0	NA	NA
24	AGKPHLVLGLLWQIIK	16	Unmodified	_AGKPHLVLGLLWQIIK_	Q99K51	Plastin-3 OS=Mus musculus OX=10090 GN=Pls3 PE=1 SV=3	4	447.283	3.677	0.027109	44.925	1	0	0	0	NA	NA
25	AGLQFPVGR	9	Unmodified	_AGLQFPVGR_	C0HKE9	Histone H2A type 1-P OS=Mus musculus OX=10090 GN=Hist1h2ap PE=1 SV=1	2	472.769	0.56481	0.0015459	72.23	1	0	0	0	NA	NA
26	AHCLLVDFLHQVGLFR	16	Carbamidomethyl (C)	_AHC(ca)LLVDFLHQVGLFR_	Q8R0G9	Nuclear pore complex protein Nup133 OS=Mus musculus OX=10090 GN=Nup133 PE=1 SV=2	3	642.345	2.9189	3.9165e-22	135.14	1	3366.3	3718.8	2533.8	0.681	1.329
27	AHGQDLGTAGSCLR	14	iodo TMT-6plex var	_AHGQDLGTAGSC(io)LR_	P02463	Collagen alpha-1(IV) chain OS=Mus musculus OX=10090 GN=Col4a1 PE=1 SV=4	3	572.3	1.1397	9.9887e-09	94.532	1	16991	13557	12814	0.945	1.326
28	AHQNTLEVYPPFLFFLTVGGVYHPR	25	Unmodified	_AHQNTLEVYPPFLFFLTVGGVYHPR_	Q9CPU4	Microsomal glutathione S-transferase 3 OS=Mus musculus OX=10090 GN=Mgst3 PE=1 SV=1	4	726.381	6.2501	9.494e-08	67.217	1	4154.6	3741.5	3224.4	0.862	1.288
29	AIGAVPLIQGEYMIPCEK	18	iodo TMT-6plex var	_AIGAVPLIQGEYMIPC(io)EK_	P18242	Cathepsin D OS=Mus musculus OX=10090 GN=Ctsd PE=1 SV=1	3	754.413	1.597	0.00048195	54.103	1	18027	15719	13868	0.882	1.3
30	AIIIFVPVPQLK	12	Unmodified	_AIIIFVPVPQLK_	P62082	40S ribosomal protein S7 OS=Mus musculus OX=10090 GN=Rps7 PE=2 SV=1	2	669.431	2.4633	0.0017905	61.344	1	0	0	0	NA	NA
31	AIPDLTAPVAAVQAAVSNLVR	21	Unmodified	_AIPDLTAPVAAVQAAVSNLVR_	Q64727	Vinculin OS=Mus musculus OX=10090 GN=Vcl PE=1 SV=4	2	1038.59	6.123	1.9552e-06	71.148	1	0	0	0	NA	NA
32	ALAAAGYDVEK	11	Unmodified	_ALAAAGYDVEK_	P43274	Histone H1.4 OS=Mus musculus OX=10090 GN=H1-4 PE=1 SV=2	2	554.288	0.25074	0.020246	40.767	1	0	0	0	NA	NA
33	ALALLGALLAAAAAVAAAR	19	Unmodified	_ALALLGALLAAAAAVAAAR_	D3Z2R5	Selenoprotein N OS=Mus musculus OX=10090 GN=Selenon PE=3 SV=2	2	839.522	5.2483	6.1419e-10	89.358	1	1996	1933.9	1505.1	0.778	1.326
34	ALALLGALLAAAAAVAAAR	19	Unmodified	_ALALLGALLAAAAAVAAAR_	D3Z2R5	Selenoprotein N OS=Mus musculus OX=10090 GN=Selenon PE=3 SV=2	3	560.017	5.8033	1.0115e-08	80.411	1	0	0	0	NA	NA
35	ALGGIGPVDLLVNNAALVIMQPFLEVTK	28	Deamidation (NQ)	_ALGGIGPVDLLVNN(de)AALVIMQPFLEVTK_	P08074	Carbonyl reductase [NADPH] 2 OS=Mus musculus OX=10090 GN=Cbr2 PE=1 SV=1	2	1447.31		1.5413e-29	127.53	1	0	0	0	NA	NA
36	ALGVLAQLIWSR	12	Unmodified	_ALGVLAQLIWSR_	Q9CZU6	Citrate synthase, mitochondrial OS=Mus musculus OX=10090 GN=Cs PE=1 SV=1	2	663.898	4.3002	6.2115e-27	153.95	1	283.74	351.95	159.66	0.454	1.777
37	ALGVLAQLIWSR	12	Deamidation (NQ)	_ALGVLAQ(de)LIWSR_	Q9CZU6	Citrate synthase, mitochondrial OS=Mus musculus OX=10090 GN=Cs PE=1 SV=1	2	664.39	1.464	0.0038352	60.157	1	0	0	0	NA	NA
38	ALLLLCGGEDD	11	iodo TMT-6plex var	_ALLLLC(io)GGEDD_	P48036	Annexin A5 OS=Mus musculus OX=10090 GN=Anxa5 PE=1 SV=1	2	724.387	1.8504	0.0028867	62.201	1	28058	25481	17502	0.687	1.603
39	ALLLPGHHLVTVMLSGIK	18	Unmodified	_ALLLPGHHLVTVMLSGIK_	Q78PY7	Staphylococcal nuclease domain-containing protein 1 OS=Mus musculus OX=10090 GN=Snd1 PE=1 SV=1	3	633.713	2.0128	0.0047872	43.794	1	0	0	0	NA	NA
40	ALLLPGHHLVTVMLSGIK	18	Unmodified	_ALLLPGHHLVTVMLSGIK_	Q78PY7	Staphylococcal nuclease domain-containing protein 1 OS=Mus musculus OX=10090 GN=Snd1 PE=1 SV=1	4	475.537	2.4058	2.5011e-08	81.594	1	1894.6	2073.8	1703	0.821	1.113
41	ALLSALHWLLR	11	Unmodified	_ALLSALHWLLR_	Q99K74	Mediator of RNA polymerase II transcription subunit 24 OS=Mus musculus OX=10090 GN=Med24 PE=1 SV=1	3	431.599	2.3358	9.5497e-09	101.97	1	1574.6	1942.4	1406.2	0.724	1.12
42	ALTYFVALPGVGVSMLNVFLK	21	Unmodified	_ALTYFVALPGVGVSMLNVFLK_	P43024	Cytochrome c oxidase subunit 6A1, mitochondrial OS=Mus musculus OX=10090 GN=Cox6a1 PE=1 SV=2	2	1120.13	5.9531	1.089e-12	97.256	1	1741.5	2094.7	1182.2	0.564	1.473
43	ALVSSVR	7	Unmodified	_ALVSSVR_	P07724	Serum albumin OS=Mus musculus OX=10090 GN=Alb PE=1 SV=3	2	366.224	0.92873	0.0039622	69.998	1	0	0	0	NA	NA
44	AMAALTDHPYASLTLPDDAASDCLFLR	27	iodo TMT-6plex var	_AMAALTDHPYASLTLPDDAASDC(io)LFLR_	Q99LD8	N(G),N(G)-dimethylarginine dimethylaminohydrolase 2 OS=Mus musculus OX=10090 GN=Ddah2 PE=1 SV=1	4	802.656	0.94915	4.162e-06	64.27	1	14926	14226	8975.5	0.631	1.663
45	AMGIMNSFVNDIFER	15	Oxidation (M)	_AM(ox)GIMNSFVNDIFER_	Q8CGP2	Histone H2B type 1-P OS=Mus musculus OX=10090 GN=Hist1h2bp PE=1 SV=3	2	880.411	2.987	2.4154e-07	86.497	1	17968	19350	13998	0.723	1.284
46	AMGIMNSFVNDIFER	15	Unmodified	_AMGIMNSFVNDIFER_	Q8CGP2	Histone H2B type 1-P OS=Mus musculus OX=10090 GN=Hist1h2bp PE=1 SV=3	2	872.413	3.536	1.9869e-40	167.32	1	11206	11274	7996.7	0.709	1.401
47	AMIVFQSEFK	10	Unmodified	_AMIVFQSEFK_	Q8R3G9	Tetraspanin-8 OS=Mus musculus OX=10090 GN=Tspan8 PE=1 SV=1	2	600.31	2.2317	0.007097	50.791	1	0	0	0	NA	NA
48	ANIIFNTALGTIFGVK	16	Unmodified	_ANIIFNTALGTIFGVK_	Q9R112	Sulfide:quinone oxidoreductase, mitochondrial OS=Mus musculus OX=10090 GN=Sqor PE=1 SV=3	2	839.98	-0.62055	4.3533e-05	66.826	1	7652	8315	6469.8	0.778	1.183
49	ANIIFNTALGTIFGVK	16	Unmodified	_ANIIFNTALGTIFGVK_	Q9R112	Sulfide:quinone oxidoreductase, mitochondrial OS=Mus musculus OX=10090 GN=Sqor PE=1 SV=3	3	560.322	-0.065966	3.1823e-22	130.47	1	2805.6	3186.9	2129.5	0.668	1.317
50	ANNTTYGLAAGLFTK	15	Unmodified	_ANNTTYGLAAGLFTK_	P24549	Retinal dehydrogenase 1 OS=Mus musculus OX=10090 GN=Aldh1a1 PE=1 SV=5	2	771.402	0.71896	0.0046751	50.831	1	17863	18282	13105	0.717	1.363
51	APFAAHGYGAFLTLSILDR	19	Unmodified	_APFAAHGYGAFLTLSILDR_	Q9R1P3	Proteasome subunit beta type-2 OS=Mus musculus OX=10090 GN=Psmb2 PE=1 SV=1	3	674.027	2.5245	3.3782e-16	109.36	1	4282.4	4357	3004	0.689	1.426
52	APGFGFGIAISGGR	14	Unmodified	_APGFGFGIAISGGR_	P39447	Tight junction protein ZO-1 OS=Mus musculus OX=10090 GN=Tjp1 PE=1 SV=2	2	653.849	0.96967	0.00010683	69.679	1	11315	12001	8375.1	0.698	1.351
53	APLVCLPVFVSK	12	iodo TMT-6plex var	_APLVC(io)LPVFVSK_	Q91V76	Ester hydrolase C11orf54 homolog OS=Mus musculus OX=10090 PE=1 SV=1	3	534.66	3.3962	0.0022301	58.098	1	3445	3717.1	2811.5	0.756	1.225
54	APQVYILPPPAEQLSR	16	Unmodified	_APQVYILPPPAEQLSR_	P01867	Ig gamma-2B chain C region OS=Mus musculus OX=10090 GN=Igh-3 PE=1 SV=3	2	889.994	0.7653	6.5091e-06	75.911	1	5753.9	5464	4076.5	0.746	1.411
55	AQFFLQLSPSHYALLHYHHGAVTLLK	26	Unmodified	_AQFFLQLSPSHYALLHYHHGAVTLLK_	Q8C7X2	ER membrane protein complex subunit 1 OS=Mus musculus OX=10090 GN=Emc1 PE=1 SV=1	5	599.126	2.0511	0.0015347	47.7	1	3695.9	2702.4	2605.1	0.964	1.419
56	AQLAAITLIIGTFER	15	Unmodified	_AQLAAITLIIGTFER_	Q9EQH3	Vacuolar protein sorting-associated protein 35 OS=Mus musculus OX=10090 GN=Vps35 PE=1 SV=1	3	539.651	6.5608	6.2233e-28	148.57	1	2967.7	3077.3	2121.6	0.689	1.399
57	AQLAAITLIIGTFER	15	Unmodified	_AQLAAITLIIGTFER_	Q9EQH3	Vacuolar protein sorting-associated protein 35 OS=Mus musculus OX=10090 GN=Vps35 PE=1 SV=1	2	808.972	6.0837	9.8423e-17	118.21	1	0	0	0	NA	NA
58	AQLSAAVLTLLIK	13	Unmodified	_AQLSAAVLTLLIK_	Q8CGK3	Lon protease homolog, mitochondrial OS=Mus musculus OX=10090 GN=Lonp1 PE=1 SV=2	2	670.929	2.4542	0.014642	45.992	1	8770	9173.7	7230.5	0.788	1.213
59	ASCPSLEFVGLMTIGSFGHDLSQGPNPDFQR	31	iodo TMT-6plex var	_ASC(io)PSLEFVGLMTIGSFGHDLSQGPNPDFQR_	Q9Z2Y8	Pyridoxal phosphate homeostasis protein OS=Mus musculus OX=10090 GN=Plpbp PE=1 SV=1	4	909.95	4.0419	1.774e-33	127.14	1	8515.8	7951.3	5280.7	0.664	1.613
60	ASFLLNLR	8	Unmodified	_ASFLLNLR_	Q9WTI7	Unconventional myosin-Ic OS=Mus musculus OX=10090 GN=Myo1c PE=1 SV=2	2	467.279	1.5581	0.00016087	96.492	1	2257.5	1670.4	1543.2	0.924	1.463
61	ASGVQVADEVCR	12	Acetyl (Protein N-term),iodo TMT-6plex var	_(ac)ASGVQVADEVC(io)R_	Q9R0P5	Destrin OS=Mus musculus OX=10090 GN=Dstn PE=1 SV=3	2	802.917	1.0331	4.161e-39	180.2	1	23197	13047	11407	0.874	2.034
62	ASSVTLGFHTAAHLLSPLALLR	22	Unmodified	_ASSVTLGFHTAAHLLSPLALLR_	Q9D2V8	Major facilitator superfamily domain-containing protein 10 OS=Mus musculus OX=10090 GN=Mfsd10 PE=1 SV=1	4	569.578	3.9791	2.9639e-07	74.364	1	5706.1	5757.6	4146.2	0.72	1.376
64	ATLQAASLILGHVSELLQGIDQAK	24	Unmodified	_ATLQAASLILGHVSELLQGIDQAK_	Q61001	Laminin subunit alpha-5 OS=Mus musculus OX=10090 GN=Lama5 PE=1 SV=4	3	826.131	6.0495	5.7794e-24	121.56	1	4757.3	5083.9	4532.8	0.892	1.05
65	ATPPQIVNGNHYCGDYELFVEAVEQDTLQEFLK	33	Deamidation (NQ),iodo TMT-6plex var	_ATPPQ(de)IVNGNHYC(io)GDYELFVEAVEQDTLQEFLK_	Q91VW3	SH3 domain-binding glutamic acid-rich-like protein 3 OS=Mus musculus OX=10090 GN=Sh3bgrl3 PE=1 SV=1	4	1025.26	6.0281	2.6903e-06	63.706	1	2702.4	1948.4	2206.5	1.132	1.225
66	AVFPSIVGR	9	Unmodified	_AVFPSIVGR_	P63260	Actin, cytoplasmic 2 OS=Mus musculus OX=10090 GN=Actg1 PE=1 SV=1	2	473.279	1.6527	0.00086643	76.679	1	1091.3	1213.3	1355	1.117	0.805
67	AVGEPPLFLASSIFFAIK	18	Unmodified	_AVGEPPLFLASSIFFAIK_	Q00519	Xanthine dehydrogenase/oxidase OS=Mus musculus OX=10090 GN=Xdh PE=1 SV=5	2	954.037	5.7089	4.7977e-11	91.317	1	4145.5	3366.4	2468.1	0.733	1.68
69	AVQQPDGLAVLGIFLK	16	Unmodified	_AVQQPDGLAVLGIFLK_	P00920	Carbonic anhydrase 2 OS=Mus musculus OX=10090 GN=Ca2 PE=1 SV=4	2	834.988	1.4697	0.0019439	52.372	1	7638.2	8702.1	7261.9	0.834	1.052
70	AYLDQTVVPILLQGLAVLAK	20	Unmodified	_AYLDQTVVPILLQGLAVLAK_	Q99LT0	Protein dpy-30 homolog OS=Mus musculus OX=10090 GN=Dpy30 PE=1 SV=1	3	709.093	5.7258	4.5782e-09	81.639	1	0	0	0	NA	NA
71	AYVVLGQFLVLK	12	Unmodified	_AYVVLGQFLVLK_	O54962	Barrier-to-autointegration factor OS=Mus musculus OX=10090 GN=Banf1 PE=1 SV=1	2	675.413	1.5398	4.6902e-06	87.568	1	2336	2178.7	1589.9	0.73	1.469
72	AYWQVHMDQLEVGNELTLCK	20	iodo TMT-6plex var	_AYWQVHMDQLEVGNELTLC(io)K_	P18242	Cathepsin D OS=Mus musculus OX=10090 GN=Ctsd PE=1 SV=1	4	677.345	2.3254	2.7328e-16	102.98	1	12398	10048	8053	0.801	1.54
74	CCLEEGLEPTCFER	14	3 iodo TMT-6plex var	_C(io)C(io)LEEGLEPTC(io)FER_	P50285	Dimethylaniline monooxygenase [N-oxide-forming] 1 OS=Mus musculus OX=10090 GN=Fmo1 PE=1 SV=1	3	872.79	0.96819	0.0035755	65.043	1	43512	33468	12166	0.364	3.577
75	CCLEEGLEPTCFER	14	3 iodo TMT-6plex var	_C(io)C(io)LEEGLEPTC(io)FER_	P50285	Dimethylaniline monooxygenase [N-oxide-forming] 1 OS=Mus musculus OX=10090 GN=Fmo1 PE=1 SV=1	4	654.844	1.5146	0.0007104	74.789	1	36743	30101	9159.5	0.304	4.011
76	CCLEEGLEPTCFER	14	Carbamidomethyl (C),2 iodo TMT-6plex var	_C(io)C(io)LEEGLEPTC(ca)FER_	P50285	Dimethylaniline monooxygenase [N-oxide-forming] 1 OS=Mus musculus OX=10090 GN=Fmo1 PE=1 SV=1	4	586.793	2.9113	1.6672e-11	113.76	1	5429.3	4034.5	1598.8	0.396	3.396
77	CCLEEGLEPTCFER	14	Carbamidomethyl (C),2 iodo TMT-6plex var	_C(io)C(io)LEEGLEPTC(ca)FER_	P50285	Dimethylaniline monooxygenase [N-oxide-forming] 1 OS=Mus musculus OX=10090 GN=Fmo1 PE=1 SV=1	3	782.055	2.5859	7.8546e-24	148.41	1	27369	21752	9339.9	0.429	2.93
78	CCLEEGLEPTCFER	14	Carbamidomethyl (C),2 iodo TMT-6plex var	_C(ca)C(io)LEEGLEPTC(io)FER_	P50285	Dimethylaniline monooxygenase [N-oxide-forming] 1 OS=Mus musculus OX=10090 GN=Fmo1 PE=1 SV=1	4	586.793	2.7443	4.4482e-05	80.96	1	3612.3	2950.9	1170.5	0.397	3.086
79	CCLEEGLEPTCFER	14	Carbamidomethyl (C),2 iodo TMT-6plex var	_C(ca)C(io)LEEGLEPTC(io)FER_	P50285	Dimethylaniline monooxygenase [N-oxide-forming] 1 OS=Mus musculus OX=10090 GN=Fmo1 PE=1 SV=1	3	782.055	2.4182	9.5606e-08	98.943	1	37321	29162	12751	0.437	2.927
80	CCLEEGLEPTCFER	14	2 Carbamidomethyl (C),iodo TMT-6plex var	_C(ca)C(io)LEEGLEPTC(ca)FER_	P50285	Dimethylaniline monooxygenase [N-oxide-forming] 1 OS=Mus musculus OX=10090 GN=Fmo1 PE=1 SV=1	3	691.32	0.95095	2.3176e-08	101.2	1	12475	11501	7532.8	0.655	1.656
81	CCLEEGLEPTCFER	14	2 Carbamidomethyl (C),iodo TMT-6plex var	_C(ca)C(ca)LEEGLEPTC(io)FER_	P50285	Dimethylaniline monooxygenase [N-oxide-forming] 1 OS=Mus musculus OX=10090 GN=Fmo1 PE=1 SV=1	3	691.32	0.77047	0.0021499	68.972	1	12384	10577	6101.8	0.577	2.03
82	CCSGSLVER	9	2 Carbamidomethyl (C)	_C(ca)C(ca)SGSLVER_	P07724	Serum albumin OS=Mus musculus OX=10090 GN=Alb PE=1 SV=3	2	534.234	0.49899	0.0024246	53.597	1	17981	16766	15177	0.905	1.185
83	CDFTEDQTAEFK	12	Acetyl (Protein N-term),iodo TMT-6plex var	_(ac)C(io)DFTEDQTAEFK_	Q60605	Myosin light polypeptide 6 OS=Mus musculus OX=10090 GN=Myl6 PE=1 SV=3	2	902.917	2.638	3.191e-16	136.24	1	24429	10512	11785	1.121	2.073
84	CDFTEDQTAEFK	12	Acetyl (Protein N-term),iodo TMT-6plex var	_(ac)C(io)DFTEDQTAEFK_	Q60605	Myosin light polypeptide 6 OS=Mus musculus OX=10090 GN=Myl6 PE=1 SV=3	3	602.28	2.8245	0.0014928	76.073	1	0	0	0	NA	NA
85	CEAFGWHTIIVDGHSVEELCK	21	Carbamidomethyl (C),iodo TMT-6plex var	_C(io)EAFGWHTIIVDGHSVEELC(ca)K_	P40142	Transketolase OS=Mus musculus OX=10090 GN=Tkt PE=1 SV=1	5	552.675	1.4941	7.7192e-08	83.395	1	8506.4	8336.8	6210.9	0.745	1.37
86	CEAFGWHTIIVDGHSVEELCK	21	Carbamidomethyl (C),iodo TMT-6plex var	_C(io)EAFGWHTIIVDGHSVEELC(ca)K_	P40142	Transketolase OS=Mus musculus OX=10090 GN=Tkt PE=1 SV=1	4	690.593	1.0328	1.5529e-76	204.94	1	6295.9	7399.2	4365.3	0.59	1.442
87	CIESLIAVFQK	11	iodo TMT-6plex var	_C(io)IESLIAVFQK_	P50543	Protein S100-A11 OS=Mus musculus OX=10090 GN=S100a11 PE=1 SV=1	3	527.307	2.3171	3.7624e-05	82.417	1	4872.2	4286.6	3301.3	0.77	1.476
88	CILQDGR	7	iodo TMT-6plex var	_C(io)ILQDGR_	P27048	Small nuclear ribonucleoprotein-associated protein B OS=Mus musculus OX=10090 GN=Snrpb PE=1 SV=1	3	378.548	1.1279	0.0067614	60.648	1	0	0	0	NA	NA
89	CLDAFPNLR	9	iodo TMT-6plex var	_C(io)LDAFPNLR_	P10649	Glutathione S-transferase Mu 1 OS=Mus musculus OX=10090 GN=Gstm1 PE=1 SV=2	3	459.922	2.1572	0.0038165	54.982	1	0	0	0	NA	NA
90	CLGIPTR	7	iodo TMT-6plex var	_C(io)LGIPTR_	P21981	Protein-glutamine gamma-glutamyltransferase 2 OS=Mus musculus OX=10090 GN=Tgm2 PE=1 SV=4	3	363.553	1.306	0.021659	46.426	1	5780.8	4855.4	4559.1	0.939	1.268
91	CMLDRDEDMLITGGR	15	iodo TMT-6plex var	_C(io)MLDRDEDMLITGGR_	Q00519	Xanthine dehydrogenase/oxidase OS=Mus musculus OX=10090 GN=Xdh PE=1 SV=5	3	685.339	1.4141	1.5722e-08	89.311	1	15464	15297	10321	0.675	1.498
92	CPDIAIQLAGTK	12	iodo TMT-6plex var	_C(io)PDIAIQLAGTK_	P51855	Glutathione synthetase OS=Mus musculus OX=10090 GN=Gss PE=1 SV=1	3	520.299	3.4976	0.0057611	50.897	1	5053.9	5340.8	3453.6	0.647	1.463
93	CPVTVCGDVHGQFHDLMELFR	21	Carbamidomethyl (C),iodo TMT-6plex var	_C(ca)PVTVC(io)GDVHGQFHDLMELFR_	P63330	Serine/threonine-protein phosphatase 2A catalytic subunit alpha isoform OS=Mus musculus OX=10090 GN=Ppp2ca PE=1 SV=1	4	698.094	1.7591	0.00083	51.31	1	0	0	0	NA	NA
94	CQYVTEK	7	iodo TMT-6plex var	_C(io)QYVTEK_	P05064	Fructose-bisphosphate aldolase A OS=Mus musculus OX=10090 GN=Aldoa PE=1 SV=2	3	400.548	-0.020189	0.009102	57.177	1	3613.7	3516.9	2767	0.787	1.306
95	CQYVTEK	7	iodo TMT-6plex var	_C(io)QYVTEK_	P05064	Fructose-bisphosphate aldolase A OS=Mus musculus OX=10090 GN=Aldoa PE=1 SV=2	2	600.318	-0.11653	4.2705e-07	117.39	1	14734	14096	11461	0.813	1.286
96	CSVNVQNDEGK	11	iodo TMT-6plex var	_C(io)SVNVQNDEGK_	Q925F2	Endothelial cell-selective adhesion molecule OS=Mus musculus OX=10090 GN=Esam PE=1 SV=1	3	507.922	0.012406	7.6902e-07	97.452	1	5440.4	4802.3	3826	0.797	1.422
97	CSVNVQNDEGK	11	iodo TMT-6plex var	_C(io)SVNVQNDEGK_	Q925F2	Endothelial cell-selective adhesion molecule OS=Mus musculus OX=10090 GN=Esam PE=1 SV=1	2	761.38	-0.4226	5.3092e-30	164.48	1	9713	6646	5367.5	0.808	1.81
98	CSYDEHAK	8	iodo TMT-6plex var	_C(io)SYDEHAK_	P07724	Serum albumin OS=Mus musculus OX=10090 GN=Alb PE=1 SV=3	2	641.308	0.35063	0.0025169	78.516	1	12141	11601	8752	0.754	1.387
99	CSYDEHAK	8	iodo TMT-6plex var	_C(io)SYDEHAK_	P07724	Serum albumin OS=Mus musculus OX=10090 GN=Alb PE=1 SV=3	3	427.875	0.28459	0.00020735	92.491	1	3054.5	2641.1	2348.4	0.889	1.301
100	CSYQPTMEGVHTVHVTFAGVPIPR	24	iodo TMT-6plex var	_C(io)SYQPTMEGVHTVHVTFAGVPIPR_	Q8BTM8	Filamin-A OS=Mus musculus OX=10090 GN=Flna PE=1 SV=5	5	591.909	2.1676	2.7531e-05	60.272	1	8326.9	6708.8	5486.2	0.818	1.518
101	CSYQPTMEGVHTVHVTFAGVPIPR	24	iodo TMT-6plex var	_C(io)SYQPTMEGVHTVHVTFAGVPIPR_	Q8BTM8	Filamin-A OS=Mus musculus OX=10090 GN=Flna PE=1 SV=5	4	739.635	2.1848	0.0025706	48.5	1	18170	15655	12084	0.772	1.504
102	CTCNAGYEER	10	Carbamidomethyl (C),iodo TMT-6plex var	_C(ca)TC(io)NAGYEER_	P29319	Ephrin type-A receptor 3 OS=Mus musculus OX=10090 GN=Epha3 PE=1 SV=1	2	766.345	-0.11799	0.019609	40.496	1	2127.2	1669	1849.7	1.108	1.15
103	CTGYRPILQGFR	12	iodo TMT-6plex var	_C(io)TGYRPILQGFR_	Q00519	Xanthine dehydrogenase/oxidase OS=Mus musculus OX=10090 GN=Xdh PE=1 SV=5	4	435.745	1.4188	0.0090631	43.502	1	5255.4	5026.6	3844.3	0.765	1.367
104	CVEMYTDGK	9	Oxidation (M),iodo TMT-6plex var	_C(io)VEM(ox)YTDGK_	P35242	Pulmonary surfactant-associated protein A OS=Mus musculus OX=10090 GN=Sftpa1 PE=1 SV=1	2	695.831	0.96371	0.016819	44.882	1	8582.9	7451.7	7416.4	0.995	1.157
105	CVEMYTDGK	9	iodo TMT-6plex var	_C(io)VEMYTDGK_	P35242	Pulmonary surfactant-associated protein A OS=Mus musculus OX=10090 GN=Sftpa1 PE=1 SV=1	3	458.891	1.1632	0.0014666	70.028	1	0	0	0	NA	NA
106	CVEMYTDGK	9	iodo TMT-6plex var	_C(io)VEMYTDGK_	P35242	Pulmonary surfactant-associated protein A OS=Mus musculus OX=10090 GN=Sftpa1 PE=1 SV=1	2	687.833	0.66322	1.2977e-10	126.31	1	12454	10920	10276	0.941	1.212
107	CVLIFGVPSR	10	iodo TMT-6plex var	_C(io)VLIFGVPSR_	P10518	Delta-aminolevulinic acid dehydratase OS=Mus musculus OX=10090 GN=Alad PE=1 SV=1	3	473.95	1.9189	0.00090919	66.056	1	2390.4	2540.8	2505	0.986	0.954
108	CVNTTLQIK	9	iodo TMT-6plex var	_C(io)VNTTLQIK_	P40124	Adenylyl cyclase-associated protein 1 OS=Mus musculus OX=10090 GN=Cap1 PE=1 SV=4	2	674.895	1.1028	1.3092e-06	106.88	1	13658	10979	10592	0.965	1.289
109	CVNTTLQIK	9	iodo TMT-6plex var	_C(io)VNTTLQIK_	P40124	Adenylyl cyclase-associated protein 1 OS=Mus musculus OX=10090 GN=Cap1 PE=1 SV=4	3	450.266	1.5429	0.003216	58.433	1	4109.6	3190.6	3538	1.109	1.162
110	CVVCGTPLFK	10	2 iodo TMT-6plex var	_C(io)VVC(io)GTPLFK_	Q8BU85	Methionine-R-sulfoxide reductase B3, mitochondrial OS=Mus musculus OX=10090 GN=Msrb3 PE=1 SV=2	3	575.67	1.5174	0.0058422	48.284	1	0	0	0	NA	NA
111	CVVVGDGAVGK	11	iodo TMT-6plex var	_C(io)VVVGDGAVGK_	P60766	Cell division control protein 42 homolog OS=Mus musculus OX=10090 GN=Cdc42 PE=1 SV=2	2	666.879	0.29428	4.1466e-06	90.05	1	12971	9669.5	9358.6	0.968	1.386
112	CWDECIASSQYQAR	14	2 iodo TMT-6plex var	_C(io)WDEC(io)IASSQYQAR_	Q00519	Xanthine dehydrogenase/oxidase OS=Mus musculus OX=10090 GN=Xdh PE=1 SV=5	4	580.291	2.3128	3.0249e-15	115.12	1	13416	12964	10229	0.789	1.312
113	CWDECIASSQYQAR	14	2 iodo TMT-6plex var	_C(io)WDEC(io)IASSQYQAR_	Q00519	Xanthine dehydrogenase/oxidase OS=Mus musculus OX=10090 GN=Xdh PE=1 SV=5	3	773.386	1.8726	1.6287e-37	169.04	1	34204	32046	17963	0.561	1.904
114	CWDECIASSQYQAR	14	Carbamidomethyl (C),iodo TMT-6plex var	_C(io)WDEC(ca)IASSQYQAR_	Q00519	Xanthine dehydrogenase/oxidase OS=Mus musculus OX=10090 GN=Xdh PE=1 SV=5	3	682.651	1.7162	4.1903e-05	71.933	1	9810.5	9693.8	9113.6	0.94	1.076
115	CWYIHDFLK	9	iodo TMT-6plex var	_C(io)WYIHDFLK_	Q9CR09	Ubiquitin-fold modifier-conjugating enzyme 1 OS=Mus musculus OX=10090 GN=Ufc1 PE=1 SV=1	4	389.209	1.6586	0.0024881	62.558	1	9360.5	8726.5	4624.5	0.53	2.024
116	CWYIHDFLK	9	iodo TMT-6plex var	_C(io)WYIHDFLK_	Q9CR09	Ubiquitin-fold modifier-conjugating enzyme 1 OS=Mus musculus OX=10090 GN=Ufc1 PE=1 SV=1	3	518.609	2.1101	0.0023524	63.397	1	5094.5	4532.6	3334.6	0.736	1.528
117	CWYIHDFLK	9	iodo TMT-6plex var	_C(io)WYIHDFLK_	Q9CR09	Ubiquitin-fold modifier-conjugating enzyme 1 OS=Mus musculus OX=10090 GN=Ufc1 PE=1 SV=1	2	777.41	1.1691	0.0021417	73.573	1	25236	23638	15825	0.669	1.595
118	DAGYEFDICFTSVQK	15	iodo TMT-6plex var	_DAGYEFDIC(io)FTSVQK_	Q9DBJ1	Phosphoglycerate mutase 1 OS=Mus musculus OX=10090 GN=Pgam1 PE=1 SV=3	3	684.67	1.0294	5.7775e-07	77.746	1	14750	15870	10819	0.682	1.363
119	DAGYEFDICFTSVQK	15	iodo TMT-6plex var	_DAGYEFDIC(io)FTSVQK_	Q9DBJ1	Phosphoglycerate mutase 1 OS=Mus musculus OX=10090 GN=Pgam1 PE=1 SV=3	2	1026.5	0.91911	2.868e-40	168.1	1	13349	14295	7418.4	0.519	1.799
120	DAVTYTEHAK	10	Unmodified	_DAVTYTEHAK_	P62806	Histone H4 OS=Mus musculus OX=10090 GN=H4c1 PE=1 SV=2	2	567.775	0.057795	0.00042446	74.849	1	7072.8	6265	6327.7	1.01	1.118
121	DEVTCVGHIIGAVVADTPEHAHR	23	iodo TMT-6plex var	_DEVTC(io)VGHIIGAVVADTPEHAHR_	Q00519	Xanthine dehydrogenase/oxidase OS=Mus musculus OX=10090 GN=Xdh PE=1 SV=5	5	551.889	1.6892	2.5493e-05	61.963	1	0	0	0	NA	NA
122	DFHINLFQVLPWLK	14	Unmodified	_DFHINLFQVLPWLK_	P04186	Complement factor B OS=Mus musculus OX=10090 GN=Cfb PE=1 SV=2	3	590.663	6.3533	4.9604e-05	70.889	1	0	0	0	NA	NA
123	DFNHINVELSLLGK	14	Unmodified	_DFNHINVELSLLGK_	P51410	60S ribosomal protein L9 OS=Mus musculus OX=10090 GN=Rpl9 PE=2 SV=2	3	533.623	3.2112	0.017584	37.77	1	0	0	0	NA	NA
124	DFTPAAQAAFQK	12	Unmodified	_DFTPAAQAAFQK_	P02088	Hemoglobin subunit beta-1 OS=Mus musculus OX=10090 GN=Hbb-b1 PE=1 SV=2	2	647.825	1.2732	0.0094257	49.448	1	13747	13614	11527	0.847	1.193
125	DFTPVCTTELGR	12	iodo TMT-6plex var	_DFTPVC(io)TTELGR_	O08709	Peroxiredoxin-6 OS=Mus musculus OX=10090 GN=Prdx6 PE=1 SV=3	2	834.435	0.0019984	0.0056044	56.139	1	18112	12901	10253	0.795	1.767
126	DHGVNSFLVYMAFK	14	Unmodified	_DHGVNSFLVYMAFK_	O08553	Dihydropyrimidinase-related protein 2 OS=Mus musculus OX=10090 GN=Dpysl2 PE=1 SV=2	3	543.269	1.206	0.0010671	57.414	1	0	0	0	NA	NA
127	DHLLSISLSGYINYLDK	17	Unmodified	_DHLLSISLSGYINYLDK_	O88342	WD repeat-containing protein 1 OS=Mus musculus OX=10090 GN=Wdr1 PE=1 SV=3	3	651.011	3.3332	6.9991e-15	104.2	1	9481.5	8966.7	6379.8	0.711	1.486
128	DICNDVLSLLEK	12	iodo TMT-6plex var	_DIC(io)NDVLSLLEK_	P63101	14-3-3 protein zeta/delta OS=Mus musculus OX=10090 GN=Ywhaz PE=1 SV=1	3	564.313	1.0907	0.00092143	63.185	1	9858.4	6732.4	5224.7	0.776	1.887
129	DLAILLGMLDPVEK	14	Unmodified	_DLAILLGMLDPVEK_	O08709	Peroxiredoxin-6 OS=Mus musculus OX=10090 GN=Prdx6 PE=1 SV=3	2	763.929	6.0735	8.8808e-07	86.497	1	0	0	0	NA	NA
130	DLEEATLQHEATAAALR	17	Unmodified	_DLEEATLQHEATAAALR_	Q02566	Myosin-6 OS=Mus musculus OX=10090 GN=Myh6 PE=1 SV=2	3	613.646	1.3838	0.00021029	59.728	1	0	0	0	NA	NA
131	DLYANTVLSGGTTMYPGIADR	21	Unmodified	_DLYANTVLSGGTTMYPGIADR_	P63260	Actin, cytoplasmic 2 OS=Mus musculus OX=10090 GN=Actg1 PE=1 SV=1	3	739.028	1.9928	1.3656e-27	129.02	1	13421	14119	11258	0.797	1.192
132	DLYANTVLSGGTTMYPGIADR	21	Unmodified	_DLYANTVLSGGTTMYPGIADR_	P63260	Actin, cytoplasmic 2 OS=Mus musculus OX=10090 GN=Actg1 PE=1 SV=1	2	1108.04	1.8229	5.5825e-87	213.15	1	2385.1	2288.6	2128.8	0.93	1.12
133	DNGNGTYSCSYVPR	14	2 Deamidation (NQ),iodo TMT-6plex var	_DN(de)GN(de)GTYSC(io)SYVPR_	Q8BTM8	Filamin-A OS=Mus musculus OX=10090 GN=Flna PE=1 SV=5	3	621.951	0.79313	0.00094678	73.834	1	14514	9650.6	9233.7	0.957	1.572
134	DNIQGITKPAIR	12	Unmodified	_DNIQGITKPAIR_	P62806	Histone H4 OS=Mus musculus OX=10090 GN=H4c1 PE=1 SV=2	2	663.38	1.2219	0.00097351	71.888	1	10108	8917.8	8533.7	0.957	1.184
135	DSTLIMQLLR	10	Unmodified	_DSTLIMQLLR_	P63101	14-3-3 protein zeta/delta OS=Mus musculus OX=10090 GN=Ywhaz PE=1 SV=1	2	595.334	1.748	0.0021697	61.765	1	2521.6	2404	1857	0.772	1.358
136	DSYVGDEAQSK	11	Unmodified	_DSYVGDEAQSK_	P63260	Actin, cytoplasmic 2 OS=Mus musculus OX=10090 GN=Actg1 PE=1 SV=1	2	599.765	-0.062935	1.9186e-06	93.166	1	10873	9902	9755.3	0.985	1.115
137	DTAPVLDSDGSYFIYSKLNMK	21	Unmodified	_DTAPVLDSDGSYFIYSKLNMK_	P01867	Ig gamma-2B chain C region OS=Mus musculus OX=10090 GN=Igh-3 PE=1 SV=3	3	788.719	1.5314	3.6038e-06	71.735	1	7534.2	7371.1	5421.5	0.736	1.39
138	DVFLGTFLYEYSR	13	Unmodified	_DVFLGTFLYEYSR_	P07724	Serum albumin OS=Mus musculus OX=10090 GN=Alb PE=1 SV=3	2	805.398	4.0092	9.0705e-09	99.669	1	0	0	0	NA	NA
139	DVYVQLYLQHLTAR	14	Unmodified	_DVYVQLYLQHLTAR_	Q61029	Lamina-associated polypeptide 2, isoforms beta/delta/epsilon/gamma OS=Mus musculus OX=10090 GN=Tmpo PE=1 SV=4	2	859.965	1.2776	2.2766e-11	103.88	1	16965	17382	13509	0.777	1.256
140	DVYVQLYLQHLTAR	14	Unmodified	_DVYVQLYLQHLTAR_	Q61029	Lamina-associated polypeptide 2, isoforms beta/delta/epsilon/gamma OS=Mus musculus OX=10090 GN=Tmpo PE=1 SV=4	3	573.646	1.6817	2.1823e-07	88.282	1	1236.2	1237.8	1254.7	1.014	0.985
141	DYIGMAVVDGQLTCVYNLGDR	21	iodo TMT-6plex var	_DYIGMAVVDGQLTC(io)VYNLGDR_	Q61789	Laminin subunit alpha-3 OS=Mus musculus OX=10090 GN=Lama3 PE=1 SV=4	3	877.775	1.147	2.1487e-27	128.01	1	25265	16361	12425	0.759	2.033
142	DYLTTYYSFHSGPVAEQEIVK	21	Unmodified	_DYLTTYYSFHSGPVAEQEIVK_	P40936	Indolethylamine N-methyltransferase OS=Mus musculus OX=10090 GN=Inmt PE=1 SV=1	3	816.397	1.0362	8.3436e-22	115.42	1	7055.1	6786.9	5441	0.802	1.297
143	EASGLYSLTSTLYLR	15	Unmodified	_EASGLYSLTSTLYLR_	Q9R069	Basal cell adhesion molecule OS=Mus musculus OX=10090 GN=Bcam PE=1 SV=1	2	837.441	0.73057	8.395e-13	106.42	1	17400	18423	14108	0.766	1.233
144	ECPGIEPVCVDLGDWDATEK	20	Carbamidomethyl (C),iodo TMT-6plex var	_EC(ca)PGIEPVC(io)VDLGDWDATEK_	P08074	Carbonyl reductase [NADPH] 2 OS=Mus musculus OX=10090 GN=Cbr2 PE=1 SV=1	3	854.74	2.4995	2.831e-12	89.659	1	15480	14350	10175	0.709	1.521
145	EECALEIIK	9	iodo TMT-6plex var	_EEC(io)ALEIIK_	P50172	Corticosteroid 11-beta-dehydrogenase isozyme 1 OS=Mus musculus OX=10090 GN=Hsd11b1 PE=1 SV=3	2	688.886	0.76073	0.00019899	88.37	1	12579	10639	9127.7	0.858	1.378
146	EEIVYLPCIYR	11	iodo TMT-6plex var	_EEIVYLPC(io)IYR_	P17563	Methanethiol oxidase OS=Mus musculus OX=10090 GN=Selenbp1 PE=1 SV=2	3	576.318	1.1728	0.00031071	72.321	1	7540.2	4236.4	4491.4	1.06	1.679
147	EEIVYLPCIYR	11	iodo TMT-6plex var	_EEIVYLPC(io)IYR_	P17563	Methanethiol oxidase OS=Mus musculus OX=10090 GN=Selenbp1 PE=1 SV=2	2	863.974	0.78424	4.0994e-30	166.97	1	37029	19944	20248	1.015	1.829
148	EGKPYLVLGLLWQVIK	16	Unmodified	_EGKPYLVLGLLWQVIK_	Q61233	Plastin-2 OS=Mus musculus OX=10090 GN=Lcp1 PE=1 SV=4	3	619.373	6.8008	0.001265	59.884	1	2774.6	2883.7	2228.9	0.773	1.245
149	EGLLLWCQR	9	iodo TMT-6plex var	_EGLLLWC(io)QR_	Q7TPR4	Alpha-actinin-1 OS=Mus musculus OX=10090 GN=Actn1 PE=1 SV=1	3	482.941		0.0093116	43.635	1	0	0	0	NA	NA
150	EGSSHNWQHITDQIGMFCFTGLKPEQVER	29	iodo TMT-6plex var	_EGSSHNWQHITDQIGMFC(io)FTGLKPEQVER_	P05202	Aspartate aminotransferase, mitochondrial OS=Mus musculus OX=10090 GN=Got2 PE=1 SV=1	5	741.565	2.1702	2.2246e-08	70.701	1	10035	10239	7926.8	0.774	1.266
151	EGVVECSFVQSK	12	iodo TMT-6plex var	_EGVVEC(io)SFVQSK_	P08249	Malate dehydrogenase, mitochondrial OS=Mus musculus OX=10090 GN=Mdh2 PE=1 SV=3	3	547.622	0.47457	0.0017005	60.157	1	3207.8	3066.3	2199.1	0.717	1.459
152	EGVVECSFVQSK	12	iodo TMT-6plex var	_EGVVEC(io)SFVQSK_	P08249	Malate dehydrogenase, mitochondrial OS=Mus musculus OX=10090 GN=Mdh2 PE=1 SV=3	2	820.929	0.10282	1.0649e-41	187.45	1	13133	12361	9789.2	0.792	1.342
153	EHALLAYTLGVK	12	Unmodified	_EHALLAYTLGVK_	P10126	Elongation factor 1-alpha 1 OS=Mus musculus OX=10090 GN=Eef1a1 PE=1 SV=3	2	657.874	1.2207	1.0194e-05	84.892	1	0	0	0	NA	NA
154	EHALLAYTLGVK	12	Unmodified	_EHALLAYTLGVK_	P10126	Elongation factor 1-alpha 1 OS=Mus musculus OX=10090 GN=Eef1a1 PE=1 SV=3	3	438.919	1.3647	0.0037645	51.264	1	0	0	0	NA	NA
155	EIQTAVR	7	Unmodified	_EIQTAVR_	Q8CGP2	Histone H2B type 1-P OS=Mus musculus OX=10090 GN=Hist1h2bp PE=1 SV=3	2	408.732		0.00045514	60.799	1	0	0	0	NA	NA
156	EITALAPSTMK	11	Oxidation (M)	_EITALAPSTM(ox)K_	P63260	Actin, cytoplasmic 2 OS=Mus musculus OX=10090 GN=Actg1 PE=1 SV=1	2	589.31	0.17256	0.018123	45.004	1	0	0	0	NA	NA
157	ENYGELADCCTK	12	2 Carbamidomethyl (C)	_ENYGELADC(ca)C(ca)TK_	P07724	Serum albumin OS=Mus musculus OX=10090 GN=Alb PE=1 SV=3	2	730.295	0.6156	0.0018247	54.898	1	0	0	0	NA	NA
158	EQWSNCPTIGQIR	13	iodo TMT-6plex var	_EQWSNC(io)PTIGQIR_	P10605	Cathepsin B OS=Mus musculus OX=10090 GN=Ctsb PE=1 SV=2	3	620.991	1.5002	0.0083891	48.527	1	0	0	0	NA	NA
159	ESTLHLVLR	9	Unmodified	_ESTLHLVLR_	P62984	Ubiquitin-60S ribosomal protein L40 OS=Mus musculus OX=10090 GN=Uba52 PE=1 SV=2	3	356.545	1.461	0.0081231	46.39	1	0	0	0	NA	NA
160	ESTLHLVLR	9	Unmodified	_ESTLHLVLR_	P62984	Ubiquitin-60S ribosomal protein L40 OS=Mus musculus OX=10090 GN=Uba52 PE=1 SV=2	2	534.314	1.7538	3.1212e-09	122.28	1	4914.4	3836	4343.2	1.132	1.132
161	EVSFWAELR	9	Unmodified	_EVSFWAELR_	Q8VCT4	Carboxylesterase 1D OS=Mus musculus OX=10090 GN=Ces1d PE=1 SV=1	2	568.79	1.914	0.015362	46.033	1	0	0	0	NA	NA
162	EVWFFGLQYQDTK	13	Unmodified	_EVWFFGLQYQDTK_	P26041	Moesin OS=Mus musculus OX=10090 GN=Msn PE=1 SV=3	2	830.904	0.39108	2.055e-44	184.1	1	6368.5	6378.9	4493.2	0.704	1.417
163	EYEVLCVSQFTLQCVLK	17	Carbamidomethyl (C),iodo TMT-6plex var	_EYEVLC(io)VSQFTLQC(ca)VLK_	Q9DD18	D-aminoacyl-tRNA deacylase 1 OS=Mus musculus OX=10090 GN=Dtd1 PE=1 SV=2	3	796.755	1.2729	4.0581e-19	114.63	1	13318	12780	10229	0.8	1.302
164	EYLPIGGLAEFCK	13	iodo TMT-6plex var	_EYLPIGGLAEFC(io)K_	P05202	Aspartate aminotransferase, mitochondrial OS=Mus musculus OX=10090 GN=Got2 PE=1 SV=1	3	590.322	3.5436	9.9416e-05	71.879	1	3600.5	3129.7	3064.3	0.979	1.175
165	FADLSEAANR	10	Unmodified	_FADLSEAANR_	P20152	Vimentin OS=Mus musculus OX=10090 GN=Vim PE=1 SV=3	2	547.267	0.18832	0.012849	45.939	1	0	0	0	NA	NA
166	FALPSPQHILGLPIGQHIYLSTR	23	Unmodified	_FALPSPQHILGLPIGQHIYLSTR_	Q9DCN2	NADH-cytochrome b5 reductase 3 OS=Mus musculus OX=10090 GN=Cyb5r3 PE=1 SV=3	4	640.362	2.3519	6.7449e-07	67.11	1	6061.2	6530.1	4864.6	0.745	1.246
167	FALPSPQHILGLPIGQHIYLSTR	23	Unmodified	_FALPSPQHILGLPIGQHIYLSTR_	Q9DCN2	NADH-cytochrome b5 reductase 3 OS=Mus musculus OX=10090 GN=Cyb5r3 PE=1 SV=3	3	853.48	1.6686	1.1196e-29	128.07	1	12367	13245	9132.7	0.69	1.354
168	FANYIDK	7	Unmodified	_FANYIDK_	P20152	Vimentin OS=Mus musculus OX=10090 GN=Vim PE=1 SV=3	2	435.721	0.99019	0.029797	45.382	1	0	0	0	NA	NA
169	FAPPQPAEPWSFVK	14	Unmodified	_FAPPQPAEPWSFVK_	Q8VCT4	Carboxylesterase 1D OS=Mus musculus OX=10090 GN=Ces1d PE=1 SV=1	2	800.912	2.0569	0.012872	45.873	1	15990	14384	10972	0.763	1.457
170	FAVGIVIGR	9	Unmodified	_FAVGIVIGR_	Q91WJ8	Far upstream element-binding protein 1 OS=Mus musculus OX=10090 GN=Fubp1 PE=1 SV=1	2	466.29	1.7905	2.6067e-05	95.741	1	2571.8	2343.1	1805.8	0.771	1.424
171	FCIWTESAFR	10	Carbamidomethyl (C)	_FC(ca)IWTESAFR_	Q9D8E6	60S ribosomal protein L4 OS=Mus musculus OX=10090 GN=Rpl4 PE=1 SV=3	2	658.808	2.3657	0.0082206	47.302	1	15618	14779	11098	0.751	1.407
172	FCPAGVYEFVPLEQGDGFR	19	iodo TMT-6plex var	_FC(io)PAGVYEFVPLEQGDGFR_	Q921G7	Electron transfer flavoprotein-ubiquinone oxidoreductase, mitochondrial OS=Mus musculus OX=10090 GN=Etfdh PE=1 SV=1	3	820.745	1.4142	9.2598e-12	91.065	1	14352	13937	10042	0.721	1.429
173	FCPFAQR	7	iodo TMT-6plex var	_FC(io)PFAQR_	O09131	Glutathione S-transferase omega-1 OS=Mus musculus OX=10090 GN=Gsto1 PE=1 SV=2	2	599.324	0.69934	0.011995	61.997	1	0	0	0	NA	NA
174	FCPFAQR	7	iodo TMT-6plex var	_FC(io)PFAQR_	O09131	Glutathione S-transferase omega-1 OS=Mus musculus OX=10090 GN=Gsto1 PE=1 SV=2	3	399.885	0.76772	0.019136	48.115	1	4454.8	4098.5	3547.7	0.866	1.256
175	FDFVHDLVLYLYR	13	Unmodified	_FDFVHDLVLYLYR_	Q68FD5	Clathrin heavy chain 1 OS=Mus musculus OX=10090 GN=Cltc PE=1 SV=3	3	567.3	6.6939	1.6809e-06	84.365	1	2445	2474.6	2058	0.832	1.188
176	FEALAAHDALVELSGAMNTAACSLMK	26	iodo TMT-6plex var	_FEALAAHDALVELSGAMNTAAC(io)SLMK_	P97807	Fumarate hydratase, mitochondrial OS=Mus musculus OX=10090 GN=Fh PE=1 SV=3	4	749.133	3.2048	1.0564e-38	142.32	1	8261.6	8495.6	4834.5	0.569	1.709
177	FEALQLSFK	9	Unmodified	_FEALQLSFK_	P62515	POU domain, class 3, transcription factor 4 OS=Mus musculus OX=10090 GN=Pou3f4 PE=2 SV=1	3	361.534	0.97572	0.023996	35.152	1	5698.3	3953.2	3567.6	0.902	1.597
178	FEEGGYVVCNTK	12	iodo TMT-6plex var	_FEEGGYVVC(io)NTK_	O08573	Galectin-9 OS=Mus musculus OX=10090 GN=Lgals9 PE=1 SV=1	2	837.922	0.53118	7.4253e-17	132.14	1	13466	10415	9325.7	0.895	1.444
179	FEEGGYVVCNTK	12	iodo TMT-6plex var	_FEEGGYVVC(io)NTK_	O08573	Galectin-9 OS=Mus musculus OX=10090 GN=Lgals9 PE=1 SV=1	3	558.95	1.0834	1.1216e-05	82.85	1	5880.1	4221.9	3869.2	0.916	1.52
180	FFILYEHGLLR	11	Unmodified	_FFILYEHGLLR_	P97434	Myosin phosphatase Rho-interacting protein OS=Mus musculus OX=10090 GN=Mprip PE=1 SV=2	3	469.931		0.00039381	55.806	1	0	0	0	NA	NA
181	FFNHLSAVSESIQALGWVALAAK	23	Unmodified	_FFNHLSAVSESIQALGWVALAAK_	P40124	Adenylyl cyclase-associated protein 1 OS=Mus musculus OX=10090 GN=Cap1 PE=1 SV=4	3	820.441	0.7489	5.8158e-30	133.16	1	2412.8	2441.3	1922	0.787	1.255
182	FFTHGWAGWR	10	Unmodified	_FFTHGWAGWR_	Q9WTQ5	A-kinase anchor protein 12 OS=Mus musculus OX=10090 GN=Akap12 PE=1 SV=1	3	422.205	1.4343	0.042575	22.686	1	0	0	0	NA	NA
183	FHAFLLYLGYTPQAAR	16	Unmodified	_FHAFLLYLGYTPQAAR_	Q6P9Q4	FH1/FH2 domain-containing protein 1 OS=Mus musculus OX=10090 GN=Fhod1 PE=1 SV=3	3	623.333	1.3034	0.00066593	54.402	1	0	0	0	NA	NA
184	FHDFLGDSWGILFSHPR	17	Unmodified	_FHDFLGDSWGILFSHPR_	O08709	Peroxiredoxin-6 OS=Mus musculus OX=10090 GN=Prdx6 PE=1 SV=3	3	677.667	3.1714	8.695e-31	149.22	1	6349.7	6214.7	4617.9	0.743	1.375
185	FHFSQSLTVIHDFLFSLK	18	Unmodified	_FHFSQSLTVIHDFLFSLK_	Q3TDN2	FAS-associated factor 2 OS=Mus musculus OX=10090 GN=Faf2 PE=1 SV=2	3	722.718	2.8809	4.7032e-06	70.555	1	0	0	0	NA	NA
186	FHFSQSLTVIHDFLFSLK	18	Unmodified	_FHFSQSLTVIHDFLFSLK_	Q3TDN2	FAS-associated factor 2 OS=Mus musculus OX=10090 GN=Faf2 PE=1 SV=2	4	542.29	3.1442	0.0040158	44.577	1	2588.5	2196.9	1933	0.88	1.339
187	FIAAIILSEK	10	Unmodified	_FIAAIILSEK_	Q91VC4	Plasmalemma vesicle-associated protein OS=Mus musculus OX=10090 GN=Plvap PE=1 SV=1	2	552.837	1.528	0.025727	38.783	1	0	0	0	NA	NA
188	FIATLQYIVGR	11	Unmodified	_FIATLQYIVGR_	Q9QUR6	Prolyl endopeptidase OS=Mus musculus OX=10090 GN=Prep PE=1 SV=1	2	640.872	2.2231	6.5647e-05	79.659	1	16792	16784	12679	0.755	1.324
189	FIECYIAEQNMVSIAVGCATR	21	2 iodo TMT-6plex var	_FIEC(io)YIAEQNMVSIAVGC(io)ATR_	P40142	Transketolase OS=Mus musculus OX=10090 GN=Tkt PE=1 SV=1	4	744.893	3.0387	5.7186e-28	134.52	1	17297	14689	12127	0.826	1.426
190	FIECYIAEQNMVSIAVGCATR	21	Carbamidomethyl (C),iodo TMT-6plex var	_FIEC(io)YIAEQNMVSIAVGC(ca)ATR_	P40142	Transketolase OS=Mus musculus OX=10090 GN=Tkt PE=1 SV=1	3	902.12	1.5949	1.4142e-27	128.67	1	6935.3	7074.6	5349.3	0.756	1.296
191	FIECYIAEQNMVSIAVGCATR	21	Carbamidomethyl (C),iodo TMT-6plex var	_FIEC(ca)YIAEQNMVSIAVGC(io)ATR_	P40142	Transketolase OS=Mus musculus OX=10090 GN=Tkt PE=1 SV=1	3	902.12	1.6094	5.2964e-41	160.27	1	12304	12459	9448.1	0.758	1.302
192	FIECYIAEQNMVSIAVGCATR	21	Carbamidomethyl (C),iodo TMT-6plex var	_FIEC(ca)YIAEQNMVSIAVGC(io)ATR_	P40142	Transketolase OS=Mus musculus OX=10090 GN=Tkt PE=1 SV=1	4	676.842	1.4804	0.0046195	42.123	1	0	0	0	NA	NA
193	FILNLPTFSVR	11	Unmodified	_FILNLPTFSVR_	Q9R1P3	Proteasome subunit beta type-2 OS=Mus musculus OX=10090 GN=Psmb2 PE=1 SV=1	2	653.88	2.1335	2.2457e-11	114.86	1	4527.4	4925.7	3241.7	0.658	1.397
194	FITIFGTR	8	Unmodified	_FITIFGTR_	P48036	Annexin A5 OS=Mus musculus OX=10090 GN=Anxa5 PE=1 SV=1	2	477.774	1.6372	1.0634e-07	116.73	1	991.35	1049.1	602.26	0.574	1.646
195	FIYYFPTSGGCIKPGIIFISR	21	Carbamidomethyl (C)	_FIYYFPTSGGC(ca)IKPGIIFISR_	P27784	C-C motif chemokine 6 OS=Mus musculus OX=10090 GN=Ccl6 PE=1 SV=1	3	812.764	2.4957	1.8045e-06	68.42	1	6963.2	7938.6	5527.2	0.696	1.26
196	FLAAGTHLGGTNLDFQMEQYIYK	23	Unmodified	_FLAAGTHLGGTNLDFQMEQYIYK_	P14206	40S ribosomal protein SA OS=Mus musculus OX=10090 GN=Rpsa PE=1 SV=4	3	873.097	1.1782	1.3599e-05	63.674	1	12394	12456	8426.3	0.676	1.471
197	FLASVSTVLTSK	12	Unmodified	_FLASVSTVLTSK_	P01942	Hemoglobin subunit alpha OS=Mus musculus OX=10090 GN=Hba PE=1 SV=2	2	626.861	1.4195	2.3383e-09	101.89	3	17170	14948	13000	0.87	1.321
198	FLASVSTVLTSK	12	Unmodified	_FLASVSTVLTSK_	P01942	Hemoglobin subunit alpha OS=Mus musculus OX=10090 GN=Hba PE=1 SV=2	2	626.861		0.0035896	46.704	1	0	0	0	NA	NA
199	FLASVSTVLTSK	12	Unmodified	_FLASVSTVLTSK_	P01942	Hemoglobin subunit alpha OS=Mus musculus OX=10090 GN=Hba PE=1 SV=2	2	626.861		0.042301	31.693	1	0	0	0	NA	NA
200	FLASVSTVLTSK	12	Unmodified	_FLASVSTVLTSK_	P01942	Hemoglobin subunit alpha OS=Mus musculus OX=10090 GN=Hba PE=1 SV=2	2	626.861		0.023588	37.613	1	0	0	0	NA	NA
202	FLHDPSATQGFVGCALSSNIQR	22	iodo TMT-6plex var	_FLHDPSATQGFVGC(io)ALSSNIQR_	P17563	Methanethiol oxidase OS=Mus musculus OX=10090 GN=Selenbp1 PE=1 SV=2	4	670.098	1.2393	3.5838e-05	62.999	1	0	0	0	NA	NA
203	FLHDPSATQGFVGCALSSNIQR	22	iodo TMT-6plex var	_FLHDPSATQGFVGC(io)ALSSNIQR_	P17563	Methanethiol oxidase OS=Mus musculus OX=10090 GN=Selenbp1 PE=1 SV=2	3	893.129	1.3427	8.2072e-18	108.96	1	20578	7757.4	8997.2	1.16	2.287
204	FLLNLAIISK	10	Unmodified	_FLLNLAIISK_	Q8JZR0	Long-chain-fatty-acid--CoA ligase 5 OS=Mus musculus OX=10090 GN=Acsl5 PE=1 SV=1	2	566.36	1.1266	0.01345	45.433	1	0	0	0	NA	NA
205	FLLTVLVK	8	Unmodified	_FLLTVLVK_	P97792	Coxsackievirus and adenovirus receptor homolog OS=Mus musculus OX=10090 GN=Cxadr PE=1 SV=1	2	466.813	3.2267	0.0030235	71.501	1	2731	2336.9	1918	0.821	1.424
206	FLLTVLVKPSGTR	13	Unmodified	_FLLTVLVKPSGTR_	P97792	Coxsackievirus and adenovirus receptor homolog OS=Mus musculus OX=10090 GN=Cxadr PE=1 SV=1	3	477.629	1.756	0.024231	47.774	1	0	0	0	NA	NA
207	FLLTVLVKPSGTR	13	Unmodified	_FLLTVLVKPSGTR_	P97792	Coxsackievirus and adenovirus receptor homolog OS=Mus musculus OX=10090 GN=Cxadr PE=1 SV=1	2	715.94	1.165	0.022541	51.726	1	0	0	0	NA	NA
208	FLSWILNR	8	Unmodified	_FLSWILNR_	Q8BP47	Asparagine--tRNA ligase, cytoplasmic OS=Mus musculus OX=10090 GN=NARS1 PE=1 SV=2	2	524.801	2.4668	0.00073562	86.095	1	0	0	0	NA	NA
209	FLTLPPVLHLQLMR	14	Unmodified	_FLTLPPVLHLQLMR_	Q6A4J8	Ubiquitin carboxyl-terminal hydrolase 7 OS=Mus musculus OX=10090 GN=Usp7 PE=1 SV=1	3	560.001	3.5006	1.7121e-06	78.324	1	2102.6	1899.9	1712.3	0.901	1.228
210	FLVHDAFWALPK	12	Unmodified	_FLVHDAFWALPK_	Q05793	Basement membrane-specific heparan sulfate proteoglycan core protein OS=Mus musculus OX=10090 GN=Hspg2 PE=1 SV=1	3	481.931	2.0974	0.011459	41.242	1	3601	3461	3022.3	0.873	1.191
211	FLYFSNWLHGDIR	13	Unmodified	_FLYFSNWLHGDIR_	P17563	Methanethiol oxidase OS=Mus musculus OX=10090 GN=Selenbp1 PE=1 SV=2	3	556.616	2.1296	0.00040341	63.662	1	1224.8	1357.2	1033.8	0.762	1.185
212	FLYFSNWLHGDIR	13	Unmodified	_FLYFSNWLHGDIR_	P17563	Methanethiol oxidase OS=Mus musculus OX=10090 GN=Selenbp1 PE=1 SV=2	2	834.42	1.6026	3.8098e-15	123.28	1	8816	9169.1	6822.8	0.744	1.292
213	FMILLLTR	8	Unmodified	_FMILLLTR_	Q99JY3	GTPase IMAP family member 4 OS=Mus musculus OX=10090 GN=Gimap4 PE=1 SV=2	2	503.81	0.89419	0.0003743	89.355	1	3441	3287.8	2870.8	0.873	1.199
214	FNIWGGSLSLGHPFGATGCR	20	Carbamidomethyl (C)	_FNIWGGSLSLGHPFGATGC(ca)R_	Q99JY0	Trifunctional enzyme subunit beta, mitochondrial OS=Mus musculus OX=10090 GN=Hadhb PE=1 SV=1	3	712.014	1.18	0.00022	61.276	1	6732.5	5735.8	5100.4	0.889	1.32
215	FNVNNTILHPEIVECR	16	iodo TMT-6plex var	_FNVNNTILHPEIVEC(io)R_	Q11136	Xaa-Pro dipeptidase OS=Mus musculus OX=10090 GN=Pepd PE=1 SV=3	4	557.552	1.3693	0.0087257	43.592	1	2454.3	2168.2	1972.5	0.91	1.244
216	FQHYMVGPK	9	Unmodified	_FQHYMVGPK_	P40936	Indolethylamine N-methyltransferase OS=Mus musculus OX=10090 GN=Inmt PE=1 SV=1	3	369.52	0.1966	0.017521	38.303	1	0	0	0	NA	NA
217	FQHYMVGPK	9	Unmodified	_FQHYMVGPK_	P40936	Indolethylamine N-methyltransferase OS=Mus musculus OX=10090 GN=Inmt PE=1 SV=1	2	553.776	0.31238	0.042116	35.612	1	0	0	0	NA	NA
218	FQLSFGFQTFQPSGTLLNHQTR	22	Unmodified	_FQLSFGFQTFQPSGTLLNHQTR_	Q61789	Laminin subunit alpha-3 OS=Mus musculus OX=10090 GN=Lama3 PE=1 SV=4	3	852.099	0.72708	8.5159e-24	124.08	1	3945.2	3883.3	2796.1	0.72	1.411
219	FQLTDSQIYEVLSVIR	16	Unmodified	_FQLTDSQIYEVLSVIR_	O08553	Dihydropyrimidinase-related protein 2 OS=Mus musculus OX=10090 GN=Dpysl2 PE=1 SV=2	2	956.015	5.5364	5.2294e-13	103.13	1	6850	6646.5	4172.1	0.628	1.642
220	FQSAAIGALQEASEAYLVGLFEDTNLCAIHAK	32	Carbamidomethyl (C)	_FQSAAIGALQEASEAYLVGLFEDTNLC(ca)AIHAK_	P84244	Histone H3.3 OS=Mus musculus OX=10090 GN=H3-3a PE=1 SV=2	3	1146.57	6.1651	1.8262e-59	172.05	1	2446.3	2292.9	2055.8	0.897	1.19
221	FQSLGVAFYR	10	Unmodified	_FQSLGVAFYR_	P51150	Ras-related protein Rab-7a OS=Mus musculus OX=10090 GN=Rab7a PE=1 SV=2	2	594.314	1.8102	0.0076832	50.297	1	0	0	0	NA	NA
222	FQSSAVMALQEACEAYLVGLFEDTNLCAIHAK	32	Carbamidomethyl (C),iodo TMT-6plex var	_FQSSAVMALQEAC(io)EAYLVGLFEDTNLC(ca)AIHAK_	P68433	Histone H3.1 OS=Mus musculus OX=10090 GN=H3c1 PE=1 SV=2	4	965.482	0.71034	2.0865e-05	55.314	1	6149.5	3401.4	2974.5	0.874	2.067
223	FQSSAVMALQEASEAYLVGLFEDTNLCAIHAK	32	Carbamidomethyl (C)	_FQSSAVMALQEASEAYLVGLFEDTNLC(ca)AIHAK_	P84228	Histone H3.2 OS=Mus musculus OX=10090 GN=Hist1h3b PE=1 SV=2	3	1171.91	6.086	4.2452e-27	116.49	1	2556.9	2154.7	1555.9	0.722	1.643
224	FSIAILGHYNR	11	Unmodified	_FSIAILGHYNR_	Q3V3R4	Integrin alpha-1 OS=Mus musculus OX=10090 GN=Itga1 PE=1 SV=2	3	430.903	2.1574	8.4164e-05	76.228	1	3253.2	2772.7	2220.1	0.801	1.465
225	FSIAILGHYNR	11	Unmodified	_FSIAILGHYNR_	Q3V3R4	Integrin alpha-1 OS=Mus musculus OX=10090 GN=Itga1 PE=1 SV=2	2	645.851	1.8992	1.3311e-31	174.98	1	4192.8	3704.2	3132.9	0.846	1.338
226	FSVLLLHGIR	10	Unmodified	_FSVLLLHGIR_	Q8VCR7	Protein ABHD14B OS=Mus musculus OX=10090 GN=Abhd14b PE=1 SV=1	3	385.573	2.0166	0.0072539	45.598	1	1833.9	1853.5	1454.4	0.785	1.261
227	FSVLLLHGIR	10	Unmodified	_FSVLLLHGIR_	Q8VCR7	Protein ABHD14B OS=Mus musculus OX=10090 GN=Abhd14b PE=1 SV=1	2	577.856	1.9715	0.0010589	67.334	1	0	0	0	NA	NA
228	FSVSLQHFCGGDLSTPIQVR	20	Carbamidomethyl (C)	_FSVSLQHFC(ca)GGDLSTPIQVR_	Q8C166	Copine-1 OS=Mus musculus OX=10090 GN=Cpne1 PE=1 SV=1	3	750.044	3.3632	0.0050232	49.592	1	16599	15097	12309	0.815	1.349
229	FTDYQLR	7	Unmodified	_FTDYQLR_	Q9JJN2	Zinc finger homeobox protein 4 OS=Mus musculus OX=10090 GN=Zfhx4 PE=1 SV=1	2	471.738	0.75094	0.02734	46.663	1	1576.3	1567.2	1236.9	0.789	1.274
231	FTLPPLVFAAYQLAFR	16	Unmodified	_FTLPPLVFAAYQLAFR_	Q9EQH3	Vacuolar protein sorting-associated protein 35 OS=Mus musculus OX=10090 GN=Vps35 PE=1 SV=1	2	927.519	5.5578	2.7411e-13	108.38	1	2538.1	2591.9	1781.1	0.687	1.425
232	FTLPPLVFAAYQLAFR	16	Unmodified	_FTLPPLVFAAYQLAFR_	Q9EQH3	Vacuolar protein sorting-associated protein 35 OS=Mus musculus OX=10090 GN=Vps35 PE=1 SV=1	3	618.682	6.4097	2.4673e-22	132.31	1	1947.5	2398.5	1600.6	0.667	1.217
233	FVFAAVK	7	Unmodified	_FVFAAVK_	P21278	Guanine nucleotide-binding protein subunit alpha-11 OS=Mus musculus OX=10090 GN=Gna11 PE=1 SV=1	2	391.234		0.022766	44.407	1	0	0	0	NA	NA
235	FWIGLQR	7	Unmodified	_FWIGLQR_	O89103	Complement component C1q receptor OS=Mus musculus OX=10090 GN=Cd93 PE=1 SV=1	2	460.261	1.8057	0.00446	67.035	1	11613	9478.6	8473.2	0.894	1.371
236	FWRPQLLLLVGNPR	14	Unmodified	_FWRPQLLLLVGNPR_	Q99MR3	Solute carrier family 12 member 9 OS=Mus musculus OX=10090 GN=Slc12a9 PE=1 SV=2	3	570.339	0.86298	2.9937e-06	84.365	1	5918	6316.3	4834.5	0.765	1.224
237	FYSVNVDYSK	10	Unmodified	_FYSVNVDYSK_	Q62425	Cytochrome c oxidase subunit NDUFA4 OS=Mus musculus OX=10090 GN=Ndufa4 PE=1 SV=2	2	611.293	1.4567	0.017421	42.083	1	0	0	0	NA	NA
238	GATYAFTGSHYWR	13	Unmodified	_GATYAFTGSHYWR_	Q91X72	Hemopexin OS=Mus musculus OX=10090 GN=Hpx PE=1 SV=2	3	506.237	0.41055	0.036829	29.355	1	0	0	0	NA	NA
239	GAYPVFFNFTR	11	Unmodified	_GAYPVFFNFTR_	P33267	Cytochrome P450 2F2 OS=Mus musculus OX=10090 GN=Cyp2f2 PE=1 SV=1	2	659.833	1.9878	0.041966	34.264	1	19324	19611	15631	0.797	1.236
240	GCDVVVIPAGVPR	13	iodo TMT-6plex var	_GC(io)DVVVIPAGVPR_	P08249	Malate dehydrogenase, mitochondrial OS=Mus musculus OX=10090 GN=Mdh2 PE=1 SV=3	2	805.966	1.4687	1.973e-14	116.24	1	15865	15824	11552	0.73	1.373
241	GCDVVVIPAGVPR	13	iodo TMT-6plex var	_GC(io)DVVVIPAGVPR_	P08249	Malate dehydrogenase, mitochondrial OS=Mus musculus OX=10090 GN=Mdh2 PE=1 SV=3	4	403.487	1.9871	0.0025925	55.261	1	0	0	0	NA	NA
242	GCDVVVIPAGVPR	13	iodo TMT-6plex var	_GC(io)DVVVIPAGVPR_	P08249	Malate dehydrogenase, mitochondrial OS=Mus musculus OX=10090 GN=Mdh2 PE=1 SV=3	3	537.647	1.9994	0.010634	46.643	1	5080.3	5108.6	4111	0.805	1.236
243	GCIVDANLSVLNLVIVK	17	Carbamidomethyl (C)	_GC(ca)IVDANLSVLNLVIVK_	P62754	40S ribosomal protein S6 OS=Mus musculus OX=10090 GN=Rps6 PE=1 SV=1	2	914.024	1.7206	1.4576e-05	66.826	1	8035.4	7381.1	4938.4	0.669	1.627
244	GELSGHFEDLLLAIVHCAR	19	Carbamidomethyl (C)	_GELSGHFEDLLLAIVHC(ca)AR_	O35639	Annexin A3 OS=Mus musculus OX=10090 GN=Anxa3 PE=1 SV=4	4	535.027	2.1164	0.00016627	57.525	1	630.43	786.52	649.95	0.826	0.97
245	GELSGHFEDLLLAIVHCAR	19	Carbamidomethyl (C)	_GELSGHFEDLLLAIVHC(ca)AR_	O35639	Annexin A3 OS=Mus musculus OX=10090 GN=Anxa3 PE=1 SV=4	3	713.033	1.6104	2.8299e-20	122.5	1	4260.2	4271.3	3083.9	0.722	1.381
246	GFGFGLVK	8	Unmodified	_GFGFGLVK_	Q60930	Voltage-dependent anion-selective channel protein 2 OS=Mus musculus OX=10090 GN=Vdac2 PE=1 SV=2	2	412.737	1.6727	0.022168	45.081	1	6621.7	5719.1	5826.5	1.019	1.136
247	GFGFILFK	8	Unmodified	_GFGFILFK_	Q99020	Heterogeneous nuclear ribonucleoprotein A/B OS=Mus musculus OX=10090 GN=Hnrnpab PE=1 SV=1	2	464.768	1.6149	0.0033606	69.998	1	1003.5	868.17	606.24	0.698	1.655
248	GFGFPQGAFVTETCMSAVAAK	21	iodo TMT-6plex var	_GFGFPQGAFVTETC(io)MSAVAAK_	G3X982	Aldehyde oxidase 3 OS=Mus musculus OX=10090 GN=Aox3 PE=1 SV=1	3	816.747	1.7395	2.5971e-09	84.66	1	17106	17077	11246	0.659	1.521
249	GFGFVLFK	8	Unmodified	_GFGFVLFK_	Q9Z130	Heterogeneous nuclear ribonucleoprotein D-like OS=Mus musculus OX=10090 GN=Hnrnpdl PE=1 SV=1	2	457.76	2.0895	0.0076016	56.547	1	1808.7	2187.3	1706.5	0.78	1.06
250	GFIFLASLR	9	Unmodified	_GFIFLASLR_	P35441	Thrombospondin-1 OS=Mus musculus OX=10090 GN=Thbs1 PE=1 SV=1	2	512.303	1.81	7.4239e-07	107.57	1	0	0	0	NA	NA
251	GFSGTFQLSFPYYPSPGVLFPK	22	Unmodified	_GFSGTFQLSFPYYPSPGVLFPK_	Q3TEA8	Heterochromatin protein 1-binding protein 3 OS=Mus musculus OX=10090 GN=Hp1bp3 PE=1 SV=1	3	812.747	1.2805	0.021363	33.79	1	4875.9	5191.2	3214.2	0.619	1.517
252	GFSGTFQLSFPYYPSPGVLFPK	22	Unmodified	_GFSGTFQLSFPYYPSPGVLFPK_	Q3TEA8	Heterochromatin protein 1-binding protein 3 OS=Mus musculus OX=10090 GN=Hp1bp3 PE=1 SV=1	2	1218.62	1.3434	1.8981e-09	84.166	1	1388.7	1490.2	896.12	0.601	1.55
253	GFVFITFK	8	Unmodified	_GFVFITFK_	Q99020	Heterogeneous nuclear ribonucleoprotein A/B OS=Mus musculus OX=10090 GN=Hnrnpab PE=1 SV=1	2	479.773	2.9401	0.013781	50.04	2	2031.2	2174.1	1935.5	0.89	1.049
254	GFYYLMQELPQER	13	Unmodified	_GFYYLMQELPQER_	P51174	Long-chain specific acyl-CoA dehydrogenase, mitochondrial OS=Mus musculus OX=10090 GN=Acadl PE=1 SV=2	2	837.403	2.2892	0.0083789	50.088	1	0	0	0	NA	NA
255	GGTLSTVHSGSEFQAVLLLLR	21	Unmodified	_GGTLSTVHSGSEFQAVLLLLR_	Q8VCP9	C-type lectin domain family 14 member A OS=Mus musculus OX=10090 GN=Clec14a PE=1 SV=2	3	729.071	4.0717	1.5431e-05	64.26	1	0	0	0	NA	NA
256	GIFNGFSITLK	11	Deamidation (NQ)	_GIFN(de)GFSITLK_	Q8VEM8	Phosphate carrier protein, mitochondrial OS=Mus musculus OX=10090 GN=Slc25a3 PE=1 SV=1	2	599.329	1.9909	0.00049108	67.385	1	5817.5	5828.6	4087.2	0.701	1.423
257	GLCGMGGPR	9	iodo TMT-6plex var	_GLC(io)GMGGPR_	Q99LD8	N(G),N(G)-dimethylarginine dimethylaminohydrolase 2 OS=Mus musculus OX=10090 GN=Ddah2 PE=1 SV=1	3	392.877	1.1373	0.0075166	49.96	1	3447.7	3047.1	1974.7	0.648	1.746
258	GLGMTLSYLFR	11	Unmodified	_GLGMTLSYLFR_	Q8K3J1	NADH dehydrogenase [ubiquinone] iron-sulfur protein 8, mitochondrial OS=Mus musculus OX=10090 GN=Ndufs8 PE=1 SV=1	2	629.337	2.253	1.2555e-08	105.4	1	0	0	0	NA	NA
259	GLGVHLSFVR	10	Unmodified	_GLGVHLSFVR_	Q9EPJ9	ADP-ribosylation factor GTPase-activating protein 1 OS=Mus musculus OX=10090 GN=Arfgap1 PE=1 SV=2	3	362.214	1.7156	0.0075394	45.158	1	7445.2	5856.4	4992.2	0.852	1.491
260	GLHLNMSFISR	11	Unmodified	_GLHLNMSFISR_	Q9D379	Epoxide hydrolase 1 OS=Mus musculus OX=10090 GN=Ephx1 PE=1 SV=2	3	425.561	1.8536	1.8426e-05	84.738	1	1258.9	1253.6	1207.4	0.963	1.043
261	GLIVIVSSPGGLQHMFNVPYGVGK	24	Unmodified	_GLIVIVSSPGGLQHMFNVPYGVGK_	Q99L04	Dehydrogenase/reductase SDR family member 1 OS=Mus musculus OX=10090 GN=Dhrs1 PE=1 SV=1	3	823.782	2.308	0.0046538	41.296	1	7592.4	8115.5	6181.2	0.762	1.228
262	GLLINFIHHNWPSLLK	16	Unmodified	_GLLINFIHHNWPSLLK_	Q64511	DNA topoisomerase 2-beta OS=Mus musculus OX=10090 GN=Top2b PE=1 SV=2	3	634.696	2.2833	0.0003498	59.728	1	8513.9	7547.4	6116	0.81	1.392
263	GLNTIPLFVQLLYSPIENIQR	21	Unmodified	_GLNTIPLFVQLLYSPIENIQR_	Q02248	Catenin beta-1 OS=Mus musculus OX=10090 GN=Ctnnb1 PE=1 SV=1	3	810.125	5.8176	1.0362e-33	142.23	1	4038.6	4254.8	2901.2	0.682	1.392
264	GLQHLYALVLVNNK	14	Unmodified	_GLQHLYALVLVNNK_	P28653	Biglycan OS=Mus musculus OX=10090 GN=Bgn PE=1 SV=1	3	527.975	2.2437	7.8173e-05	66.989	1	0	0	0	NA	NA
265	GLTDNFADVQVSVVDCPDLTK	21	iodo TMT-6plex var	_GLTDNFADVQVSVVDC(io)PDLTK_	Q91V76	Ester hydrolase C11orf54 homolog OS=Mus musculus OX=10090 PE=1 SV=1	3	855.774	3.3288	5.627e-22	121.21	1	15445	13961	12169	0.872	1.269
266	GLVLIAFSQYLQK	13	Unmodified	_GLVLIAFSQYLQK_	P07724	Serum albumin OS=Mus musculus OX=10090 GN=Alb PE=1 SV=3	2	740.432	0.99028	1.5353e-08	98.105	1	4929.2	4324	3614.8	0.836	1.364
267	GLVLIAFSQYLQK	13	Unmodified	_GLVLIAFSQYLQK_	P07724	Serum albumin OS=Mus musculus OX=10090 GN=Alb PE=1 SV=3	2	740.432	2.7017	6.7636e-19	126.71	2	4451.7	4393.4	4064	0.925	1.095
268	GLVLIAFSQYLQK	13	Unmodified	_GLVLIAFSQYLQK_	P07724	Serum albumin OS=Mus musculus OX=10090 GN=Alb PE=1 SV=3	3	493.957	2.3954	1.404e-19	134.13	2	537.31	727.52	522.48	0.718	1.028
269	GLVLIAFSQYLQK	13	Unmodified	_GLVLIAFSQYLQK_	P07724	Serum albumin OS=Mus musculus OX=10090 GN=Alb PE=1 SV=3	2	740.432	3.7339	3.3361e-08	93.623	1	0	0	0	NA	NA
270	GLVLIAFSQYLQK	13	Unmodified	_GLVLIAFSQYLQK_	P07724	Serum albumin OS=Mus musculus OX=10090 GN=Alb PE=1 SV=3	3	493.957	2.0096	5.1254e-05	73.435	1	0	0	0	NA	NA
271	GLVLIAFSQYLQK	13	Deamidation (NQ)	_GLVLIAFSQ(de)YLQK_	P07724	Serum albumin OS=Mus musculus OX=10090 GN=Alb PE=1 SV=3	2	740.924	4.3616	5.863e-08	93.623	1	257.11	229.71	0	NA	NA
272	GLVLIAFSQYLQK	13	Deamidation (NQ)	_GLVLIAFSQYLQ(de)K_	P07724	Serum albumin OS=Mus musculus OX=10090 GN=Alb PE=1 SV=3	3	494.285	4.019	2.5026e-11	106.67	1	502.56	512.42	106.75	0.208	4.708
273	GLYDGPVCEVSVTPK	15	iodo TMT-6plex var	_GLYDGPVC(io)EVSVTPK_	O08553	Dihydropyrimidinase-related protein 2 OS=Mus musculus OX=10090 GN=Dpysl2 PE=1 SV=2	3	631.671	2.8616	0.010771	43.592	1	12268	8563.9	7819.7	0.913	1.569
274	GLYGINEDVFLSVPCILGQNGISDVVK	27	Deamidation (NQ),iodo TMT-6plex var	_GLYGINEDVFLSVPC(io)ILGQN(de)GISDVVK_	P06151	L-lactate dehydrogenase A chain OS=Mus musculus OX=10090 GN=Ldha PE=1 SV=3	3	1060.57	0.37495	8.7063e-25	114.62	1	8747.3	7847.5	4385.7	0.559	1.995
275	GMYGIENEVFLSLPCILNAR	20	iodo TMT-6plex var	_GMYGIENEVFLSLPC(io)ILNAR_	P16125	L-lactate dehydrogenase B chain OS=Mus musculus OX=10090 GN=Ldhb PE=1 SV=2	3	856.789	2.5394	4.3984e-09	84.249	1	21281	19678	12277	0.624	1.733
276	GNKPWISLPR	10	Unmodified	_GNKPWISLPR_	P62702	40S ribosomal protein S4, X isoform OS=Mus musculus OX=10090 GN=Rps4x PE=1 SV=2	3	389.893		0.017256	38.875	1	0	0	0	NA	NA
277	GPAVGIDLGTTYSCVGVFQHGK	22	Carbamidomethyl (C)	_GPAVGIDLGTTYSC(ca)VGVFQHGK_	P63017	Heat shock cognate 71 kDa protein OS=Mus musculus OX=10090 GN=Hspa8 PE=1 SV=1	3	755.044	1.2846	6.788e-13	96.379	1	7424.3	6403.7	5451.9	0.851	1.362
278	GPINFTVFLTLFGEK	15	Unmodified	_GPINFTVFLTLFGEK_	Q9QVP4	Myosin regulatory light chain 2, atrial isoform OS=Mus musculus OX=10090 GN=Myl7 PE=1 SV=1	3	561.643	6.2872	1.9485e-27	143.58	1	3422.6	2845.7	1729.8	0.608	1.979
279	GQHAAEIQPLAQSHATK	17	Unmodified	_GQHAAEIQPLAQSHATK_	P04247	Myoglobin OS=Mus musculus OX=10090 GN=Mb PE=1 SV=3	3	596.311	0.90162	0.00015626	61.211	1	9579.3	9087.5	7691	0.846	1.246
280	GQTLVVQFTVK	11	Unmodified	_GQTLVVQFTVK_	P14211	Calreticulin OS=Mus musculus OX=10090 GN=Calr PE=1 SV=1	2	610.356	1.2839	0.01248	46.88	1	4693.9	3919.2	3506.7	0.895	1.339
281	GQYCYELDETAVR	13	iodo TMT-6plex var	_GQYC(io)YELDETAVR_	P29788	Vitronectin OS=Mus musculus OX=10090 GN=Vtn PE=1 SV=2	3	625.975	1.5226	0.0026911	54.898	1	15604	12648	12030	0.951	1.297
282	GRPTSTNPIASIFAWTR	17	Unmodified	_GRPTSTNPIASIFAWTR_	P54071	Isocitrate dehydrogenase [NADP], mitochondrial OS=Mus musculus OX=10090 GN=Idh2 PE=1 SV=3	3	625.667	0.73492	2.2028e-07	79.514	1	5219.3	4415.6	3686	0.835	1.416
283	GSSHQVEYEILFPGCVLR	18	Carbamidomethyl (C)	_GSSHQVEYEILFPGC(ca)VLR_	Q99J08	SEC14-like protein 2 OS=Mus musculus OX=10090 GN=Sec14l2 PE=1 SV=1	3	697.682	2.8282	0.00059878	58.427	1	8914.4	8803.5	7665.4	0.871	1.163
284	GTFASLSELHCDK	13	Carbamidomethyl (C)	_GTFASLSELHC(ca)DK_	P02088	Hemoglobin subunit beta-1 OS=Mus musculus OX=10090 GN=Hbb-b1 PE=1 SV=2	2	732.843	1.537	6.3526e-07	88.224	1	14793	13066	11389	0.872	1.299
285	GTFASLSELHCDK	13	Carbamidomethyl (C)	_GTFASLSELHC(ca)DK_	P02088	Hemoglobin subunit beta-1 OS=Mus musculus OX=10090 GN=Hbb-b1 PE=1 SV=2	3	488.898	1.6509	0.013115	50.088	1	2769.2	2862.7	2505.7	0.875	1.105
286	GTFASLSELHCDK	13	iodo TMT-6plex var	_GTFASLSELHC(io)DK_	P02088	Hemoglobin subunit beta-1 OS=Mus musculus OX=10090 GN=Hbb-b1 PE=1 SV=2	4	434.976	1.8489	0.0083544	48.527	1	0	0	0	NA	NA
287	GTFASLSELHCDK	13	iodo TMT-6plex var	_GTFASLSELHC(io)DK_	P02088	Hemoglobin subunit beta-1 OS=Mus musculus OX=10090 GN=Hbb-b1 PE=1 SV=2	3	579.633	1.7167	0.0028861	54.09	1	4704.5	3850.8	4468.7	1.16	1.053
288	GTFSLVIHTVR	11	Unmodified	_GTFSLVIHTVR_	Q6PDN3	Myosin light chain kinase, smooth muscle OS=Mus musculus OX=10090 GN=Mylk PE=1 SV=3	3	410.572	1.699	0.03485	27.681	1	0	0	0	NA	NA
289	GTVTEMAVHVATILLCGHNQILKPLR	26	Carbamidomethyl (C)	_GTVTEMAVHVATILLC(ca)GHNQILKPLR_	E9Q555	E3 ubiquitin-protein ligase RNF213 OS=Mus musculus OX=10090 GN=Rnf213 PE=1 SV=2	4	718.648	2.6826	0.0013705	48.286	1	4964.5	4941.9	3757	0.76	1.321
290	GVGAAATAVTQALNELLQHVK	21	Unmodified	_GVGAAATAVTQALNELLQHVK_	P26039	Talin-1 OS=Mus musculus OX=10090 GN=Tln1 PE=1 SV=2	3	697.723	6.3672	3.0151e-22	122.44	1	217.75	516.01	270.92	0.525	0.804
291	GVGAAATAVTQALNELLQHVK	21	Unmodified	_GVGAAATAVTQALNELLQHVK_	P26039	Talin-1 OS=Mus musculus OX=10090 GN=Tln1 PE=1 SV=2	2	1046.08	6.2572	1.0764e-40	159.95	1	0	0	0	NA	NA
292	GVGAAATAVTQALNELLQHVKAHATGAGPAGR	32	Unmodified	_GVGAAATAVTQALNELLQHVKAHATGAGPAGR_	P26039	Talin-1 OS=Mus musculus OX=10090 GN=Tln1 PE=1 SV=2	4	760.163	0.712	1.503e-49	153.39	1	4361.6	4819.1	2837.5	0.589	1.537
293	GVIFYLR	7	Unmodified	_GVIFYLR_	Q9Z0X1	Apoptosis-inducing factor 1, mitochondrial OS=Mus musculus OX=10090 GN=Aifm1 PE=1 SV=1	2	434.258	1.5128	0.027901	46.37	1	0	0	0	NA	NA
294	GVLAVAVSQVCHVVPLVVGGICQCLAER	28	3 Carbamidomethyl (C)	_GVLAVAVSQVC(ca)HVVPLVVGGIC(ca)QC(ca)LAER_	P50405	Pulmonary surfactant-associated protein B OS=Mus musculus OX=10090 GN=Sftpb PE=1 SV=1	3	997.529	5.1019	1.8581e-30	126.42	1	3920.1	3672.3	2720.8	0.741	1.441
295	GVPGSIVNVSSMVAHVTFPNLITYSSTK	28	Oxidation (M)	_GVPGSIVNVSSM(ox)VAHVTFPNLITYSSTK_	P08074	Carbonyl reductase [NADPH] 2 OS=Mus musculus OX=10090 GN=Cbr2 PE=1 SV=1	3	974.507	2.2895	0.00025219	52.054	1	3852.3	3383.6	2587	0.765	1.489
296	GVPGSIVNVSSMVAHVTFPNLITYSSTK	28	Unmodified	_GVPGSIVNVSSMVAHVTFPNLITYSSTK_	P08074	Carbonyl reductase [NADPH] 2 OS=Mus musculus OX=10090 GN=Cbr2 PE=1 SV=1	3	969.176	0.49113	3.493e-15	91.786	1	974.21	662.2	523.4	0.79	1.861
297	GVPGSIVNVSSMVAHVTFPNLITYSSTK	28	Unmodified	_GVPGSIVNVSSMVAHVTFPNLITYSSTK_	P08074	Carbonyl reductase [NADPH] 2 OS=Mus musculus OX=10090 GN=Cbr2 PE=1 SV=1	4	727.134	1.2689	0.0441	19.733	1	1432.3	1954.4	1280.6	0.655	1.118
298	GVPGSIVNVSSMVAHVTFPNLITYSSTK	28	Unmodified	_GVPGSIVNVSSMVAHVTFPNLITYSSTK_	P08074	Carbonyl reductase [NADPH] 2 OS=Mus musculus OX=10090 GN=Cbr2 PE=1 SV=1	2	1453.26	1.2649	1.6445e-86	201.51	1	210.67	449.99	0	NA	NA
299	GVPGSIVNVSSMVAHVTFPNLITYSSTK	28	Deamidation (NQ)	_GVPGSIVNVSSMVAHVTFPN(de)LITYSSTK_	P08074	Carbonyl reductase [NADPH] 2 OS=Mus musculus OX=10090 GN=Cbr2 PE=1 SV=1	3	969.504	2.4896	2.0259e-05	59.048	1	4751.2	5201	3769.9	0.725	1.26
300	GVTYNIIVEALQNQR	15	Unmodified	_GVTYNIIVEALQNQR_	P11276	Fibronectin OS=Mus musculus OX=10090 GN=Fn1 PE=1 SV=4	2	859.465	1.0507	1.5624e-27	147.7	1	16131	14456	11071	0.766	1.457
301	GVTYNIIVEALQNQR	15	Unmodified	_GVTYNIIVEALQNQR_	P11276	Fibronectin OS=Mus musculus OX=10090 GN=Fn1 PE=1 SV=4	3	573.313	1.4484	3.6623e-13	107.99	1	5354.1	4567.3	3965.8	0.868	1.35
302	GVVNFAVVITDGHVTGSPCGGIK	23	Carbamidomethyl (C)	_GVVNFAVVITDGHVTGSPC(ca)GGIK_	Q02788	Collagen alpha-2(VI) chain OS=Mus musculus OX=10090 GN=Col6a2 PE=1 SV=3	3	762.063	2.1843	0.00019687	57.238	1	6494.3	5741.6	4199.8	0.731	1.546
303	GWHAISSFLNVINNAILR	18	Unmodified	_GWHAISSFLNVINNAILR_	P41233	Phospholipid-transporting ATPase ABCA1 OS=Mus musculus OX=10090 GN=Abca1 PE=1 SV=4	3	675.706	1.5736	1.3767e-06	75.445	1	0	0	0	NA	NA
304	GYDFPAVLR	9	Unmodified	_GYDFPAVLR_	Q8BH64	EH domain-containing protein 2 OS=Mus musculus OX=10090 GN=Ehd2 PE=1 SV=1	2	519.274	2.5607	0.013077	47.603	1	11946	10346	9234.7	0.893	1.294
305	GYFIQPTVFGDVK	13	Unmodified	_GYFIQPTVFGDVK_	P47738	Aldehyde dehydrogenase, mitochondrial OS=Mus musculus OX=10090 GN=Aldh2 PE=1 SV=1	2	735.885	2.644	0.00025565	66.004	1	0	0	0	NA	NA
306	GYLGPEQLPDCLK	13	iodo TMT-6plex var	_GYLGPEQLPDC(io)LK_	P08249	Malate dehydrogenase, mitochondrial OS=Mus musculus OX=10090 GN=Mdh2 PE=1 SV=3	2	881.474	0.64948	7.2262e-24	140.01	1	13819	12124	10658	0.879	1.297
307	GYLGPEQLPDCLK	13	iodo TMT-6plex var	_GYLGPEQLPDC(io)LK_	P08249	Malate dehydrogenase, mitochondrial OS=Mus musculus OX=10090 GN=Mdh2 PE=1 SV=3	3	587.985	1.4405	7.6715e-07	88.021	1	1999.7	2198.8	1745.9	0.794	1.145
308	GYLGPEQLPDCLK	13	Deamidation (NQ),iodo TMT-6plex var	_GYLGPEQ(de)LPDC(io)LK_	P08249	Malate dehydrogenase, mitochondrial OS=Mus musculus OX=10090 GN=Mdh2 PE=1 SV=3	3	588.313	1.4172	0.0013489	59.227	1	4925.9	4846.1	3592.8	0.741	1.371
309	GYSFSLTTFSPSGK	14	Unmodified	_GYSFSLTTFSPSGK_	P49722	Proteasome subunit alpha type-2 OS=Mus musculus OX=10090 GN=Psma2 PE=1 SV=3	2	739.862	1.8962	3.376e-06	77.42	1	15243	14466	11057	0.764	1.379
310	GYSFTTTAER	10	Unmodified	_GYSFTTTAER_	P63260	Actin, cytoplasmic 2 OS=Mus musculus OX=10090 GN=Actg1 PE=1 SV=1	2	566.767	0.40874	0.00027499	76.619	1	13381	12068	11610	0.962	1.153
311	GYSFVTTAER	10	Unmodified	_GYSFVTTAER_	P68134	Actin, alpha skeletal muscle OS=Mus musculus OX=10090 GN=Acta1 PE=1 SV=1	2	565.777	1.8618	6.2064e-06	93.667	1	4306	3944.8	3611.2	0.915	1.192
312	GYTSLSLFLQR	11	Unmodified	_GYTSLSLFLQR_	Q61789	Laminin subunit alpha-3 OS=Mus musculus OX=10090 GN=Lama3 PE=1 SV=4	2	642.851	2.2934	2.083e-11	115.7	1	13936	13047	10823	0.83	1.288
313	GYYAVAVVK	9	Unmodified	_GYYAVAVVK_	Q921I1	Serotransferrin OS=Mus musculus OX=10090 GN=Tf PE=1 SV=1	2	485.274	0.56796	0.04467	34.932	1	4985.5	4636.2	4298.9	0.927	1.16
314	HACANQEHIFK	11	Carbamidomethyl (C)	_HAC(ca)ANQEHIFK_	A2ASQ1	Agrin OS=Mus musculus OX=10090 GN=Agrn PE=1 SV=1	2	677.82	-0.37394	0.0004737	68.355	1	2511.8	2587.2	2088.4	0.807	1.203
315	HADSVAELGEQIDNLQR	17	Unmodified	_HADSVAELGEQIDNLQR_	Q02566	Myosin-6 OS=Mus musculus OX=10090 GN=Myh6 PE=1 SV=2	3	632.313	0.71528	4.0003e-11	92.952	1	6514.3	6178.2	4543.2	0.735	1.434
316	HAFLILMK	8	Unmodified	_HAFLILMK_	P33267	Cytochrome P450 2F2 OS=Mus musculus OX=10090 GN=Cyp2f2 PE=1 SV=1	2	486.789	1.1507	0.00052127	88.029	1	1986.7	1808.3	1390.1	0.769	1.429
317	HAFSPVASVESASGETLHSPK	21	Unmodified	_HAFSPVASVESASGETLHSPK_	P29699	Alpha-2-HS-glycoprotein OS=Mus musculus OX=10090 GN=Ahsg PE=1 SV=1	3	713.355	0.70323	1.1611e-27	130.47	1	5884.1	5744.6	5012.6	0.873	1.174
318	HALIIYDDLSK	11	Unmodified	_HALIIYDDLSK_	Q03265	ATP synthase subunit alpha, mitochondrial OS=Mus musculus OX=10090 GN=Atp5f1a PE=1 SV=1	2	644.351	2.1429	3.6435e-09	111.63	1	3598.3	3557.5	2600.2	0.731	1.384
319	HAPWQGPR	8	Unmodified	_HAPWQGPR_	Q8CGB6	Tensin-2 OS=Mus musculus OX=10090 GN=Tns2 PE=1 SV=1	2	474.744	1.4336	0.016282	48.561	1	0	0	0	NA	NA
320	HAVLMNFLFTMLR	13	Unmodified	_HAVLMNFLFTMLR_	Q9QZE5	Coatomer subunit gamma-1 OS=Mus musculus OX=10090 GN=Copg1 PE=1 SV=1	3	531.62	1.8329	2.154e-06	82.85	1	1721.5	1533.1	1041.7	0.679	1.653
321	HCAVPQLIATLK	12	Carbamidomethyl (C)	_HC(ca)AVPQLIATLK_	Q9Z126	Platelet factor 4 OS=Mus musculus OX=10090 GN=Pf4 PE=1 SV=1	3	450.924	1.0793	0.00061523	68.515	1	8625.7	7826	6956.1	0.889	1.24
322	HCNMVLENVK	10	iodo TMT-6plex var	_HC(io)NMVLENVK_	P62317	Small nuclear ribonucleoprotein Sm D2 OS=Mus musculus OX=10090 GN=Snrpd2 PE=1 SV=1	3	505.937	0.59601	3.2402e-05	87.667	1	4843.7	3588.1	3007.3	0.838	1.611
323	HCNMVLENVK	10	iodo TMT-6plex var	_HC(io)NMVLENVK_	P62317	Small nuclear ribonucleoprotein Sm D2 OS=Mus musculus OX=10090 GN=Snrpd2 PE=1 SV=1	2	758.402	0.15365	1.4217e-05	90.05	1	8717.3	5561.9	6256.2	1.125	1.393
324	HDCDLLR	7	Carbamidomethyl (C)	_HDC(ca)DLLR_	Q02566	Myosin-6 OS=Mus musculus OX=10090 GN=Myh6 PE=1 SV=2	2	464.719	1.1723	0.025327	42.869	1	0	0	0	NA	NA
325	HDLDLICR	8	iodo TMT-6plex var	_HDLDLIC(io)R_	P62141	Serine/threonine-protein phosphatase PP1-beta catalytic subunit OS=Mus musculus OX=10090 GN=Ppp1cb PE=1 SV=3	3	438.578	0.5324	0.017707	44.753	1	0	0	0	NA	NA
326	HEFSVDMTCEGCAEAVSR	18	Carbamidomethyl (C),iodo TMT-6plex var	_HEFSVDMTC(ca)EGC(io)AEAVSR_	O08997	Copper transport protein ATOX1 OS=Mus musculus OX=10090 GN=Atox1 PE=1 SV=1	4	590.018	2.1459	0.0041157	44.584	1	0	0	0	NA	NA
327	HEQNIDCGGGYVK	13	Carbamidomethyl (C)	_HEQNIDC(ca)GGGYVK_	P14211	Calreticulin OS=Mus musculus OX=10090 GN=Calr PE=1 SV=1	2	738.83	1.0751	4.099e-19	128.76	1	6681	5294.6	5693.7	1.075	1.173
328	HEQNIDCGGGYVK	13	iodo TMT-6plex var	_HEQNIDC(io)GGGYVK_	P14211	Calreticulin OS=Mus musculus OX=10090 GN=Calr PE=1 SV=1	3	583.624	0.80376	0.00058686	63.611	1	16987	13808	12007	0.87	1.415
329	HFAMEMHIVHK	11	Unmodified	_HFAMEMHIVHK_	Q64444	Carbonic anhydrase 4 OS=Mus musculus OX=10090 GN=Ca4 PE=1 SV=1	2	690.339	1.0228	0.0061285	51.879	1	0	0	0	NA	NA
330	HFAMEMHIVHK	11	Unmodified	_HFAMEMHIVHK_	Q64444	Carbonic anhydrase 4 OS=Mus musculus OX=10090 GN=Ca4 PE=1 SV=1	3	460.562	1.5125	0.009411	43.168	1	0	0	0	NA	NA
331	HFCPNVPIILVGNK	14	Carbamidomethyl (C)	_HFC(ca)PNVPIILVGNK_	Q9QUI0	Transforming protein RhoA OS=Mus musculus OX=10090 GN=Rhoa PE=1 SV=1	2	804.44	1.8437	6.9178e-07	86.288	1	18039	17688	14266	0.807	1.264
332	HFDWLYAR	8	Unmodified	_HFDWLYAR_	Q91ZR2	Sorting nexin-18 OS=Mus musculus OX=10090 GN=Snx18 PE=1 SV=1	2	554.272	1.9378	0.0070254	58.119	1	0	0	0	NA	NA
333	HFHYWFVESQNDPK	14	Unmodified	_HFHYWFVESQNDPK_	P16675	Lysosomal protective protein OS=Mus musculus OX=10090 GN=Ctsa PE=1 SV=1	3	611.95	2.3468	0.0092325	43.03	1	5416.8	5013.7	3928	0.783	1.379
334	HFIEQGINVCLCQSYAK	17	2 iodo TMT-6plex var	_HFIEQGINVC(io)LC(io)QSYAK_	P05202	Aspartate aminotransferase, mitochondrial OS=Mus musculus OX=10090 GN=Got2 PE=1 SV=1	4	653.603	2.2495	4.1913e-11	92.264	1	7037.3	6520.1	4184.1	0.642	1.682
335	HFIEQGINVCLCQSYAK	17	2 iodo TMT-6plex var	_HFIEQGINVC(io)LC(io)QSYAK_	P05202	Aspartate aminotransferase, mitochondrial OS=Mus musculus OX=10090 GN=Got2 PE=1 SV=1	3	871.134	1.8609	1.3419e-30	148.44	1	36392	34721	19700	0.567	1.847
336	HFIEQGINVCLCQSYAK	17	2 iodo TMT-6plex var	_HFIEQGINVC(io)LC(io)QSYAK_	P05202	Aspartate aminotransferase, mitochondrial OS=Mus musculus OX=10090 GN=Got2 PE=1 SV=1	4	653.603	0.89033	6.6669e-06	70.783	1	0	0	0	NA	NA
337	HFIEQGINVCLCQSYAK	17	Carbamidomethyl (C),iodo TMT-6plex var	_HFIEQGINVC(io)LC(ca)QSYAK_	P05202	Aspartate aminotransferase, mitochondrial OS=Mus musculus OX=10090 GN=Got2 PE=1 SV=1	3	780.399	0.93547	4.7581e-37	157.98	1	10961	11813	8288	0.702	1.323
338	HFIEQGINVCLCQSYAK	17	Carbamidomethyl (C),iodo TMT-6plex var	_HFIEQGINVC(ca)LC(io)QSYAK_	P05202	Aspartate aminotransferase, mitochondrial OS=Mus musculus OX=10090 GN=Got2 PE=1 SV=1	4	585.551	1.5646	7.2381e-15	103.13	1	2211.5	2256.9	1208.4	0.535	1.83
339	HFIEQGINVCLCQSYAK	17	Carbamidomethyl (C),iodo TMT-6plex var	_HFIEQGINVC(ca)LC(io)QSYAK_	P05202	Aspartate aminotransferase, mitochondrial OS=Mus musculus OX=10090 GN=Got2 PE=1 SV=1	3	780.399	1.2542	1.0205e-117	255.21	1	6164.6	7084.9	4775.9	0.674	1.291
340	HFIEQGINVCLCQSYAK	17	Carbamidomethyl (C),Deamidation (NQ),iodo TMT-6plex var	_HFIEQGINVC(ca)LC(io)Q(de)SYAK_	P05202	Aspartate aminotransferase, mitochondrial OS=Mus musculus OX=10090 GN=Got2 PE=1 SV=1	3	780.727	1.0454	2.6168e-13	103.13	1	0	0	0	NA	NA
341	HFIEQGINVCLCQSYAK	17	Carbamidomethyl (C),Deamidation (NQ),iodo TMT-6plex var	_HFIEQGINVC(ca)LC(io)Q(de)SYAK_	P05202	Aspartate aminotransferase, mitochondrial OS=Mus musculus OX=10090 GN=Got2 PE=1 SV=1	4	585.797	1.0996	0.028708	52.112	1	17212	16357	12770	0.781	1.348
342	HFIEQGINVCLCQSYAK	17	Carbamidomethyl (C),Deamidation (NQ),iodo TMT-6plex var	_HFIEQGIN(de)VC(ca)LC(io)QSYAK_	P05202	Aspartate aminotransferase, mitochondrial OS=Mus musculus OX=10090 GN=Got2 PE=1 SV=1	4	585.797	0.76982	0.013152	54.811	1	0	0	0	NA	NA
343	HFIEQGINVCLCQSYAK	17	2 Carbamidomethyl (C)	_HFIEQGINVC(ca)LC(ca)QSYAK_	P05202	Aspartate aminotransferase, mitochondrial OS=Mus musculus OX=10090 GN=Got2 PE=1 SV=1	3	689.664	0.50286	5.8784e-08	78.501	1	15930	15449	12435	0.805	1.281
344	HFLIECTPK	9	Carbamidomethyl (C)	_HFLIEC(ca)TPK_	Q5SSZ5	Tensin-3 OS=Mus musculus OX=10090 GN=Tns3 PE=1 SV=1	2	572.795	0.80441	0.0075788	49.472	1	0	0	0	NA	NA
345	HFLWGLR	7	Unmodified	_HFLWGLR_	Q69Z89	Ras-associating and dilute domain-containing protein OS=Mus musculus OX=10090 GN=Radil PE=1 SV=2	2	464.761	1.5771	0.0079446	61.494	1	0	0	0	NA	NA
346	HFNAPSHIR	9	Unmodified	_HFNAPSHIR_	P61255	60S ribosomal protein L26 OS=Mus musculus OX=10090 GN=Rpl26 PE=1 SV=1	3	360.19	-0.14613	0.0048711	50.473	1	0	0	0	NA	NA
347	HFNAPSHIR	9	Unmodified	_HFNAPSHIR_	P61255	60S ribosomal protein L26 OS=Mus musculus OX=10090 GN=Rpl26 PE=1 SV=1	2	539.781	0.048466	0.0077311	51.276	1	6238.4	6404.9	5618	0.877	1.11
348	HFQLEQDKPK	10	Unmodified	_HFQLEQDKPK_	P19096	Fatty acid synthase OS=Mus musculus OX=10090 GN=Fasn PE=1 SV=2	2	635.333	1.0166	2.7691e-10	117.09	1	7541.3	6741.4	7218.5	1.071	1.045
349	HFSPEELK	8	Unmodified	_HFSPEELK_	P23927	Alpha-crystallin B chain OS=Mus musculus OX=10090 GN=Cryab PE=1 SV=2	2	493.751	0.42514	0.025918	42.864	1	0	0	0	NA	NA
350	HFTEFVPLR	9	Unmodified	_HFTEFVPLR_	P50516	V-type proton ATPase catalytic subunit A OS=Mus musculus OX=10090 GN=Atp6v1a PE=1 SV=2	2	573.309	2.9156	0.0048794	55.064	1	7666.9	6991.3	5687.6	0.814	1.348
352	HFWADSK	7	Unmodified	_HFWADSK_	Q9CQX2	Cytochrome b5 type B OS=Mus musculus OX=10090 GN=Cyb5b PE=1 SV=1	2	445.711	0.88969	0.0034933	72.789	1	0	0	0	NA	NA
353	HFYQPIWTLVGAGAK	15	Unmodified	_HFYQPIWTLVGAGAK_	Q9R112	Sulfide:quinone oxidoreductase, mitochondrial OS=Mus musculus OX=10090 GN=Sqor PE=1 SV=3	2	844.451	1.7591	9.4679e-17	118.52	1	9659.9	9703.4	7427	0.765	1.301
354	HFYVVIPQIYK	11	Unmodified	_HFYVVIPQIYK_	Q8K012	Formin-binding protein 1-like OS=Mus musculus OX=10090 GN=Fnbp1l PE=1 SV=2	3	469.599	1.5568	0.0023507	54.539	1	0	0	0	NA	NA
355	HFYWYLTNEGIQYLR	15	Unmodified	_HFYWYLTNEGIQYLR_	P63325	40S ribosomal protein S10 OS=Mus musculus OX=10090 GN=Rps10 PE=1 SV=1	3	668.332	1.1309	2.8475e-34	161.48	1	4114.5	4302.6	3471	0.807	1.185
356	HFYWYLTNEGIQYLR	15	Unmodified	_HFYWYLTNEGIQYLR_	P63325	40S ribosomal protein S10 OS=Mus musculus OX=10090 GN=Rps10 PE=1 SV=1	2	1001.99	-0.11704	9.3748e-49	184.21	1	2021.8	2122	1711.6	0.807	1.181
357	HFYYAAVPSAR	11	Unmodified	_HFYYAAVPSAR_	Q6PB93	Polypeptide N-acetylgalactosaminyltransferase 2 OS=Mus musculus OX=10090 GN=Galnt2 PE=1 SV=1	2	641.322		0.025649	35.774	1	0	0	0	NA	NA
358	HGCTVLTALGTILK	14	Carbamidomethyl (C)	_HGC(ca)TVLTALGTILK_	P04247	Myoglobin OS=Mus musculus OX=10090 GN=Mb PE=1 SV=3	3	495.282	1.4831	0.0016121	61.409	1	5516.3	5394.5	4277.2	0.793	1.29
359	HGESAWNLENR	11	Unmodified	_HGESAWNLENR_	Q9DBJ1	Phosphoglycerate mutase 1 OS=Mus musculus OX=10090 GN=Pgam1 PE=1 SV=3	2	656.805	0.9501	4.603e-05	82.774	1	9389.8	9525.2	8677.8	0.911	1.082
360	HGGYKPTDK	9	Unmodified	_HGGYKPTDK_	P07310	Creatine kinase M-type OS=Mus musculus OX=10090 GN=Ckm PE=1 SV=1	2	501.754	-0.1031	0.0032455	76.815	1	0	0	0	NA	NA
361	HGILQFLHIYHAVK	14	Unmodified	_HGILQFLHIYHAVK_	P97494	Glutamate--cysteine ligase catalytic subunit OS=Mus musculus OX=10090 GN=Gclc PE=1 SV=4	4	419.741	2.276	8.2527e-05	65.295	1	3582	2779.6	2808.2	1.01	1.276
362	HGSLGFLPR	9	Unmodified	_HGSLGFLPR_	P27659	60S ribosomal protein L3 OS=Mus musculus OX=10090 GN=Rpl3 PE=1 SV=3	2	492.275	0.55477	6.6131e-07	108.3	1	7863.2	6826.5	5966.9	0.874	1.318
363	HGSWVMSR	8	Unmodified	_HGSWVMSR_	Q8K2I3	Dimethylaniline monooxygenase [N-oxide-forming] 2 OS=Mus musculus OX=10090 GN=Fmo2 PE=1 SV=3	2	480.229	1.3303	0.002903	72.038	1	5171.6	4540.8	4363.5	0.961	1.185
364	HGVYNPNK	8	Unmodified	_HGVYNPNK_	P08249	Malate dehydrogenase, mitochondrial OS=Mus musculus OX=10090 GN=Mdh2 PE=1 SV=3	2	464.735	0.31808	0.026709	42.396	1	0	0	0	NA	NA
365	HHAAYVNNLNATEEK	15	Unmodified	_HHAAYVNNLNATEEK_	P09671	Superoxide dismutase [Mn], mitochondrial OS=Mus musculus OX=10090 GN=Sod2 PE=1 SV=3	3	570.945	1.1024	6.7675e-10	93.228	1	0	0	0	NA	NA
366	HHCPNTPIILVGTK	14	Carbamidomethyl (C)	_HHC(ca)PNTPIILVGTK_	P63001	Ras-related C3 botulinum toxin substrate 1 OS=Mus musculus OX=10090 GN=Rac1 PE=1 SV=1	2	793.927	1.2757	3.3088e-12	112.12	1	9124.9	8139	7079.3	0.87	1.289
367	HIAWLAEQAK	10	Unmodified	_HIAWLAEQAK_	Q61235	Beta-2-syntrophin OS=Mus musculus OX=10090 GN=Sntb2 PE=1 SV=2	2	583.819	1.5612	0.002877	59.177	1	16611	15170	14517	0.957	1.144
368	HIEWESVLTNTAGCLR	16	Carbamidomethyl (C)	_HIEWESVLTNTAGC(ca)LR_	P30999	Catenin delta-1 OS=Mus musculus OX=10090 GN=Ctnnd1 PE=1 SV=2	3	629.312	2.4337	1.1594e-21	128.22	1	0	0	0	NA	NA
369	HILAILQDYPSLRPPIDHLCELLPR	25	Carbamidomethyl (C)	_HILAILQDYPSLRPPIDHLC(ca)ELLPR_	P37040	NADPH--cytochrome P450 reductase OS=Mus musculus OX=10090 GN=Por PE=1 SV=2	4	745.661	2.4626	3.0816e-19	109.41	1	4366.1	3663.2	3130	0.854	1.395
370	HILLAVANDEELNQLLK	17	Unmodified	_HILLAVANDEELNQLLK_	Q9QZQ8	Core histone macro-H2A.1 OS=Mus musculus OX=10090 GN=H2afy PE=1 SV=3	3	645.03	1.8012	3.5242e-08	83.633	1	5166.9	4937.6	3204.1	0.649	1.613
371	HILLHLTNLGVLFR	14	Unmodified	_HILLHLTNLGVLFR_	Q3TRM8	Hexokinase-3 OS=Mus musculus OX=10090 GN=Hk3 PE=1 SV=2	3	549.335	1.5164	1.5498e-37	168.98	1	7090.6	6361.1	5074.8	0.798	1.397
372	HIVLSGGSTMYPGLPSR	17	Unmodified	_HIVLSGGSTMYPGLPSR_	P61161	Actin-related protein 2 OS=Mus musculus OX=10090 GN=Actr2 PE=1 SV=1	3	591.31	1.4715	0.00038933	54.811	1	0	0	0	NA	NA
373	HLAAENR	7	Unmodified	_HLAAENR_	Q8VDD5	Myosin-9 OS=Mus musculus OX=10090 GN=Myh9 PE=1 SV=4	2	405.714	0.11948	0.0029586	75.972	1	2756.3	1889.2	2205.9	1.168	1.25
374	HLAHQYTWIQGK	12	Unmodified	_HLAHQYTWIQGK_	P56528	ADP-ribosyl cyclase/cyclic ADP-ribose hydrolase 1 OS=Mus musculus OX=10090 GN=Cd38 PE=1 SV=2	3	494.593	-0.097934	0.027213	32.859	1	0	0	0	NA	NA
375	HLEINPDHPIVETLR	15	Unmodified	_HLEINPDHPIVETLR_	P11499	Heat shock protein HSP 90-beta OS=Mus musculus OX=10090 GN=Hsp90ab1 PE=1 SV=3	3	594.988	2.906	0.0090249	41.482	1	8455.7	6949.9	6860.1	0.987	1.233
376	HLEVQVEVR	9	Unmodified	_HLEVQVEVR_	O70318	Band 4.1-like protein 2 OS=Mus musculus OX=10090 GN=Epb41l2 PE=1 SV=2	2	554.809	1.5114	0.004289	57.708	1	0	0	0	NA	NA
377	HLFSVLVK	8	Unmodified	_HLFSVLVK_	O35744	Chitinase-like protein 3 OS=Mus musculus OX=10090 GN=Chil3 PE=1 SV=2	2	471.792	0.19905	5.8618e-06	110.31	1	0	0	0	NA	NA
378	HLGYKPEEYK	10	Unmodified	_HLGYKPEEYK_	Q9WTI7	Unconventional myosin-Ic OS=Mus musculus OX=10090 GN=Myo1c PE=1 SV=2	3	421.884	0.95039	0.036113	41.796	1	0	0	0	NA	NA
379	HLIIGVSSDR	10	Unmodified	_HLIIGVSSDR_	Q91VR2	ATP synthase subunit gamma, mitochondrial OS=Mus musculus OX=10090 GN=Atp5f1c PE=1 SV=1	2	548.809	0.56022	0.00010347	83.862	1	4009.9	3471.2	3278.4	0.944	1.223
380	HLIPAANTGESK	12	Unmodified	_HLIPAANTGESK_	P62259	14-3-3 protein epsilon OS=Mus musculus OX=10090 GN=Ywhae PE=1 SV=1	2	619.33	1.4627	2.3703e-05	78.324	1	11590	10687	10619	0.994	1.091
381	HLNLGMNR	8	Unmodified	_HLNLGMNR_	Q01730	Ras suppressor protein 1 OS=Mus musculus OX=10090 GN=Rsu1 PE=1 SV=3	2	477.751	1.4791	0.0032055	70.69	1	7772.8	6990.8	6793.4	0.972	1.144
382	HLQFFGR	7	Unmodified	_HLQFFGR_	Q62469	Integrin alpha-2 OS=Mus musculus OX=10090 GN=Itga2 PE=1 SV=2	2	452.743	1.7765	0.037231	41.502	1	0	0	0	NA	NA
383	HLQLAIR	7	Unmodified	_HLQLAIR_	C0HKE9	Histone H2A type 1-P OS=Mus musculus OX=10090 GN=Hist1h2ap PE=1 SV=1	2	425.767	0.9038	7.5365e-11	132.96	3	1037.7	889.6	931.54	1.047	1.114
384	HLQLAIR	7	Unmodified	_HLQLAIR_	C0HKE9	Histone H2A type 1-P OS=Mus musculus OX=10090 GN=Hist1h2ap PE=1 SV=1	2	425.767		0.0010299	58.167	1	0	0	0	NA	NA
385	HLQLAIR	7	Unmodified	_HLQLAIR_	C0HKE9	Histone H2A type 1-P OS=Mus musculus OX=10090 GN=Hist1h2ap PE=1 SV=1	2	425.767		0.01522	45.882	1	0	0	0	NA	NA
386	HLQLAVR	7	Unmodified	_HLQLAVR_	Q64522	Histone H2A type 2-B OS=Mus musculus OX=10090 GN=Hist2h2ab PE=1 SV=3	2	418.759	1.0879	0.0050809	64.803	1	0	0	0	NA	NA
387	HLTGEFEK	8	Unmodified	_HLTGEFEK_	P62827	GTP-binding nuclear protein Ran OS=Mus musculus OX=10090 GN=Ran PE=1 SV=3	2	480.743		0.042063	38.754	1	0	0	0	NA	NA
388	HLVFPLLEFLSVK	13	Unmodified	_HLVFPLLEFLSVK_	P60229	Eukaryotic translation initiation factor 3 subunit E OS=Mus musculus OX=10090 GN=Eif3e PE=1 SV=1	3	514.641	6.9805	4.6689e-15	119.39	1	0	0	0	NA	NA
389	HLVGVCYTEEEAK	13	Carbamidomethyl (C)	_HLVGVC(ca)YTEEEAK_	Q9D0M3	Cytochrome c1, heme protein, mitochondrial OS=Mus musculus OX=10090 GN=Cyc1 PE=1 SV=1	2	767.864	0.17942	2.1697e-08	94.547	1	9358.8	7615.5	7806.1	1.025	1.199
390	HLWDYTFGPEK	11	Unmodified	_HLWDYTFGPEK_	P61161	Actin-related protein 2 OS=Mus musculus OX=10090 GN=Actr2 PE=1 SV=1	2	696.833	1.7433	0.00053864	70.089	1	15619	16249	12405	0.763	1.259
391	HMYHSLYLK	9	Unmodified	_HMYHSLYLK_	P84099	60S ribosomal protein L19 OS=Mus musculus OX=10090 GN=Rpl19 PE=1 SV=1	3	397.871	0.22401	0.0022389	58.596	1	0	0	0	NA	NA
392	HNTYGVDCEK	10	Carbamidomethyl (C)	_HNTYGVDC(ca)EK_	P02468	Laminin subunit gamma-1 OS=Mus musculus OX=10090 GN=Lamc1 PE=1 SV=2	2	611.761	0.17723	0.0015228	62.089	1	9820.9	7674.9	8183.2	1.066	1.2
393	HNVMVSTEWAAPNVFK	16	Oxidation (M)	_HNVM(ox)VSTEWAAPNVFK_	P17563	Methanethiol oxidase OS=Mus musculus OX=10090 GN=Selenbp1 PE=1 SV=2	3	615.97	1.617	0.0090486	41.088	1	9407.2	7828.3	7988	1.02	1.178
394	HNVMVSTEWAAPNVFK	16	Unmodified	_HNVMVSTEWAAPNVFK_	P17563	Methanethiol oxidase OS=Mus musculus OX=10090 GN=Selenbp1 PE=1 SV=2	3	610.638	1.1704	0.0065284	42.947	1	0	0	0	NA	NA
395	HNVMVSTEWAAPNVFK	16	Unmodified	_HNVMVSTEWAAPNVFK_	P17563	Methanethiol oxidase OS=Mus musculus OX=10090 GN=Selenbp1 PE=1 SV=2	2	915.454	0.93154	3.7586e-57	191.44	1	8755	8176.6	5819	0.712	1.505
396	HNYYTSISK	9	Unmodified	_HNYYTSISK_	O70250	Phosphoglycerate mutase 2 OS=Mus musculus OX=10090 GN=Pgam2 PE=1 SV=3	2	556.772	1.0875	0.0047488	55.649	1	7093.7	6542.8	5984.3	0.915	1.185
397	HPDYSVSLLLR	11	Unmodified	_HPDYSVSLLLR_	P07724	Serum albumin OS=Mus musculus OX=10090 GN=Alb PE=1 SV=3	3	433.907	1.3984	2.7833e-05	82.008	1	3035.6	3504.2	2635.9	0.752	1.152
398	HPETGLFTLR	10	Unmodified	_HPETGLFTLR_	Q62151	Advanced glycosylation end product-specific receptor OS=Mus musculus OX=10090 GN=Ager PE=1 SV=2	2	585.817	1.173	0.035575	35.996	1	0	0	0	NA	NA
399	HPETGLFTLR	10	Unmodified	_HPETGLFTLR_	Q62151	Advanced glycosylation end product-specific receptor OS=Mus musculus OX=10090 GN=Ager PE=1 SV=2	3	390.88	1.2943	0.0023863	53.751	1	0	0	0	NA	NA
400	HPGSFDVVHVK	11	Unmodified	_HPGSFDVVHVK_	P62702	40S ribosomal protein S4, X isoform OS=Mus musculus OX=10090 GN=Rps4x PE=1 SV=2	3	407.884	0.9806	0.0074842	45.939	1	0	0	0	NA	NA
401	HPNSFICLK	9	Carbamidomethyl (C)	_HPNSFIC(ca)LK_	Q62000	Mimecan OS=Mus musculus OX=10090 GN=Ogn PE=1 SV=1	2	558.287	0.88854	1.9832e-05	95.483	1	5137.4	4155	3582.3	0.862	1.434
402	HPQGEQMYR	9	Unmodified	_HPQGEQMYR_	Q9QXS1	Plectin OS=Mus musculus OX=10090 GN=Plec PE=1 SV=3	2	573.261		0.033475	37.591	1	0	0	0	NA	NA
403	HPQGTVVFTTQVPTLGR	17	Unmodified	_HPQGTVVFTTQVPTLGR_	Q61001	Laminin subunit alpha-5 OS=Mus musculus OX=10090 GN=Lama5 PE=1 SV=4	3	613.335	1.3574	0.025709	32.858	1	6409.7	6063	4396.7	0.725	1.458
404	HPTPLALGQFHTVTLLR	17	Unmodified	_HPTPLALGQFHTVTLLR_	Q05793	Basement membrane-specific heparan sulfate proteoglycan core protein OS=Mus musculus OX=10090 GN=Hspg2 PE=1 SV=1	3	634.363	1.3861	4.2157e-24	127.2	1	3724.7	2697.8	2417.1	0.896	1.541
405	HPWVCQR	7	Carbamidomethyl (C)	_HPWVC(ca)QR_	Q923T9	Calcium/calmodulin-dependent protein kinase type II subunit gamma OS=Mus musculus OX=10090 GN=Camk2g PE=1 SV=1	2	491.737	0.054207	0.0065738	60.294	1	9968.3	7958.6	8246.2	1.036	1.209
406	HQAFEAELSANQSR	14	Unmodified	_HQAFEAELSANQSR_	P16546	Spectrin alpha chain, non-erythrocytic 1 OS=Mus musculus OX=10090 GN=Sptan1 PE=1 SV=4	2	794.379	0.98037	1.723e-11	106.38	1	6411.5	5619.6	5803.5	1.033	1.105
407	HQAQIDHYLGLANK	14	Unmodified	_HQAQIDHYLGLANK_	Q99P72	Reticulon-4 OS=Mus musculus OX=10090 GN=Rtn4 PE=1 SV=2	3	536.614	1.0589	0.0014054	54.729	1	4390	3727	3407	0.914	1.289
408	HQAQIDHYLGLANK	14	Unmodified	_HQAQIDHYLGLANK_	Q99P72	Reticulon-4 OS=Mus musculus OX=10090 GN=Rtn4 PE=1 SV=2	2	804.418	0.54889	1.5146e-30	155.28	1	5845.1	5838.1	4822.2	0.826	1.212
409	HQGVMVGMGQK	11	Oxidation (M)	_HQGVMVGM(ox)GQK_	P63260	Actin, cytoplasmic 2 OS=Mus musculus OX=10090 GN=Actg1 PE=1 SV=1	2	594.287	0.26126	0.0029544	60.305	1	0	0	0	NA	NA
410	HQGVMVGMGQK	11	Oxidation (M)	_HQGVM(ox)VGMGQK_	P63260	Actin, cytoplasmic 2 OS=Mus musculus OX=10090 GN=Actg1 PE=1 SV=1	2	594.287	-0.028382	1.6987e-08	104.43	1	6247.8	5268.3	5080.9	0.964	1.23
411	HQGVMVGMGQK	11	Unmodified	_HQGVMVGMGQK_	P63260	Actin, cytoplasmic 2 OS=Mus musculus OX=10090 GN=Actg1 PE=1 SV=1	2	586.289	0.84312	1.6585e-06	94.363	1	1313	1008.1	1189.3	1.18	1.104
412	HQGVMVGMGQK	11	Unmodified	_HQGVMVGMGQK_	P63260	Actin, cytoplasmic 2 OS=Mus musculus OX=10090 GN=Actg1 PE=1 SV=1	3	391.195	0.96567	0.029206	30.889	1	0	0	0	NA	NA
413	HQGVMVGMGQK	11	Deamidation (NQ)	_HQGVMVGMGQ(de)K_	P63260	Actin, cytoplasmic 2 OS=Mus musculus OX=10090 GN=Actg1 PE=1 SV=1	2	586.781	0.67577	0.00050543	74.094	1	0	0	0	NA	NA
414	HQILEQAVEDYAETVHQLSK	20	Unmodified	_HQILEQAVEDYAETVHQLSK_	Q62261	Spectrin beta chain, non-erythrocytic 1 OS=Mus musculus OX=10090 GN=Sptbn1 PE=1 SV=2	3	780.061	2.0519	2.3009e-12	91.964	1	10643	10288	7953.8	0.773	1.338
415	HQIQSYTCEIDALK	14	Carbamidomethyl (C)	_HQIQSYTC(ca)EIDALK_	P31001	Desmin OS=Mus musculus OX=10090 GN=Des PE=1 SV=3	3	569.279	0.65346	0.0017824	60.937	1	10347	9692.2	8514.6	0.879	1.215
416	HQIQSYTCEIDALK	14	Carbamidomethyl (C)	_HQIQSYTC(ca)EIDALK_	P31001	Desmin OS=Mus musculus OX=10090 GN=Des PE=1 SV=3	2	853.414	0.22024	4.4249e-83	235.88	1	4801.1	3803.2	3368	0.886	1.426
417	HQPSWSLEVLELCK	14	iodo TMT-6plex var	_HQPSWSLEVLELC(io)K_	P03958	Adenosine deaminase OS=Mus musculus OX=10090 GN=Ada PE=1 SV=3	3	666.694	0.91664	1.3037e-06	83.633	1	5128.4	4754.6	3773.2	0.794	1.359
418	HQSLGGQYGVQGFPTIK	17	Unmodified	_HQSLGGQYGVQGFPTIK_	Q922R8	Protein disulfide-isomerase A6 OS=Mus musculus OX=10090 GN=Pdia6 PE=1 SV=3	3	606.316	1.6842	4.2292e-11	92.439	1	4480.2	4076.2	3762	0.923	1.191
419	HQSSAYQR	8	Unmodified	_HQSSAYQR_	Q7TST5	Lysosome-associated membrane glycoprotein 3 OS=Mus musculus OX=10090 GN=Lamp3 PE=2 SV=1	2	488.733	-0.34705	0.0014431	79.713	1	0	0	0	NA	NA
420	HQTHGSLLR	9	Unmodified	_HQTHGSLLR_	Q05793	Basement membrane-specific heparan sulfate proteoglycan core protein OS=Mus musculus OX=10090 GN=Hspg2 PE=1 SV=1	2	524.786	0.53876	0.00051831	81.525	1	6819.8	6262.3	5987.7	0.956	1.139
421	HQTHGSLLR	9	Unmodified	_HQTHGSLLR_	Q05793	Basement membrane-specific heparan sulfate proteoglycan core protein OS=Mus musculus OX=10090 GN=Hspg2 PE=1 SV=1	3	350.193	0.038387	0.010305	43.651	1	5041.3	3684.7	3081.8	0.836	1.636
422	HQTVLDNTEGK	11	Unmodified	_HQTVLDNTEGK_	Q921I1	Serotransferrin OS=Mus musculus OX=10090 GN=Tf PE=1 SV=1	2	621.31	0.45132	4.1311e-24	154.28	1	4188	3840.6	2989.8	0.778	1.401
423	HRPELIDYGK	10	Unmodified	_HRPELIDYGK_	Q7TPR4	Alpha-actinin-1 OS=Mus musculus OX=10090 GN=Actn1 PE=1 SV=1	2	614.328	1.1525	0.006935	63.091	1	9877	9223.9	8675.4	0.941	1.139
424	HRPELIEYDK	10	Unmodified	_HRPELIEYDK_	P57780	Alpha-actinin-4 OS=Mus musculus OX=10090 GN=Actn4 PE=1 SV=1	2	650.338	0.80571	0.0047615	65.179	1	10726	9458.8	9219.1	0.975	1.163
425	HRPELIEYDK	10	Unmodified	_HRPELIEYDK_	P57780	Alpha-actinin-4 OS=Mus musculus OX=10090 GN=Actn4 PE=1 SV=1	3	433.895		0.034241	32.051	1	0	0	0	NA	NA
426	HSAYSYCGR	9	Carbamidomethyl (C)	_HSAYSYC(ca)GR_	Q8BX02	KN motif and ankyrin repeat domain-containing protein 2 OS=Mus musculus OX=10090 GN=Kank2 PE=1 SV=1	2	550.733	0.28153	0.016176	41.399	1	13758	11198	10823	0.967	1.271
427	HSGDFGADAQGAMSK	15	Unmodified	_HSGDFGADAQGAMSK_	P04247	Myoglobin OS=Mus musculus OX=10090 GN=Mb PE=1 SV=3	2	739.82	0.78564	3.9673e-27	142.74	1	5686.7	5732	4790.8	0.836	1.187
428	HSGFGLCYCK	10	Carbamidomethyl (C),iodo TMT-6plex var	_HSGFGLC(io)YC(ca)K_	P50285	Dimethylaniline monooxygenase [N-oxide-forming] 1 OS=Mus musculus OX=10090 GN=Fmo1 PE=1 SV=1	3	500.914	1.0796	0.0047349	49.472	1	0	0	0	NA	NA
429	HSGFGLCYCK	10	2 Carbamidomethyl (C)	_HSGFGLC(ca)YC(ca)K_	P50285	Dimethylaniline monooxygenase [N-oxide-forming] 1 OS=Mus musculus OX=10090 GN=Fmo1 PE=1 SV=1	2	614.766	1.5224	3.4851e-05	85.622	1	9563.4	8724.9	7918.3	0.908	1.208
430	HSIFTPQTNPR	11	Unmodified	_HSIFTPQTNPR_	P20918	Plasminogen OS=Mus musculus OX=10090 GN=Plg PE=1 SV=3	2	649.336	-0.23282	6.7238e-07	98.898	1	7608.7	7950.1	6918	0.87	1.1
431	HSLMPMLETLK	11	Unmodified	_HSLMPMLETLK_	Q00623	Apolipoprotein A-I OS=Mus musculus OX=10090 GN=Apoa1 PE=1 SV=2	2	650.344	1.5577	0.023007	39.878	1	14024	13704	11597	0.846	1.209
432	HSNFLGAYDSIR	12	Unmodified	_HSNFLGAYDSIR_	Q61292	Laminin subunit beta-2 OS=Mus musculus OX=10090 GN=Lamb2 PE=1 SV=2	3	460.562	0.72545	0.00022433	68.108	1	6812.5	6337.7	5565.8	0.878	1.224
433	HSNFLGAYDSIR	12	Unmodified	_HSNFLGAYDSIR_	Q61292	Laminin subunit beta-2 OS=Mus musculus OX=10090 GN=Lamb2 PE=1 SV=2	2	690.339	0.22334	1.2058e-21	142.39	1	5660.4	5539.8	5095.1	0.92	1.111
434	HSQFIGYPITLFVEK	15	Unmodified	_HSQFIGYPITLFVEK_	P07901	Heat shock protein HSP 90-alpha OS=Mus musculus OX=10090 GN=Hsp90aa1 PE=1 SV=4	3	593.654	1.9823	0.007252	44.045	1	5874.2	5177.1	4211.8	0.814	1.395
435	HSQFIGYPITLFVEK	15	Unmodified	_HSQFIGYPITLFVEK_	P07901	Heat shock protein HSP 90-alpha OS=Mus musculus OX=10090 GN=Hsp90aa1 PE=1 SV=4	2	889.977	1.7152	7.0815e-13	107.63	1	13911	11785	10267	0.871	1.355
436	HSQFIGYPITLYLEK	15	Unmodified	_HSQFIGYPITLYLEK_	P11499	Heat shock protein HSP 90-beta OS=Mus musculus OX=10090 GN=Hsp90ab1 PE=1 SV=3	3	603.658	1.8912	0.046593	20.949	1	3430.1	3379.8	2535.8	0.75	1.353
437	HSQFIGYPITLYLEK	15	Unmodified	_HSQFIGYPITLYLEK_	P11499	Heat shock protein HSP 90-beta OS=Mus musculus OX=10090 GN=Hsp90ab1 PE=1 SV=3	2	904.983	1.751	2.8828e-27	144.97	1	10328	8465.9	6701.7	0.792	1.541
438	HSQTTDDPLCPPGTK	15	Carbamidomethyl (C)	_HSQTTDDPLC(ca)PPGTK_	P02463	Collagen alpha-1(IV) chain OS=Mus musculus OX=10090 GN=Col4a1 PE=1 SV=4	2	827.38	0.40558	8.5022e-34	159.4	1	5908.6	5612.6	4889.6	0.871	1.208
439	HSQTTDDPLCPPGTK	15	Carbamidomethyl (C)	_HSQTTDDPLC(ca)PPGTK_	P02463	Collagen alpha-1(IV) chain OS=Mus musculus OX=10090 GN=Col4a1 PE=1 SV=4	3	551.923	0.83153	0.025659	41.558	1	0	0	0	NA	NA
440	HSQTTDDPLCPPGTK	15	iodo TMT-6plex var	_HSQTTDDPLC(io)PPGTK_	P02463	Collagen alpha-1(IV) chain OS=Mus musculus OX=10090 GN=Col4a1 PE=1 SV=4	3	642.658	0.33462	0.0001597	64.407	1	0	0	0	NA	NA
441	HTAMVSWGGVSIPNSPFR	18	Oxidation (M)	_HTAM(ox)VSWGGVSIPNSPFR_	Q8BTM8	Filamin-A OS=Mus musculus OX=10090 GN=Flna PE=1 SV=5	3	653.656	1.4219	9.0986e-09	87.419	1	0	0	0	NA	NA
442	HTAMVSWGGVSIPNSPFR	18	Unmodified	_HTAMVSWGGVSIPNSPFR_	Q8BTM8	Filamin-A OS=Mus musculus OX=10090 GN=Flna PE=1 SV=5	3	648.325	2.3738	1.7076e-19	116.96	1	0	0	0	NA	NA
443	HTGPGILSMANAGPNTNGSQFFICTAK	27	Carbamidomethyl (C),Deamidation (NQ)	_HTGPGILSMANAGPNTN(de)GSQFFIC(ca)TAK_	P17742	Peptidyl-prolyl cis-trans isomerase A OS=Mus musculus OX=10090 GN=Ppia PE=1 SV=2	3	931.443	1.96	3.3604e-76	197.86	1	5279.5	4315.6	3883.9	0.9	1.359
444	HTIAVVWGGVNIPHSPYR	18	Unmodified	_HTIAVVWGGVNIPHSPYR_	Q80X90	Filamin-B OS=Mus musculus OX=10090 GN=Flnb PE=1 SV=3	4	501.521	2.0809	0.011839	38.057	1	3154.5	3255.5	2568.9	0.789	1.228
445	HTNYNMEHIR	10	Unmodified	_HTNYNMEHIR_	Q7TPR4	Alpha-actinin-1 OS=Mus musculus OX=10090 GN=Actn1 PE=1 SV=1	3	438.872	0.40632	1.7059e-06	97.813	1	5046.2	3674.9	3228.9	0.879	1.563
446	HTNYNMEHIR	10	Unmodified	_HTNYNMEHIR_	Q7TPR4	Alpha-actinin-1 OS=Mus musculus OX=10090 GN=Actn1 PE=1 SV=1	2	657.804	0.25276	0.00019658	78.136	1	5187	4208.6	4574.7	1.087	1.134
447	HTQWGIDFLER	11	Unmodified	_HTQWGIDFLER_	Q8K012	Formin-binding protein 1-like OS=Mus musculus OX=10090 GN=Fnbp1l PE=1 SV=2	2	701.349	1.6357	0.044247	33.589	1	24102	25046	18379	0.734	1.311
448	HTSYTCICCSGENAAVLHYGHAGAPNDR	28	2 Carbamidomethyl (C),iodo TMT-6plex var	_HTSYTC(ca)IC(io)C(ca)SGENAAVLHYGHAGAPNDR_	Q11136	Xaa-Pro dipeptidase OS=Mus musculus OX=10090 GN=Pepd PE=1 SV=3	5	678.913	0.89793	3.9855e-14	98.491	1	2911.3	3195.2	2345.6	0.734	1.241
449	HTTGPHCER	9	Carbamidomethyl (C)	_HTTGPHC(ca)ER_	Q61001	Laminin subunit alpha-5 OS=Mus musculus OX=10090 GN=Lama5 PE=1 SV=4	2	547.743		2.1078e-13	98.044	1	0	0	0	NA	NA
450	HTTIFEVLPEK	11	Unmodified	_HTTIFEVLPEK_	Q921I1	Serotransferrin OS=Mus musculus OX=10090 GN=Tf PE=1 SV=1	2	657.359	1.5364	1.9447e-05	86.996	1	16808	16653	12790	0.768	1.314
451	HTTIFEVLPEK	11	Unmodified	_HTTIFEVLPEK_	Q921I1	Serotransferrin OS=Mus musculus OX=10090 GN=Tf PE=1 SV=1	3	438.575	1.6777	0.0050445	49.448	1	0	0	0	NA	NA
452	HTWSNNLAVLECLQDVR	17	Carbamidomethyl (C)	_HTWSNNLAVLEC(ca)LQDVR_	Q61543	Golgi apparatus protein 1 OS=Mus musculus OX=10090 GN=Glg1 PE=1 SV=1	3	685.674	1.9779	0.011178	45.916	1	0	0	0	NA	NA
453	HVAAGTQQPYTDGVR	15	Unmodified	_HVAAGTQQPYTDGVR_	Q02257	Junction plakoglobin OS=Mus musculus OX=10090 GN=Jup PE=1 SV=3	3	533.934		0.031579	26.598	1	0	0	0	NA	NA
454	HVAGLWAAVR	10	Unmodified	_HVAGLWAAVR_	Q99K41	EMILIN-1 OS=Mus musculus OX=10090 GN=Emilin1 PE=1 SV=1	2	540.309	1.5615	0.030062	37.556	1	16791	15665	13813	0.882	1.216
455	HVGPGVLSMANAGPNTNGSQFFICTIK	27	Deamidation (NQ),iodo TMT-6plex var	_HVGPGVLSMANAGPNTNGSQ(de)FFIC(io)TIK_	Q99KR7	Peptidyl-prolyl cis-trans isomerase F, mitochondrial OS=Mus musculus OX=10090 GN=Ppif PE=1 SV=1	4	773.398	1.5463	8.4327e-48	159.2	1	6944.1	6930.9	5191.6	0.749	1.338
456	HVLVTLGEK	9	Unmodified	_HVLVTLGEK_	Q60605	Myosin light polypeptide 6 OS=Mus musculus OX=10090 GN=Myl6 PE=1 SV=3	2	498.298	0.99262	0.00092706	76.282	1	4884.6	4203.2	3578.1	0.851	1.365
457	HVQQALTQLLK	11	Unmodified	_HVQQALTQLLK_	O89103	Complement component C1q receptor OS=Mus musculus OX=10090 GN=Cd93 PE=1 SV=1	2	639.88	1.7065	7.8543e-09	108.68	1	11395	10263	9248.5	0.901	1.232
458	HVSTLNIQLSDSK	13	Unmodified	_HVSTLNIQLSDSK_	O08638	Myosin-11 OS=Mus musculus OX=10090 GN=Myh11 PE=1 SV=1	2	721.386	1.1708	6.7657e-19	126.71	1	6922.2	6020.8	5577.5	0.926	1.241
461	HWFVLADQSLR	11	Unmodified	_HWFVLADQSLR_	P97434	Myosin phosphatase Rho-interacting protein OS=Mus musculus OX=10090 GN=Mprip PE=1 SV=2	2	686.362	1.5718	0.0089841	49.632	1	18051	17306	14269	0.825	1.265
462	HWFVLADQSLR	11	Unmodified	_HWFVLADQSLR_	P97434	Myosin phosphatase Rho-interacting protein OS=Mus musculus OX=10090 GN=Mprip PE=1 SV=2	3	457.91	2.0604	7.2607e-08	101.38	1	3740.8	2842.4	3036.2	1.068	1.232
463	HWFVLTDSSLK	11	Unmodified	_HWFVLTDSSLK_	Q99KW3	TRIO and F-actin-binding protein OS=Mus musculus OX=10090 GN=Triobp PE=1 SV=3	2	666.851	1.432	0.0044685	54.005	1	16900	16067	12657	0.788	1.335
464	HWGGNVLGPK	10	Unmodified	_HWGGNVLGPK_	P12970	60S ribosomal protein L7a OS=Mus musculus OX=10090 GN=Rpl7a PE=1 SV=2	2	532.785	1.2671	0.021648	39.937	1	7416.2	6343.2	5986.7	0.944	1.239
465	HWILPQDYDHAQAEAR	16	Unmodified	_HWILPQDYDHAQAEAR_	Q05186	Reticulocalbin-1 OS=Mus musculus OX=10090 GN=Rcn1 PE=1 SV=1	3	650.647	0.93871	8.2309e-09	89.232	1	7909.6	7908.8	6341.5	0.802	1.247
466	HWLFGHALEIQK	12	Unmodified	_HWLFGHALEIQK_	Q64462	Cytochrome P450 4B1 OS=Mus musculus OX=10090 GN=Cyp4b1 PE=1 SV=1	3	493.602	1.0782	0.0059313	48.442	1	0	0	0	NA	NA
467	HWPFMVVNDAGR	12	Unmodified	_HWPFMVVNDAGR_	P63017	Heat shock cognate 71 kDa protein OS=Mus musculus OX=10090 GN=Hspa8 PE=1 SV=1	3	476.9	2.0179	0.0017332	57.175	1	0	0	0	NA	NA
468	HWPFMVVNDAGRPK	14	Unmodified	_HWPFMVVNDAGRPK_	P63017	Heat shock cognate 71 kDa protein OS=Mus musculus OX=10090 GN=Hspa8 PE=1 SV=1	3	551.949	1.5689	0.00026297	67.997	1	4733.9	4702.3	4340.3	0.923	1.091
469	HWPFQVVNDGDKPK	14	Unmodified	_HWPFQVVNDGDKPK_	Q61696	Heat shock 70 kDa protein 1A OS=Mus musculus OX=10090 GN=Hspa1a PE=1 SV=2	3	556.283	1.3608	0.026309	45.825	1	9581.4	8446.9	7278.6	0.862	1.316
470	HWWAPPSASAR	11	Unmodified	_HWWAPPSASAR_	Q6DVA0	LEM domain-containing protein 2 OS=Mus musculus OX=10090 GN=Lemd2 PE=1 SV=1	3	422.544	0.81964	0.028875	31.068	1	0	0	0	NA	NA
471	HWWAPPSASAR	11	Unmodified	_HWWAPPSASAR_	Q6DVA0	LEM domain-containing protein 2 OS=Mus musculus OX=10090 GN=Lemd2 PE=1 SV=1	2	633.312	0.685	7.7703e-05	77.744	1	10120	9258.7	7481.1	0.808	1.353
472	HWWQDLFR	8	Unmodified	_HWWQDLFR_	A2A5R2	Brefeldin A-inhibited guanine nucleotide-exchange protein 2 OS=Mus musculus OX=10090 GN=Arfgef2 PE=1 SV=1	2	594.291	2.0438	0.015888	48.794	1	0	0	0	NA	NA
473	HYCIVANPVSR	11	Carbamidomethyl (C)	_HYC(ca)IVANPVSR_	Q9EQK5	Major vault protein OS=Mus musculus OX=10090 GN=Mvp PE=1 SV=4	2	658.332	1.3968	1.4923e-06	92.611	1	13205	10559	10351	0.98	1.276
474	HYCYPHFTCAVDTENIR	17	2 Carbamidomethyl (C)	_HYC(ca)YPHFTC(ca)AVDTENIR_	P63094	Guanine nucleotide-binding protein G(s) subunit alpha isoforms short OS=Mus musculus OX=10090 GN=Gnas PE=1 SV=1	3	728.319	-0.2156	1.0603e-24	135.47	1	4361.3	4360.7	3908.6	0.896	1.116
475	HYCYPHFTCAVDTENIR	17	2 Carbamidomethyl (C)	_HYC(ca)YPHFTC(ca)AVDTENIR_	P63094	Guanine nucleotide-binding protein G(s) subunit alpha isoforms short OS=Mus musculus OX=10090 GN=Gnas PE=1 SV=1	4	546.491	0.16319	0.00012862	73.758	1	7008.8	6625.3	5546.5	0.837	1.264
476	HYFQNTQGLIFVVDSNDR	18	Unmodified	_HYFQNTQGLIFVVDSNDR_	P84084	ADP-ribosylation factor 5 OS=Mus musculus OX=10090 GN=Arf5 PE=1 SV=2	3	718.352	1.4753	9.7525e-09	86.8	1	12856	10346	7935.5	0.767	1.62
477	HYFQNTQGLIFVVDSNDR	18	Unmodified	_HYFQNTQGLIFVVDSNDR_	P84084	ADP-ribosylation factor 5 OS=Mus musculus OX=10090 GN=Arf5 PE=1 SV=2	2	1077.02	1.4698	6.0029e-179	301.7	1	1928.3	2005.8	1201.7	0.599	1.605
478	HYFQNTQGLIFVVDSNDR	18	Deamidation (NQ)	_HYFQNTQGLIFVVDSN(de)DR_	P84084	ADP-ribosylation factor 5 OS=Mus musculus OX=10090 GN=Arf5 PE=1 SV=2	3	718.68	0.94727	7.9745e-25	135.08	1	7123.9	8363.4	6472.9	0.774	1.101
479	HYFQNTQGLIFVVDSNDRER	20	Unmodified	_HYFQNTQGLIFVVDSNDRER_	P84084	ADP-ribosylation factor 5 OS=Mus musculus OX=10090 GN=Arf5 PE=1 SV=2	3	813.4	1.7851	3.172e-21	121.26	1	9849.8	9788.9	7971.1	0.814	1.236
480	HYGFQLYQSDPSGNYGGWK	19	Unmodified	_HYGFQLYQSDPSGNYGGWK_	Q9R1P0	Proteasome subunit alpha type-4 OS=Mus musculus OX=10090 GN=Psma4 PE=1 SV=1	3	735.333	1.1018	5.3849e-21	124.29	1	10946	10108	8356.3	0.827	1.31
481	HYGGLTGLNK	10	Unmodified	_HYGGLTGLNK_	Q9DBJ1	Phosphoglycerate mutase 1 OS=Mus musculus OX=10090 GN=Pgam1 PE=1 SV=3	2	530.283	1.4329	6.5767e-05	86.18	1	10218	8985.8	8859.1	0.986	1.153
482	HYGPGWVSMANAGK	14	Oxidation (M)	_HYGPGWVSM(ox)ANAGK_	P24369	Peptidyl-prolyl cis-trans isomerase B OS=Mus musculus OX=10090 GN=Ppib PE=1 SV=2	2	745.846	0.30178	1.8594e-06	84.173	1	5661.4	5531.6	4672.7	0.845	1.212
483	HYGPGWVSMANAGK	14	Unmodified	_HYGPGWVSMANAGK_	P24369	Peptidyl-prolyl cis-trans isomerase B OS=Mus musculus OX=10090 GN=Ppib PE=1 SV=2	2	737.848	2.4873	1.494e-61	209.25	1	8460.1	6824.8	5918.5	0.867	1.429
484	HYGPGWVSMANAGK	14	Unmodified	_HYGPGWVSMANAGK_	P24369	Peptidyl-prolyl cis-trans isomerase B OS=Mus musculus OX=10090 GN=Ppib PE=1 SV=2	3	492.235	2.2849	0.0020273	52.395	1	7981.6	6828.1	5937.7	0.87	1.344
485	HYGPGWVSMANAGK	14	Deamidation (NQ)	_HYGPGWVSMAN(de)AGK_	P24369	Peptidyl-prolyl cis-trans isomerase B OS=Mus musculus OX=10090 GN=Ppib PE=1 SV=2	2	738.34	1.858	8.6022e-16	123.95	1	13651	12631	11208	0.887	1.218
486	HYGYSLYSAIQSDTSGDYR	19	Unmodified	_HYGYSLYSAIQSDTSGDYR_	O35639	Annexin A3 OS=Mus musculus OX=10090 GN=Anxa3 PE=1 SV=4	3	728.327	1.6118	8.2869e-21	123.14	1	13861	12695	10103	0.796	1.372
487	HYLDFINHYANLFHEK	16	Unmodified	_HYLDFINHYANLFHEK_	Q9JHU4	Cytoplasmic dynein 1 heavy chain 1 OS=Mus musculus OX=10090 GN=Dync1h1 PE=1 SV=2	4	516.005	3.0872	1.3842e-07	81.346	1	3287.2	3710.3	2313.6	0.624	1.421
488	HYLFDVQR	8	Unmodified	_HYLFDVQR_	Q9CQQ7	ATP synthase F(0) complex subunit B1, mitochondrial OS=Mus musculus OX=10090 GN=Atp5pb PE=1 SV=1	2	539.277	1.9301	0.027589	41.876	1	23327	19977	19365	0.969	1.205
489	HYLFYDGESVSGK	13	Unmodified	_HYLFYDGESVSGK_	P40336	Vacuolar protein sorting-associated protein 26A OS=Mus musculus OX=10090 GN=Vps26a PE=1 SV=1	2	751.352		1.6771e-07	76.01	1	0	0	0	NA	NA
490	HYQINQQWER	10	Unmodified	_HYQINQQWER_	P11276	Fibronectin OS=Mus musculus OX=10090 GN=Fn1 PE=1 SV=4	2	701.337	0.098237	8.3895e-11	115.57	1	5756	5332.4	4714.6	0.884	1.221
491	HYYHGFR	7	Unmodified	_HYYHGFR_	Q9Z2I0	Mitochondrial proton/calcium exchanger protein OS=Mus musculus OX=10090 GN=Letm1 PE=1 SV=1	2	490.23	-0.291	0.0018353	84.359	1	24889	20636	21633	1.048	1.151
492	HYYNCDFK	8	Carbamidomethyl (C)	_HYYNC(ca)DFK_	Q8R349	Cell division cycle protein 16 homolog OS=Mus musculus OX=10090 GN=Cdc16 PE=1 SV=1	2	573.737	0.84705	0.01825	43.442	1	13816	14042	12788	0.911	1.08
493	IAIYELLFK	9	Unmodified	_IAIYELLFK_	P63325	40S ribosomal protein S10 OS=Mus musculus OX=10090 GN=Rps10 PE=1 SV=1	2	555.334	1.523	0.00047449	82.287	1	4644.5	5016.6	4170.7	0.831	1.114
494	IAPNHLNVYINLANLIR	17	Unmodified	_IAPNHLNVYINLANLIR_	Q8BRH0	Protein O-mannosyl-transferase TMTC3 OS=Mus musculus OX=10090 GN=Tmtc3 PE=1 SV=2	3	650.042	3.7249	9.6893e-09	88.009	1	5105.1	5409.1	3703.3	0.685	1.379
495	IASGLGLAWIIGR	13	Unmodified	_IASGLGLAWIIGR_	Q9CPU4	Microsomal glutathione S-transferase 3 OS=Mus musculus OX=10090 GN=Mgst3 PE=1 SV=1	2	663.898	1.8518	3.714e-11	107.09	1	5054.5	6037.1	4374.1	0.725	1.156
496	IAVAAQNCYK	10	iodo TMT-6plex var	_IAVAAQNC(io)YK_	P17751	Triosephosphate isomerase OS=Mus musculus OX=10090 GN=Tpi1 PE=1 SV=4	3	470.597	1.2822	0.0039611	52.49	1	7236.7	6345.1	5028.3	0.792	1.439
497	IAVAAQNCYK	10	iodo TMT-6plex var	_IAVAAQNC(io)YK_	P17751	Triosephosphate isomerase OS=Mus musculus OX=10090 GN=Tpi1 PE=1 SV=4	2	705.392	0.87327	7.4311e-12	125.82	1	14797	13585	11209	0.825	1.32
498	IAVAAQNCYK	10	Deamidation (NQ),iodo TMT-6plex var	_IAVAAQN(de)C(io)YK_	P17751	Triosephosphate isomerase OS=Mus musculus OX=10090 GN=Tpi1 PE=1 SV=4	3	470.925	0.91176	0.00046913	71.614	1	4745.2	4122.3	3811.6	0.925	1.245
499	IAVAAQNCYK	10	Deamidation (NQ),iodo TMT-6plex var	_IAVAAQ(de)NC(io)YK_	P17751	Triosephosphate isomerase OS=Mus musculus OX=10090 GN=Tpi1 PE=1 SV=4	2	705.884	0.0094789	0.010519	52.579	1	8228.5	7213.1	6424.2	0.891	1.281
500	ICGDIHGQYTDLLR	14	iodo TMT-6plex var	_IC(io)GDIHGQYTDLLR_	P62141	Serine/threonine-protein phosphatase PP1-beta catalytic subunit OS=Mus musculus OX=10090 GN=Ppp1cb PE=1 SV=3	4	484.01	2.5356	1.5071e-06	82.651	1	0	0	0	NA	NA
501	ICGDIHGQYYDLLR	14	iodo TMT-6plex var	_IC(io)GDIHGQYYDLLR_	P63087	Serine/threonine-protein phosphatase PP1-gamma catalytic subunit OS=Mus musculus OX=10090 GN=Ppp1cc PE=1 SV=1	3	665.682	1.3898	9.9005e-05	68.168	1	0	0	0	NA	NA
502	IDYANLTGISVSSLSDSLFVLHVQR	25	Unmodified	_IDYANLTGISVSSLSDSLFVLHVQR_	Q9WTI7	Unconventional myosin-Ic OS=Mus musculus OX=10090 GN=Myo1c PE=1 SV=2	3	912.152	2.782	4.6973e-56	165.38	1	1735.2	1584.4	957.51	0.604	1.812
504	IEFDICYTSVLK	12	iodo TMT-6plex var	_IEFDIC(io)YTSVLK_	O70250	Phosphoglycerate mutase 2 OS=Mus musculus OX=10090 GN=Pgam2 PE=1 SV=3	3	587.322	3.1895	0.014629	42.785	1	4612.9	5895.9	3923.3	0.665	1.176
505	IFCCHGGLSPDLQSMEQIR	19	Carbamidomethyl (C),iodo TMT-6plex var	_IFC(io)C(ca)HGGLSPDLQSMEQIR_	P62141	Serine/threonine-protein phosphatase PP1-beta catalytic subunit OS=Mus musculus OX=10090 GN=Ppp1cb PE=1 SV=3	4	630.814	1.6516	6.6459e-07	75.445	1	0	0	0	NA	NA
506	IFGVTTLDIVR	11	Unmodified	_IFGVTTLDIVR_	P08249	Malate dehydrogenase, mitochondrial OS=Mus musculus OX=10090 GN=Mdh2 PE=1 SV=3	2	617.364	3.2573	1.8263e-05	87.184	1	5920.8	5263.6	4206.7	0.799	1.407
507	IFHVNWFR	8	Unmodified	_IFHVNWFR_	Q9Z2V4	Phosphoenolpyruvate carboxykinase, cytosolic [GTP] OS=Mus musculus OX=10090 GN=Pck1 PE=1 SV=1	3	373.535	1.98	0.00080461	79.469	1	2504.5	2255.7	1842.4	0.817	1.359
508	IFLHIHGLISADR	13	Unmodified	_IFLHIHGLISADR_	Q8CG03	cGMP-specific 3',5'-cyclic phosphodiesterase OS=Mus musculus OX=10090 GN=Pde5a PE=1 SV=2	4	373.716	1.5386	3.4859e-05	74.524	2	833.1	1005	880.35	0.876	0.946
509	IFLHIHGLISADR	13	Unmodified	_IFLHIHGLISADR_	Q8CG03	cGMP-specific 3',5'-cyclic phosphodiesterase OS=Mus musculus OX=10090 GN=Pde5a PE=1 SV=2	3	497.953	1.3848	4.5382e-05	73.927	1	4930.4	5075.3	4659.9	0.918	1.058
510	IFPAALQLVASGAVQLR	17	Unmodified	_IFPAALQLVASGAVQLR_	Q64737	Trifunctional purine biosynthetic protein adenosine-3 OS=Mus musculus OX=10090 GN=Gart PE=1 SV=3	3	585.349		0.00051926	54.315	1	0	0	0	NA	NA
511	IFQWQNIHLAGGLHQLSFPLSVEPALGIYK	30	Unmodified	_IFQWQNIHLAGGLHQLSFPLSVEPALGIYK_	Q61838	Pregnancy zone protein OS=Mus musculus OX=10090 GN=Pzp PE=1 SV=3	4	844.961	0.77301	8.7528e-12	77.731	1	3466	3571.5	2592	0.726	1.337
512	IFSFAHQTISALIK	14	Unmodified	_IFSFAHQTISALIK_	Q9EQH3	Vacuolar protein sorting-associated protein 35 OS=Mus musculus OX=10090 GN=Vps35 PE=1 SV=1	2	788.448	2.1664	3.747e-37	166.9	1	19868	17829	13641	0.765	1.456
513	IFSFAHQTISALIK	14	Unmodified	_IFSFAHQTISALIK_	Q9EQH3	Vacuolar protein sorting-associated protein 35 OS=Mus musculus OX=10090 GN=Vps35 PE=1 SV=1	3	525.968	2.6604	0.0038795	49.988	1	2726	2332.5	1911.1	0.819	1.426
514	IFVEESVYDEFVK	13	Unmodified	_IFVEESVYDEFVK_	P24549	Retinal dehydrogenase 1 OS=Mus musculus OX=10090 GN=Aldh1a1 PE=1 SV=5	2	802.398	2.5163	3.4465e-08	93.348	1	18299	16776	12975	0.773	1.41
515	IFVWDWQR	8	Unmodified	_IFVWDWQR_	P17563	Methanethiol oxidase OS=Mus musculus OX=10090 GN=Selenbp1 PE=1 SV=2	2	575.296	2.0281	0.00024287	93.374	1	1506.5	1774.1	1332.3	0.751	1.131
516	IGEPLVLSCK	10	iodo TMT-6plex var	_IGEPLVLSC(io)K_	Q62151	Advanced glycosylation end product-specific receptor OS=Mus musculus OX=10090 GN=Ager PE=1 SV=2	2	694.413	1.0088	0.026388	42.843	1	0	0	0	NA	NA
517	IGGHGAEYGAEALER	15	Unmodified	_IGGHGAEYGAEALER_	P01942	Hemoglobin subunit alpha OS=Mus musculus OX=10090 GN=Hba PE=1 SV=2	3	510.583	0.37917	0.00080675	56.514	1	0	0	0	NA	NA
518	IGGHGAEYGAEALER	15	Unmodified	_IGGHGAEYGAEALER_	P01942	Hemoglobin subunit alpha OS=Mus musculus OX=10090 GN=Hba PE=1 SV=2	2	765.371	-0.16359	2.842e-33	153.94	1	4346	4146.7	3973.4	0.958	1.094
519	IIAPPER	7	Unmodified	_IIAPPER_	P63260	Actin, cytoplasmic 2 OS=Mus musculus OX=10090 GN=Actg1 PE=1 SV=1	2	398.24	1.2857	0.0030902	75.189	1	3695.8	2918	2440.2	0.836	1.515
520	IIKPCNHVLSLSFPIR	16	Carbamidomethyl (C)	_IIKPC(ca)NHVLSLSFPIR_	P26443	Glutamate dehydrogenase 1, mitochondrial OS=Mus musculus OX=10090 GN=Glud1 PE=1 SV=1	4	474.274	2.2724	0.00066344	53.3	1	2028.4	2114.4	1422.5	0.673	1.426
521	IILGGFSQGGALSLYTALTTQQK	23	Unmodified	_IILGGFSQGGALSLYTALTTQQK_	P97823	Acyl-protein thioesterase 1 OS=Mus musculus OX=10090 GN=Lypla1 PE=1 SV=1	3	789.769	3.0318	3.7133e-18	109.12	1	5926.4	6434.6	4483.7	0.697	1.322
522	IILLFDAHK	9	Unmodified	_IILLFDAHK_	Q9EQP2	EH domain-containing protein 4 OS=Mus musculus OX=10090 GN=Ehd4 PE=1 SV=1	3	357.218	1.6494	0.0024442	56.916	1	2716.2	2615	1922.7	0.735	1.413
523	IILPSLMLLPLTWLSSPK	18	Oxidation (M)	_IILPSLM(ox)LLPLTWLSSPK_	P03911	NADH-ubiquinone oxidoreductase chain 4 OS=Mus musculus OX=10090 GN=Mtnd4 PE=1 SV=1	2	1019.6	5.3244	9.2342e-06	71.376	1	2603.5	2823.1	1700	0.602	1.531
524	IILPSLMLLPLTWLSSPK	18	Oxidation (M)	_IILPSLM(ox)LLPLTWLSSPK_	P03911	NADH-ubiquinone oxidoreductase chain 4 OS=Mus musculus OX=10090 GN=Mtnd4 PE=1 SV=1	3	680.072	5.764	0.00016602	60.764	1	2300.1	2943.6	2129.1	0.723	1.08
525	IILPSLMLLPLTWLSSPK	18	Unmodified	_IILPSLMLLPLTWLSSPK_	P03911	NADH-ubiquinone oxidoreductase chain 4 OS=Mus musculus OX=10090 GN=Mtnd4 PE=1 SV=1	2	1011.61	4.7349	2.3637e-15	110.74	1	1029.7	1181.7	549.1	0.465	1.875
526	IIPAIATTTAAVVGLVCLELYK	22	Carbamidomethyl (C)	_IIPAIATTTAAVVGLVC(ca)LELYK_	Q02053	Ubiquitin-like modifier-activating enzyme 1 OS=Mus musculus OX=10090 GN=Uba1 PE=1 SV=1	3	772.78	5.641	0.0036124	50.255	1	3170.9	2886.1	2032.4	0.704	1.56
527	IISMLNYFLQHLVGPK	16	Unmodified	_IISMLNYFLQHLVGPK_	E9Q735	Ubiquitin conjugation factor E4 A OS=Mus musculus OX=10090 GN=Ube4a PE=1 SV=1	3	625.018	6.4634	1.0918e-07	83.692	1	5010.2	4576.5	3886.7	0.849	1.289
528	IISMRTQLVSNLK	13	Oxidation (M)	_IISM(ox)RTQLVSNLK_	P05202	Aspartate aminotransferase, mitochondrial OS=Mus musculus OX=10090 GN=Got2 PE=1 SV=1	2	759.937	-0.22382	0.0070697	49.356	1	10244	8468.9	7342.7	0.867	1.395
529	IIVENLFYPVTLDVLHQIFSK	21	Unmodified	_IIVENLFYPVTLDVLHQIFSK_	P17225	Polypyrimidine tract-binding protein 1 OS=Mus musculus OX=10090 GN=Ptbp1 PE=1 SV=2	3	830.133	5.7878	4.3125e-13	98.543	1	4181.3	4750	3780.6	0.796	1.106
530	IIVLGLLPR	9	Unmodified	_IIVLGLLPR_	Q61206	Platelet-activating factor acetylhydrolase IB subunit beta OS=Mus musculus OX=10090 GN=Pafah1b2 PE=1 SV=2	2	497.345	1.8069	0.00056672	80.684	1	0	0	0	NA	NA
531	ILALCMGNHELYMR	14	iodo TMT-6plex var	_ILALC(io)MGNHELYMR_	P26041	Moesin OS=Mus musculus OX=10090 GN=Msn PE=1 SV=3	4	499.015	1.2479	6.9974e-13	113.76	1	4295.9	3478.8	2218.2	0.638	1.937
532	ILALCMGNHELYMR	14	iodo TMT-6plex var	_ILALC(io)MGNHELYMR_	P26041	Moesin OS=Mus musculus OX=10090 GN=Msn PE=1 SV=3	3	665.018		1.369e-05	66.246	1	0	0	0	NA	NA
533	ILALCMGNHELYMR	14	Carbamidomethyl (C)	_ILALC(ca)MGNHELYMR_	P26041	Moesin OS=Mus musculus OX=10090 GN=Msn PE=1 SV=3	3	574.283	1.3509	2.1703e-07	89.231	1	0	0	0	NA	NA
534	ILAVILHLGNLK	12	Unmodified	_ILAVILHLGNLK_	Q5SYD0	Unconventional myosin-Id OS=Mus musculus OX=10090 GN=Myo1d PE=1 SV=1	3	435.287	2.6052	0.00089154	61.833	1	3216.2	2792.2	2655.3	0.951	1.211
535	ILAVILHLGNLK	12	Unmodified	_ILAVILHLGNLK_	Q5SYD0	Unconventional myosin-Id OS=Mus musculus OX=10090 GN=Myo1d PE=1 SV=1	2	652.427	2.2667	0.0017905	61.344	1	0	0	0	NA	NA
537	ILEEGSFLLEVLR	13	Unmodified	_ILEEGSFLLEVLR_	P33267	Cytochrome P450 2F2 OS=Mus musculus OX=10090 GN=Cyp2f2 PE=1 SV=1	2	759.432	0.90731	6.24e-06	78.814	1	10865	9897.6	8071.8	0.816	1.346
538	ILEFFGLK	8	Unmodified	_ILEFFGLK_	P09103	Protein disulfide-isomerase OS=Mus musculus OX=10090 GN=P4hb PE=1 SV=2	2	483.787	2.1691	0.011573	51.346	1	8983.4	8537.8	7062.6	0.827	1.272
539	ILFSSLILISK	11	Unmodified	_ILFSSLILISK_	Q9ERK4	Exportin-2 OS=Mus musculus OX=10090 GN=Cse1l PE=1 SV=1	2	617.394	2.7389	0.0017628	62.338	1	0	0	0	NA	NA
540	ILGGSVLHLVLALR	14	Unmodified	_ILGGSVLHLVLALR_	P29595	NEDD8 OS=Mus musculus OX=10090 GN=Nedd8 PE=1 SV=2	3	487.649	3.5835	4.9604e-05	70.889	1	1581.4	1628.1	1209	0.743	1.308
541	ILIAIALIK	9	Unmodified	_ILIAIALIK_	Q8BY89	Choline transporter-like protein 2 OS=Mus musculus OX=10090 GN=Slc44a2 PE=1 SV=2	2	484.349	2.2458	0.0085649	50.703	1	2322	3401.5	476.19	0.14	4.876
542	ILIIGGSIANFTNVAATFK	19	Unmodified	_ILIIGGSIANFTNVAATFK_	Q91V92	ATP-citrate synthase OS=Mus musculus OX=10090 GN=Acly PE=1 SV=1	2	975.557	0.45841	2.0699e-12	100.02	1	9575.1	8987.6	6962.4	0.775	1.375
543	ILISLATGNR	10	Unmodified	_ILISLATGNR_	P14824	Annexin A6 OS=Mus musculus OX=10090 GN=Anxa6 PE=1 SV=3	2	529.322	2.9535	2.6739e-11	122.96	1	1710.3	1480.6	1228.5	0.83	1.392
544	ILPESSILFLCDLQEK	16	iodo TMT-6plex var	_ILPESSILFLC(io)DLQEK_	P85094	Isochorismatase domain-containing protein 2A OS=Mus musculus OX=10090 GN=Isoc2a PE=1 SV=1	3	726.408	0.55034	3.7051e-06	76.341	1	10411	9907.9	8087.4	0.816	1.287
545	ILPLLFNLLK	10	Unmodified	_ILPLLFNLLK_	Q3TL44	NLR family member X1 OS=Mus musculus OX=10090 GN=Nlrx1 PE=1 SV=1	2	592.394	6.4601	1.1577e-11	124.92	1	0	0	0	NA	NA
546	ILSAITQPVVVVAIVGLYR	19	Unmodified	_ILSAITQPVVVVAIVGLYR_	Q9Z0E6	Guanylate-binding protein 2 OS=Mus musculus OX=10090 GN=Gbp2 PE=1 SV=1	3	671.082		2.4188e-43	148.52	1	0	0	0	NA	NA
547	ILSISADIETIGEILK	16	Unmodified	_ILSISADIETIGEILK_	P61979	Heterogeneous nuclear ribonucleoprotein K OS=Mus musculus OX=10090 GN=Hnrnpk PE=1 SV=1	2	857.995	5.36	5.0036e-05	65.231	1	8338.6	7680.1	6451.6	0.84	1.292
548	ILSSCPEIK	9	iodo TMT-6plex var	_ILSSC(io)PEIK_	Q9Z2Y8	Pyridoxal phosphate homeostasis protein OS=Mus musculus OX=10090 GN=Plpbp PE=1 SV=1	2	659.884	0.20909	0.0080236	54.419	1	10066	8814.6	7496.2	0.85	1.343
549	ILVTLLHTLER	11	Unmodified	_ILVTLLHTLER_	Q8CAY6	Acetyl-CoA acetyltransferase, cytosolic OS=Mus musculus OX=10090 GN=Acat2 PE=1 SV=2	3	436.606	2.0432	0.016073	37.995	1	0	0	0	NA	NA
550	ILVVGIGNSAADIASELSK	19	Unmodified	_ILVVGIGNSAADIASELSK_	Q8K2I3	Dimethylaniline monooxygenase [N-oxide-forming] 2 OS=Mus musculus OX=10090 GN=Fmo2 PE=1 SV=3	2	929.02	0.28379	5.284e-20	114.99	1	5025.2	5056.8	4005.9	0.792	1.254
551	ILWQFLK	7	Unmodified	_ILWQFLK_	Q3TZ89	Protein transport protein Sec31B OS=Mus musculus OX=10090 GN=Sec31b PE=1 SV=2	2	474.289	2.6329	0.022175	49.358	1	12591	11719	9177.9	0.783	1.372
552	ILYHGYSLLYVQGNER	16	Unmodified	_ILYHGYSLLYVQGNER_	P02463	Collagen alpha-1(IV) chain OS=Mus musculus OX=10090 GN=Col4a1 PE=1 SV=4	3	642.335	1.4506	1.7854e-07	79.885	1	3641.4	3959.1	2923	0.738	1.246
553	ILYLIQAWAHAFR	13	Unmodified	_ILYLIQAWAHAFR_	Q99LI8	Hepatocyte growth factor-regulated tyrosine kinase substrate OS=Mus musculus OX=10090 GN=Hgs PE=1 SV=2	3	534.637	2.8675	1.5742e-08	94.767	1	1558.4	1118.9	935.85	0.836	1.665
554	IMTAQYECYQK	11	iodo TMT-6plex var	_IMTAQYEC(io)YQK_	Q9R1W5	Calcitonin gene-related peptide type 1 receptor OS=Mus musculus OX=10090 GN=Calcrl PE=1 SV=2	3	569.62	1.4435	0.0049261	51.727	1	15134	12577	10516	0.836	1.439
555	INEALITTILHLLNHPK	17	Unmodified	_INEALITTILHLLNHPK_	Q6QI06	Rapamycin-insensitive companion of mTOR OS=Mus musculus OX=10090 GN=Rictor PE=1 SV=2	4	485.789	4.2107	1.4295e-07	77.324	1	1104.2	1272.7	1097.6	0.862	1.006
556	INSITVDNCK	10	iodo TMT-6plex var	_INSITVDNC(io)K_	P40124	Adenylyl cyclase-associated protein 1 OS=Mus musculus OX=10090 GN=Cap1 PE=1 SV=4	3	479.264	0.75459	0.0096314	46.352	1	6221.8	4606	4479.9	0.973	1.389
557	INSITVDNCK	10	iodo TMT-6plex var	_INSITVDNC(io)K_	P40124	Adenylyl cyclase-associated protein 1 OS=Mus musculus OX=10090 GN=Cap1 PE=1 SV=4	2	718.392	0.30655	2.9936e-18	143.96	1	15097	11177	9673.9	0.866	1.561
558	INSITVDNCK	10	Deamidation (NQ),iodo TMT-6plex var	_IN(de)SITVDNC(io)K_	P40124	Adenylyl cyclase-associated protein 1 OS=Mus musculus OX=10090 GN=Cap1 PE=1 SV=4	3	479.592	0.43774	0.0013302	62.466	1	5300.8	3995.4	3743.8	0.937	1.416
559	INSITVDNCK	10	Deamidation (NQ),iodo TMT-6plex var	_IN(de)SITVDNC(io)K_	P40124	Adenylyl cyclase-associated protein 1 OS=Mus musculus OX=10090 GN=Cap1 PE=1 SV=4	2	718.884	0.0085882	0.00073751	68.355	1	12753	9675.4	10194	1.054	1.251
560	INSITVDNCK	10	Deamidation (NQ),iodo TMT-6plex var	_IN(de)SITVDNC(io)K_	P40124	Adenylyl cyclase-associated protein 1 OS=Mus musculus OX=10090 GN=Cap1 PE=1 SV=4	3	479.592	0.96669	4.4601e-06	93.096	1	7021.8	5888	5244.3	0.891	1.339
561	INSITVDNCK	10	Deamidation (NQ),iodo TMT-6plex var	_IN(de)SITVDNC(io)K_	P40124	Adenylyl cyclase-associated protein 1 OS=Mus musculus OX=10090 GN=Cap1 PE=1 SV=4	2	718.884	0.53918	2.7433e-14	128.01	1	10949	8355.4	7409.9	0.887	1.478
562	IPEQSVLLLHACAHNPTGVDPRPEQWK	27	iodo TMT-6plex var	_IPEQSVLLLHAC(io)AHNPTGVDPRPEQWK_	P05202	Aspartate aminotransferase, mitochondrial OS=Mus musculus OX=10090 GN=Got2 PE=1 SV=1	4	841.95	0.76098	3.9942e-08	70.572	1	5574.6	5546.4	4184.1	0.754	1.332
563	IPWFQYPIIYDIR	13	Unmodified	_IPWFQYPIIYDIR_	O35129	Prohibitin-2 OS=Mus musculus OX=10090 GN=Phb2 PE=1 SV=1	2	862.464	2.3318	0.00023352	67.019	1	0	0	0	NA	NA
564	IQVQDWFSNGIKK	13	Unmodified	_IQVQDWFSNGIKK_	Q7TPH6	E3 ubiquitin-protein ligase MYCBP2 OS=Mus musculus OX=10090 GN=Mycbp2 PE=1 SV=3	3	521.616	1.255	0.029157	33.273	1	3742	3282.8	2812.9	0.857	1.33
565	ISGLIYEETR	10	Unmodified	_ISGLIYEETR_	P62806	Histone H4 OS=Mus musculus OX=10090 GN=H4c1 PE=1 SV=2	2	590.814	1.605	0.00010489	83.775	1	12821	11478	10751	0.937	1.193
566	ISLPLPTFSSLNLR	14	Unmodified	_ISLPLPTFSSLNLR_	P20152	Vimentin OS=Mus musculus OX=10090 GN=Vim PE=1 SV=3	2	779.454	3.065	3.2915e-15	119.87	1	9973.6	9302.7	6779.3	0.729	1.471
567	ITFLLQAIR	9	Unmodified	_ITFLLQAIR_	Q8BKC5	Importin-5 OS=Mus musculus OX=10090 GN=Ipo5 PE=1 SV=3	2	537.837	2.9358	0.0033997	61.691	1	0	0	0	NA	NA
568	ITQSSLTICFPEYTGANK	18	Carbamidomethyl (C)	_ITQSSLTIC(ca)FPEYTGANK_	P08752	Guanine nucleotide-binding protein G(i) subunit alpha-2 OS=Mus musculus OX=10090 GN=Gnai2 PE=1 SV=5	2	1015.5	0.97052	3.9212e-08	81.043	1	7916.3	6618.2	4882.4	0.738	1.621
569	ITVVGVGAVGMACAISILMK	20	iodo TMT-6plex var	_ITVVGVGAVGMAC(io)AISILMK_	P06151	L-lactate dehydrogenase A chain OS=Mus musculus OX=10090 GN=Ldha PE=1 SV=3	3	754.77	1.0096	2.8852e-05	64.249	1	9244.7	7719.6	6324.2	0.819	1.462
570	ITVVGVGAVGMACAISILMK	20	Carbamidomethyl (C)	_ITVVGVGAVGMAC(ca)AISILMK_	P06151	L-lactate dehydrogenase A chain OS=Mus musculus OX=10090 GN=Ldha PE=1 SV=3	3	664.035	6.2202	1.0024e-26	127.59	1	6454.8	7100.6	4504.1	0.634	1.433
571	ITVVGVGQVGMACAISILGK	20	iodo TMT-6plex var	_ITVVGVGQVGMAC(io)AISILGK_	P16125	L-lactate dehydrogenase B chain OS=Mus musculus OX=10090 GN=Ldhb PE=1 SV=2	3	749.104	2.551	3.1892e-09	85.737	1	14953	13426	9840	0.733	1.52
572	IVAPELYIAVGISGAIQHLAGMK	23	Oxidation (M)	_IVAPELYIAVGISGAIQHLAGM(ox)K_	Q99LC5	Electron transfer flavoprotein subunit alpha, mitochondrial OS=Mus musculus OX=10090 GN=Etfa PE=1 SV=2	3	789.775	6.289	2.9912e-18	110.75	1	9218.9	8986.6	7349.8	0.818	1.254
573	IVAPELYIAVGISGAIQHLAGMK	23	Unmodified	_IVAPELYIAVGISGAIQHLAGMK_	Q99LC5	Electron transfer flavoprotein subunit alpha, mitochondrial OS=Mus musculus OX=10090 GN=Etfa PE=1 SV=2	3	784.443	5.905	1.2382e-14	101.48	1	5744	5298	4078.4	0.77	1.408
574	IVGAMVQIITYR	12	Unmodified	_IVGAMVQIITYR_	P49290	Eosinophil peroxidase OS=Mus musculus OX=10090 GN=Epx PE=1 SV=2	2	682.392	1.1858	2.292e-05	78.705	1	5347.2	4587.6	4955.8	1.08	1.079
575	IVITDCGQLS	10	iodo TMT-6plex var	_IVITDC(io)GQLS_	Q99KR7	Peptidyl-prolyl cis-trans isomerase F, mitochondrial OS=Mus musculus OX=10090 GN=Ppif PE=1 SV=1	2	689.384	0.92643	0.000679	74.841	1	12390	11938	9918.2	0.831	1.249
576	IVPVEITISLLK	12	Unmodified	_IVPVEITISLLK_	Q9DBP5	UMP-CMP kinase OS=Mus musculus OX=10090 GN=Cmpk1 PE=1 SV=1	2	662.926	1.801	0.0043973	53.448	1	0	0	0	NA	NA
577	IVSQLLTLMDGLK	13	Unmodified	_IVSQLLTLMDGLK_	Q01853	Transitional endoplasmic reticulum ATPase OS=Mus musculus OX=10090 GN=Vcp PE=1 SV=4	2	715.918	4.1672	2.2913e-19	134.61	1	13073	12419	9444.1	0.76	1.384
578	IVSQLLTLMDGLK	13	Unmodified	_IVSQLLTLMDGLK_	Q01853	Transitional endoplasmic reticulum ATPase OS=Mus musculus OX=10090 GN=Vcp PE=1 SV=4	3	477.614	4.7977	9.2882e-07	86.772	1	0	0	0	NA	NA
579	IVVWLDLLKPIVK	13	Unmodified	_IVVWLDLLKPIVK_	F8VPU2	FERM, ARHGEF and pleckstrin domain-containing protein 1 OS=Mus musculus OX=10090 GN=Farp1 PE=1 SV=1	3	512.669	4.1422	0.00034871	69.864	1	1540.4	1451.1	1123.7	0.774	1.371
580	IWDVNVNSVVSTFPMGSNVLDQQLGCLWQK	30	iodo TMT-6plex var	_IWDVNVNSVVSTFPMGSNVLDQQLGC(io)LWQK_	O88342	WD repeat-containing protein 1 OS=Mus musculus OX=10090 GN=Wdr1 PE=1 SV=3	4	927.479	1.9236	1.0291e-40	138.78	1	9495.7	9422.4	5716.3	0.607	1.661
581	IWHHSFYNELR	11	Unmodified	_IWHHSFYNELR_	P63268	Actin, gamma-enteric smooth muscle OS=Mus musculus OX=10090 GN=Actg2 PE=1 SV=1	2	751.37		6.8193e-08	81.525	1	0	0	0	NA	NA
582	IWHHTFYNELR	11	Unmodified	_IWHHTFYNELR_	P63260	Actin, cytoplasmic 2 OS=Mus musculus OX=10090 GN=Actg1 PE=1 SV=1	3	505.921	1.4257	0.043024	22.055	1	0	0	0	NA	NA
583	IWHHTFYNELR	11	Unmodified	_IWHHTFYNELR_	P63260	Actin, cytoplasmic 2 OS=Mus musculus OX=10090 GN=Actg1 PE=1 SV=1	4	379.693	1.3882	0.0067595	46.033	1	867.98	282.25	552.29	1.957	1.572
584	IWHHTFYNELR	11	Unmodified	_IWHHTFYNELR_	P63260	Actin, cytoplasmic 2 OS=Mus musculus OX=10090 GN=Actg1 PE=1 SV=1	2	758.378	1.0968	2.6899e-05	85.813	1	818.06	864.16	759.07	0.878	1.078
585	IWHHTFYNELR	11	Deamidation (NQ)	_IWHHTFYN(de)ELR_	P63260	Actin, cytoplasmic 2 OS=Mus musculus OX=10090 GN=Actg1 PE=1 SV=1	2	758.87	1.7281	3.6066e-09	110.54	1	9551.2	8907.3	7527.8	0.845	1.269
586	IYQGTEADSIFSGFLIFPSA	20	Unmodified	_IYQGTEADSIFSGFLIFPSA_	P98086	Complement C1q subcomponent subunit A OS=Mus musculus OX=10090 GN=C1qa PE=1 SV=2	2	1082.04	5.954	3.6707e-16	102.5	1	1926.5	1858.8	1538.2	0.828	1.252
587	IYQGTEADSIFSGFLIFPSA	20	Unmodified	_IYQGTEADSIFSGFLIFPSA_	P98086	Complement C1q subcomponent subunit A OS=Mus musculus OX=10090 GN=C1qa PE=1 SV=2	3	721.693	6.0117	0.024942	33.248	1	3019.6	3219.8	2026.5	0.629	1.49
588	KDLYANTVLSGGTTMYPGIADR	22	Oxidation (M)	_KDLYANTVLSGGTTM(ox)YPGIADR_	P63260	Actin, cytoplasmic 2 OS=Mus musculus OX=10090 GN=Actg1 PE=1 SV=1	3	787.058	1.0391	7.9639e-10	84.977	1	9062.7	8166.3	6135.4	0.751	1.477
589	KDLYANTVLSGGTTMYPGIADR	22	Unmodified	_KDLYANTVLSGGTTMYPGIADR_	P63260	Actin, cytoplasmic 2 OS=Mus musculus OX=10090 GN=Actg1 PE=1 SV=1	3	781.726	1.3292	1.014e-29	132.59	1	9846.8	9442.7	7537.7	0.798	1.306
590	KDVYVQLYLQHLTAR	15	Unmodified	_KDVYVQLYLQHLTAR_	Q61029	Lamina-associated polypeptide 2, isoforms beta/delta/epsilon/gamma OS=Mus musculus OX=10090 GN=Tmpo PE=1 SV=4	3	616.344	1.9338	2.4996e-13	110.06	1	0	0	0	NA	NA
591	KESYSVYVYK	10	Unmodified	_KESYSVYVYK_	Q8CGP2	Histone H2B type 1-P OS=Mus musculus OX=10090 GN=Hist1h2bp PE=1 SV=3	3	422.552	1.5728	0.0080899	44.639	1	0	0	0	NA	NA
592	KESYSVYVYK	10	Unmodified	_KESYSVYVYK_	Q8CGP2	Histone H2B type 1-P OS=Mus musculus OX=10090 GN=Hist1h2bp PE=1 SV=3	2	633.324	1.4556	4.7594e-07	105.46	1	2116.6	1749.3	1543.9	0.883	1.371
593	KFSGVYLEK	9	Unmodified	_KFSGVYLEK_	P40936	Indolethylamine N-methyltransferase OS=Mus musculus OX=10090 GN=Inmt PE=1 SV=1	2	535.798	0.45776	0.03854	60.255	1	1361.8	1347.9	1115	0.827	1.221
594	KGQHAAEIQPLAQSHATK	18	Unmodified	_KGQHAAEIQPLAQSHATK_	P04247	Myoglobin OS=Mus musculus OX=10090 GN=Mb PE=1 SV=3	4	479.509	0.26887	0.038884	25.356	1	0	0	0	NA	NA
595	KGQHAAEIQPLAQSHATK	18	Unmodified	_KGQHAAEIQPLAQSHATK_	P04247	Myoglobin OS=Mus musculus OX=10090 GN=Mb PE=1 SV=3	3	639.01	0.37738	0.0058158	41.988	1	6235.9	6059.3	5098.5	0.841	1.223
596	KLEQDTVFVLANYILFK	17	Unmodified	_KLEQDTVFVLANYILFK_	Q00898	Alpha-1-antitrypsin 1-5 OS=Mus musculus OX=10090 GN=Serpina1e PE=1 SV=1	3	681.05	3.336	6.1782e-06	71.601	1	2310.7	1530.3	1642.6	1.073	1.407
597	KLNCQVIGASVDSHFCHLAWINTPK	25	Carbamidomethyl (C),iodo TMT-6plex var	_KLNC(io)QVIGASVDSHFC(ca)HLAWINTPK_	P35700	Peroxiredoxin-1 OS=Mus musculus OX=10090 GN=Prdx1 PE=1 SV=1	5	634.335	2.2741	3.2328e-37	143.25	1	5653	5228.2	4330.8	0.828	1.305
598	KLNCQVIGASVDSHFCHLAWINTPK	25	2 Carbamidomethyl (C)	_KLNC(ca)QVIGASVDSHFC(ca)HLAWINTPK_	P35700	Peroxiredoxin-1 OS=Mus musculus OX=10090 GN=Prdx1 PE=1 SV=1	4	724.615	1.8076	4.2644e-13	97.542	1	8021.5	8097.7	6137.6	0.758	1.307
599	KLPPLPLTLSLCAFLNHR	18	Carbamidomethyl (C)	_KLPPLPLTLSLC(ca)AFLNHR_	Q9QYA2	Mitochondrial import receptor subunit TOM40 homolog OS=Mus musculus OX=10090 GN=Tomm40 PE=1 SV=3	3	697.403	3.92	1.7571e-10	99.813	1	0	0	0	NA	NA
600	KLYCIYVAIGQK	12	Carbamidomethyl (C)	_KLYC(ca)IYVAIGQK_	Q03265	ATP synthase subunit alpha, mitochondrial OS=Mus musculus OX=10090 GN=Atp5f1a PE=1 SV=1	3	485.939	1.5873	0.0093098	65.842	1	6104.4	5667.4	4751.3	0.838	1.285
601	KMTRSAVLK	9	Unmodified	_KMTRSAVLK_	Q60875	Rho guanine nucleotide exchange factor 2 OS=Mus musculus OX=10090 GN=Arhgef2 PE=1 SV=4	2	517.313		0.02555	33.378	1	0	0	0	NA	NA
602	KNLGRLTR	8	Unmodified	_KNLGRLTR_	Q99PV0	Pre-mRNA-processing-splicing factor 8 OS=Mus musculus OX=10090 GN=Prpf8 PE=1 SV=2	2	479.301		0.045	29.774	1	0	0	0	NA	NA
603	KPTTTMIPDVDCLLWAIGR	19	iodo TMT-6plex var	_KPTTTMIPDVDC(io)LLWAIGR_	P47791	Glutathione reductase, mitochondrial OS=Mus musculus OX=10090 GN=Gsr PE=1 SV=3	4	615.589	2.4369	6.1625e-12	95.205	1	15022	6764.7	7407.5	1.095	2.028
604	KTTTYTQGVPQNQGDLEYQMSTTAR	25	Unmodified	_KTTTYTQGVPQNQGDLEYQMSTTAR_	Q02257	Junction plakoglobin OS=Mus musculus OX=10090 GN=Jup PE=1 SV=3	3	940.115	0.93345	0.042705	21.647	1	0	0	0	NA	NA
605	KVESLQEEIAFLK	13	Unmodified	_KVESLQEEIAFLK_	P20152	Vimentin OS=Mus musculus OX=10090 GN=Vim PE=1 SV=3	3	511.956	2.4734	0.0060389	48.543	1	0	0	0	NA	NA
606	KVHVIFNYK	9	Unmodified	_KVHVIFNYK_	P14211	Calreticulin OS=Mus musculus OX=10090 GN=Calr PE=1 SV=1	2	574.335	0.10203	0.025437	66.273	1	16271	14477	12522	0.865	1.299
607	KVITAFNDGLNHLDSLK	17	Unmodified	_KVITAFNDGLNHLDSLK_	P02088	Hemoglobin subunit beta-1 OS=Mus musculus OX=10090 GN=Hbb-b1 PE=1 SV=2	3	629.011	0.47781	6.0171e-05	63.894	1	7321.7	6562.4	5189.8	0.791	1.411
608	KVQAILVNIFGGIMR	15	Unmodified	_KVQAILVNIFGGIMR_	Q9Z2I9	Succinate--CoA ligase [ADP-forming] subunit beta, mitochondrial OS=Mus musculus OX=10090 GN=Sucla2 PE=1 SV=2	3	553.664	1.5254	3.9483e-05	67.234	1	1827.2	2069.5	1745.3	0.843	1.047
609	KYEATLEK	8	Unmodified	_KYEATLEK_	P07724	Serum albumin OS=Mus musculus OX=10090 GN=Alb PE=1 SV=3	2	491.266	-0.20666	0.026677	73.499	1	7420	6602.8	6018.7	0.912	1.233
610	KYSQFINFPIYVWSSK	16	Unmodified	_KYSQFINFPIYVWSSK_	P08113	Endoplasmin OS=Mus musculus OX=10090 GN=Hsp90b1 PE=1 SV=2	3	669.684	0.89402	1.745e-07	80.361	1	7150.8	6798.6	5615.2	0.826	1.273
611	LAALELILHLAPR	13	Unmodified	_LAALELILHLAPR_	Q8VD65	Phosphoinositide 3-kinase regulatory subunit 4 OS=Mus musculus OX=10090 GN=Pik3r4 PE=1 SV=3	3	477.301	2.2932	2.4692e-08	90.697	1	2437.8	2460.5	1835.1	0.746	1.328
612	LACGVIGIAQ	10	iodo TMT-6plex var	_LAC(io)GVIGIAQ_	P08228	Superoxide dismutase [Cu-Zn] OS=Mus musculus OX=10090 GN=Sod1 PE=1 SV=2	2	637.379	3.2014	0.032236	40.352	1	17444	17174	14009	0.816	1.245
613	LADLFGWSQLIYNHITTR	18	Unmodified	_LADLFGWSQLIYNHITTR_	Q9QYC0	Alpha-adducin OS=Mus musculus OX=10090 GN=Add1 PE=1 SV=2	3	716.713	3.3705	2.313e-08	82.865	1	8148.8	7679.7	5844.3	0.761	1.394
614	LAGLLKPGGHLVTLVTLR	18	Unmodified	_LAGLLKPGGHLVTLVTLR_	P40936	Indolethylamine N-methyltransferase OS=Mus musculus OX=10090 GN=Inmt PE=1 SV=1	3	620.059		6.2175e-07	74.732	1	0	0	0	NA	NA
615	LAGQIFLGGSIVR	13	Unmodified	_LAGQIFLGGSIVR_	P17563	Methanethiol oxidase OS=Mus musculus OX=10090 GN=Selenbp1 PE=1 SV=2	2	665.896	1.4011	1.1662e-14	116.81	1	6104.9	5554.6	4205.8	0.757	1.452
616	LALSIFFGPCTPYHFR	16	iodo TMT-6plex var	_LALSIFFGPC(io)TPYHFR_	P50285	Dimethylaniline monooxygenase [N-oxide-forming] 1 OS=Mus musculus OX=10090 GN=Fmo1 PE=1 SV=1	3	733.398	1.7226	4.1326e-10	93.909	1	19169	14996	9244.5	0.616	2.074
617	LALSIFFGPCTPYHFR	16	iodo TMT-6plex var	_LALSIFFGPC(io)TPYHFR_	P50285	Dimethylaniline monooxygenase [N-oxide-forming] 1 OS=Mus musculus OX=10090 GN=Fmo1 PE=1 SV=1	4	550.3	2.1616	3.2204e-05	67.326	1	3765.4	3061	1426.6	0.466	2.639
618	LALSIFFGPCTPYHFR	16	Carbamidomethyl (C)	_LALSIFFGPC(ca)TPYHFR_	P50285	Dimethylaniline monooxygenase [N-oxide-forming] 1 OS=Mus musculus OX=10090 GN=Fmo1 PE=1 SV=1	3	642.663	2.6511	6.4155e-17	118.52	1	7047.9	7138	5037.7	0.706	1.399
619	LALSIFFGPCTPYHFR	16	Carbamidomethyl (C)	_LALSIFFGPC(ca)TPYHFR_	P50285	Dimethylaniline monooxygenase [N-oxide-forming] 1 OS=Mus musculus OX=10090 GN=Fmo1 PE=1 SV=1	2	963.49	1.7144	1.6827e-17	121.99	1	10535	11532	7156.9	0.621	1.472
620	LASAYGATELQDYCGR	16	iodo TMT-6plex var	_LASAYGATELQDYC(io)GR_	Q07797	Galectin-3-binding protein OS=Mus musculus OX=10090 GN=Lgals3bp PE=1 SV=1	3	683.009	-0.56682	0.0011099	52.862	1	8140.2	6311.1	6127.2	0.971	1.329
621	LAVLLAGTHTLLQQALR	17	Unmodified	_LAVLLAGTHTLLQQALR_	Q8R395	COMM domain-containing protein 5 OS=Mus musculus OX=10090 GN=Commd5 PE=1 SV=1	3	606.704	1.1926	1.163e-06	76.341	1	0	0	0	NA	NA
622	LAYAIIQFLHGQLR	14	Unmodified	_LAYAIIQFLHGQLR_	Q8BJU0	Small glutamine-rich tetratricopeptide repeat-containing protein alpha OS=Mus musculus OX=10090 GN=Sgta PE=1 SV=2	3	548.319	4.0958	3.6255e-09	98.105	1	4373.3	3792.3	3225.3	0.85	1.356
623	LAYAIIQFLHGQLR	14	Unmodified	_LAYAIIQFLHGQLR_	Q8BJU0	Small glutamine-rich tetratricopeptide repeat-containing protein alpha OS=Mus musculus OX=10090 GN=Sgta PE=1 SV=2	2	821.975	3.7491	4.9965e-21	138.45	1	2465.1	2579	1379.8	0.535	1.787
624	LCAIPNLR	8	iodo TMT-6plex var	_LC(io)AIPNLR_	P07724	Serum albumin OS=Mus musculus OX=10090 GN=Alb PE=1 SV=3	2	614.874	1.6873	0.021779	50.127	1	0	0	0	NA	NA
625	LCENIAGHLK	10	iodo TMT-6plex var	_LC(io)ENIAGHLK_	P24270	Catalase OS=Mus musculus OX=10090 GN=Cat PE=1 SV=4	2	713.906	-0.057754	0.00030867	78.342	1	13662	10436	9612.2	0.921	1.421
626	LCLGEPLAR	9	iodo TMT-6plex var	_LC(io)LGEPLAR_	P33267	Cytochrome P450 2F2 OS=Mus musculus OX=10090 GN=Cyp2f2 PE=1 SV=1	2	650.884	1.1881	0.0039161	66.299	1	18860	18056	14471	0.801	1.303
627	LCYVALDFEQEMATAASSSSLEK	23	iodo TMT-6plex var	_LC(io)YVALDFEQEMATAASSSSLEK_	P63260	Actin, cytoplasmic 2 OS=Mus musculus OX=10090 GN=Actg1 PE=1 SV=1	3	941.465	1.4883	1.0685e-29	131.56	1	7142.1	4657.6	3904	0.838	1.829
628	LCYVALDFEQEMATAASSSSLEK	23	Carbamidomethyl (C)	_LC(ca)YVALDFEQEMATAASSSSLEK_	P63260	Actin, cytoplasmic 2 OS=Mus musculus OX=10090 GN=Actg1 PE=1 SV=1	3	850.729	2.4879	3.348e-29	127.58	1	7186.3	7504.9	5407.7	0.721	1.329
629	LDGNFLKPPIPLDLMMCFR	19	Carbamidomethyl (C)	_LDGNFLKPPIPLDLMMC(ca)FR_	Q9JK53	Prolargin OS=Mus musculus OX=10090 GN=Prelp PE=1 SV=2	3	759.725	3.2324	7.4958e-05	62.648	1	4364.6	4645	3122.7	0.672	1.398
630	LDGNPLTQSSLPPDMYECLR	20	iodo TMT-6plex var	_LDGNPLTQSSLPPDMYEC(io)LR_	P51885	Lumican OS=Mus musculus OX=10090 GN=Lum PE=1 SV=2	3	860.1	2.3686	3.2666e-07	76.492	1	15318	14379	11263	0.783	1.36
631	LEEQQLDLQGELR	13	2 Deamidation (NQ)	_LEEQ(de)QLDLQ(de)GELR_	Q3TN34	MICAL-like protein 2 OS=Mus musculus OX=10090 GN=Micall2 PE=1 SV=1	2	786.891	1.6363	0.002384	55.291	1	6282.2	5414.6	5060.2	0.935	1.241
632	LFCWIVTR	8	Carbamidomethyl (C)	_LFC(ca)WIVTR_	Q5SYD0	Unconventional myosin-Id OS=Mus musculus OX=10090 GN=Myo1d PE=1 SV=1	2	547.794	1.8676	0.0039442	62.582	1	8510.9	7555.9	6153.4	0.814	1.383
633	LFGLTTILSATALGFLAHK	19	Unmodified	_LFGLTTILSATALGFLAHK_	Q8BW75	Amine oxidase [flavin-containing] B OS=Mus musculus OX=10090 GN=Maob PE=1 SV=4	3	658.719	6.3009	2.5009e-31	143.67	1	3053	3140.9	2586.9	0.824	1.18
634	LFGLTTILSATALGFLAHKR	20	Unmodified	_LFGLTTILSATALGFLAHKR_	Q8BW75	Amine oxidase [flavin-containing] B OS=Mus musculus OX=10090 GN=Maob PE=1 SV=4	4	533.316	6.8067	9.8859e-17	107.98	1	485.61	254.81	222.2	0.872	2.185
635	LFHFLGIFLAK	11	Unmodified	_LFHFLGIFLAK_	Q69ZR2	E3 ubiquitin-protein ligase HECTD1 OS=Mus musculus OX=10090 GN=Hectd1 PE=1 SV=2	3	435.929	2.5281	2.5892e-07	99.815	1	1599.4	1460.1	1035.3	0.709	1.545
636	LFIGGLSFETTDDSLR	16	Unmodified	_LFIGGLSFETTDDSLR_	Q8BG05	Heterogeneous nuclear ribonucleoprotein A3 OS=Mus musculus OX=10090 GN=Hnrnpa3 PE=1 SV=1	2	885.949	0.95287	1.12e-10	100.23	1	12123	11379	8973.9	0.789	1.351
637	LFIGGLSFETTEESLR	16	Unmodified	_LFIGGLSFETTEESLR_	O88569	Heterogeneous nuclear ribonucleoproteins A2/B1 OS=Mus musculus OX=10090 GN=Hnrnpa2b1 PE=1 SV=2	2	899.965	1.8672	5.5119e-17	115.8	1	10980	10299	7725.6	0.75	1.421
638	LFLFQLLR	8	Unmodified	_LFLFQLLR_	O35495	Cyclin-dependent kinase 14 OS=Mus musculus OX=10090 GN=Cdk14 PE=1 SV=2	2	525.329	2.5655	0.00031118	90.777	1	0	0	0	NA	NA
639	LFLSHFGFLSLEALK	15	Unmodified	_LFLSHFGFLSLEALK_	Q8BQZ4	Ral GTPase-activating protein subunit beta OS=Mus musculus OX=10090 GN=Ralgapb PE=1 SV=2	3	574.659	4.2856	0.032388	30.956	1	0	0	0	NA	NA
640	LFMILWLK	8	Oxidation (M)	_LFM(ox)ILWLK_	Q8BXK9	Chloride intracellular channel protein 5 OS=Mus musculus OX=10090 GN=Clic5 PE=1 SV=1	2	540.32	2.4283	0.0017926	79.469	1	5464.4	5147.7	4413.4	0.857	1.238
641	LFMILWLK	8	Unmodified	_LFMILWLK_	Q8BXK9	Chloride intracellular channel protein 5 OS=Mus musculus OX=10090 GN=Clic5 PE=1 SV=1	2	532.322	4.2571	0.0014702	79.469	1	2154.1	1943.6	1489	0.766	1.447
642	LFMVLLLK	8	Oxidation (M)	_LFM(ox)VLLLK_	Q9D7P7	Chloride intracellular channel protein 3 OS=Mus musculus OX=10090 GN=Clic3 PE=1 SV=2	2	496.814	1.8404	0.0017926	79.469	1	1693.5	1717.4	1420.6	0.827	1.192
643	LFMVLLLK	8	Unmodified	_LFMVLLLK_	Q9D7P7	Chloride intracellular channel protein 3 OS=Mus musculus OX=10090 GN=Clic3 PE=1 SV=2	2	488.817	2.4194	0.00035267	89.55	1	115.6	169.31	0	NA	NA
644	LFPLFVLALLK	11	Unmodified	_LFPLFVLALLK_	Q3U2P1	Protein transport protein Sec24A OS=Mus musculus OX=10090 GN=Sec24a PE=1 SV=1	2	637.418		0.0070838	44.639	1	0	0	0	NA	NA
645	LFPLLATAYAFHFLGR	16	Unmodified	_LFPLLATAYAFHFLGR_	Q9R0H0	Peroxisomal acyl-coenzyme A oxidase 1 OS=Mus musculus OX=10090 GN=Acox1 PE=1 SV=5	3	613.01	6.5239	6.549e-11	100.11	1	1732.6	1907.6	1578.9	0.828	1.097
646	LFSWLVNR	8	Unmodified	_LFSWLVNR_	P46735	Unconventional myosin-Ib OS=Mus musculus OX=10090 GN=Myo1b PE=1 SV=3	2	517.793	1.8907	9.4514e-06	107.9	1	1962.4	1668.9	1622	0.972	1.21
647	LFVLFGAEILK	11	Unmodified	_LFVLFGAEILK_	Q93092	Transaldolase OS=Mus musculus OX=10090 GN=Taldo1 PE=1 SV=2	2	625.381	3.6356	0.0080665	50.354	1	3232.5	3075.4	2071.3	0.674	1.561
648	LFYADHPFIFLVR	13	Unmodified	_LFYADHPFIFLVR_	P19324	Serpin H1 OS=Mus musculus OX=10090 GN=Serpinh1 PE=1 SV=3	3	546.633	1.2594	0.0011745	59.116	1	0	0	0	NA	NA
649	LGCEVLGVSVDSQFTHLAWINTPR	24	iodo TMT-6plex var	_LGC(io)EVLGVSVDSQFTHLAWINTPR_	Q61171	Peroxiredoxin-2 OS=Mus musculus OX=10090 GN=Prdx2 PE=1 SV=3	4	743.647	2.2308	3.2873e-10	86.08	1	7320.5	7432.5	5132.8	0.691	1.426
651	LGFQVWLK	8	Unmodified	_LGFQVWLK_	P37804	Transgelin OS=Mus musculus OX=10090 GN=Tagln PE=1 SV=3	2	495.792	3.4591	0.0092551	52.716	1	4784.1	4679.5	3242.7	0.693	1.475
652	LGGSAVISLEGKPL	14	Unmodified	_LGGSAVISLEGKPL_	P18760	Cofilin-1 OS=Mus musculus OX=10090 GN=Cfl1 PE=1 SV=3	2	670.893	1.6771	0.010927	53.516	1	21069	18289	15623	0.854	1.349
653	LGIWGFFSTGDEHSR	15	Unmodified	_LGIWGFFSTGDEHSR_	Q8VCT4	Carboxylesterase 1D OS=Mus musculus OX=10090 GN=Ces1d PE=1 SV=1	3	570.274	1.4249	0.00010218	64.52	1	0	0	0	NA	NA
654	LGLALNYSVFYYEIQNAPEQACHLAK	26	Carbamidomethyl (C)	_LGLALNYSVFYYEIQNAPEQAC(ca)HLAK_	P61982	14-3-3 protein gamma OS=Mus musculus OX=10090 GN=Ywhag PE=1 SV=2	3	1004.84	2.9015	5.6967e-31	131.26	1	3435.3	3391.4	2405.2	0.709	1.428
655	LGTLTQK	7	Deamidation (NQ)	_LGTLTQ(de)K_	Q9JI91	Alpha-actinin-2 OS=Mus musculus OX=10090 GN=Actn2 PE=1 SV=2	2	381.224	1.8758	0.011236	63.287	1	2225.7	1910.5	1837.2	0.962	1.211
656	LHFFMPGFAPLTSR	14	Unmodified	_LHFFMPGFAPLTSR_	P99024	Tubulin beta-5 chain OS=Mus musculus OX=10090 GN=Tubb5 PE=1 SV=1	3	540.95	2.1818	1.3167e-06	80.96	1	3176.9	2961.1	2734.1	0.923	1.162
657	LHFFMPGFAPLTSR	14	Unmodified	_LHFFMPGFAPLTSR_	P99024	Tubulin beta-5 chain OS=Mus musculus OX=10090 GN=Tubb5 PE=1 SV=1	2	810.921	1.7633	0.00062105	63.185	1	8407.1	8913.4	6951.7	0.78	1.209
658	LHQSFFFYLLPALSR	15	Unmodified	_LHQSFFFYLLPALSR_	Q9WTK3	Glycosylphosphatidylinositol anchor attachment 1 protein OS=Mus musculus OX=10090 GN=Gpaa1 PE=1 SV=3	3	613.67	3.8198	3.0229e-05	69.431	1	4423.2	4261.8	3270	0.767	1.353
659	LHVDPENFR	9	Unmodified	_LHVDPENFR_	P02088	Hemoglobin subunit beta-1 OS=Mus musculus OX=10090 GN=Hbb-b1 PE=1 SV=2	2	563.786	0.80545	0.0032274	62.463	1	15785	14052	12647	0.9	1.248
660	LHVDPENFR	9	Unmodified	_LHVDPENFR_	P02088	Hemoglobin subunit beta-1 OS=Mus musculus OX=10090 GN=Hbb-b1 PE=1 SV=2	3	376.193	0.74399	0.0027134	54.712	1	3961.9	3542.5	3074.3	0.868	1.289
661	LIALSIDSVEDHLAWSK	17	Unmodified	_LIALSIDSVEDHLAWSK_	O08709	Peroxiredoxin-6 OS=Mus musculus OX=10090 GN=Prdx6 PE=1 SV=3	2	949.007	0.87212	6.5708e-15	109.04	1	10924	10410	7494.2	0.72	1.458
662	LIALSIDSVEDHLAWSK	17	Unmodified	_LIALSIDSVEDHLAWSK_	O08709	Peroxiredoxin-6 OS=Mus musculus OX=10090 GN=Prdx6 PE=1 SV=3	3	633.007	1.129	6.1437e-30	138.91	1	14337	12369	9627.2	0.778	1.489
663	LIGQIVSSITASLR	14	Unmodified	_LIGQIVSSITASLR_	P68369	Tubulin alpha-1A chain OS=Mus musculus OX=10090 GN=Tuba1a PE=1 SV=1	2	729.438	2.3931	1.4718e-19	132.31	1	0	0	0	NA	NA
664	LIGQIVSSITASLR	14	Unmodified	_LIGQIVSSITASLR_	P68369	Tubulin alpha-1A chain OS=Mus musculus OX=10090 GN=Tuba1a PE=1 SV=1	3	486.628	2.5609	4.0196e-09	97.69	1	0	0	0	NA	NA
665	LIGQIVSSITASLR	14	Unmodified	_LIGQIVSSITASLR_	P68369	Tubulin alpha-1A chain OS=Mus musculus OX=10090 GN=Tuba1a PE=1 SV=1	2	729.438		1.2294e-07	73.834	1	0	0	0	NA	NA
666	LIHNLNVILAR	11	Unmodified	_LIHNLNVILAR_	P55302	Alpha-2-macroglobulin receptor-associated protein OS=Mus musculus OX=10090 GN=Lrpap1 PE=1 SV=1	3	425.935	1.4577	0.00044792	65.627	1	5592.6	4842.1	4073.2	0.841	1.373
667	LILPHVDVQLK	11	Unmodified	_LILPHVDVQLK_	P54071	Isocitrate dehydrogenase [NADP], mitochondrial OS=Mus musculus OX=10090 GN=Idh2 PE=1 SV=3	3	425.599	1.7998	0.040095	24.071	1	2727.7	2662	2694.7	1.012	1.012
668	LILTLTHGSVVSTR	14	Unmodified	_LILTLTHGSVVSTR_	P11404	Fatty acid-binding protein, heart OS=Mus musculus OX=10090 GN=Fabp3 PE=1 SV=5	2	748.943	0.85369	2.7928e-44	175.74	1	8224.6	7819.1	5970	0.764	1.378
669	LILTLTHGSVVSTR	14	Unmodified	_LILTLTHGSVVSTR_	P11404	Fatty acid-binding protein, heart OS=Mus musculus OX=10090 GN=Fabp3 PE=1 SV=5	3	499.631	0.93764	7.5536e-12	107.93	1	4021.6	3244.7	2811.4	0.866	1.43
670	LIPHTVLTFMFLEQLR	16	Unmodified	_LIPHTVLTFMFLEQLR_	Q9QZD8	Mitochondrial dicarboxylate carrier OS=Mus musculus OX=10090 GN=Slc25a10 PE=1 SV=2	3	653.369	2.9197	1.1962e-13	109.55	1	5612.9	6311.8	5678.9	0.9	0.988
671	LIQFHFHWGSSDGQGSEHTVNK	22	Unmodified	_LIQFHFHWGSSDGQGSEHTVNK_	P00920	Carbonic anhydrase 2 OS=Mus musculus OX=10090 GN=Ca2 PE=1 SV=4	5	503.042	1.466	0.036971	22.974	1	2613	2596.5	1978.3	0.762	1.321
672	LIQFHFHWGSSDGQGSEHTVNK	22	Unmodified	_LIQFHFHWGSSDGQGSEHTVNK_	P00920	Carbonic anhydrase 2 OS=Mus musculus OX=10090 GN=Ca2 PE=1 SV=4	4	628.55	1.2973	0.0006809	51.469	2	11230	10886	9584	0.88	1.172
673	LIQFHFHWGSSDGQGSEHTVNK	22	Unmodified	_LIQFHFHWGSSDGQGSEHTVNK_	P00920	Carbonic anhydrase 2 OS=Mus musculus OX=10090 GN=Ca2 PE=1 SV=4	3	837.732	1.0204	1.1552e-29	131.56	1	3573.9	3450.5	3099.4	0.898	1.153
674	LIQFHFHWGSSDGQGSEHTVNK	22	Unmodified	_LIQFHFHWGSSDGQGSEHTVNK_	P00920	Carbonic anhydrase 2 OS=Mus musculus OX=10090 GN=Ca2 PE=1 SV=4	4	628.55	0.88993	0.047728	8.5088	1	9852.3	9445.5	7650.8	0.81	1.288
675	LIQFHFHWGSSDGQGSEHTVNKK	23	Unmodified	_LIQFHFHWGSSDGQGSEHTVNKK_	P00920	Carbonic anhydrase 2 OS=Mus musculus OX=10090 GN=Ca2 PE=1 SV=4	4	660.574	3.0629	0.042413	18.825	1	9086.6	8484.6	7395.6	0.872	1.229
676	LISGLHASINVHLSAR	16	Unmodified	_LISGLHASINVHLSAR_	Q8R180	ERO1-like protein alpha OS=Mus musculus OX=10090 GN=Ero1a PE=1 SV=2	4	422.746	1.9294	0.034231	28.166	1	0	0	0	NA	NA
677	LISIIHSCR	9	iodo TMT-6plex var	_LISIIHSC(io)R_	Q3U7R1	Extended synaptotagmin-1 OS=Mus musculus OX=10090 GN=Esyt1 PE=1 SV=2	3	457.61	1.1381	0.0046483	52.49	1	8129.4	5890.9	5944.7	1.009	1.368
678	LISIIHSCR	9	iodo TMT-6plex var	_LISIIHSC(io)R_	Q3U7R1	Extended synaptotagmin-1 OS=Mus musculus OX=10090 GN=Esyt1 PE=1 SV=2	2	685.911	0.64113	7.9078e-05	89.886	1	15990	13501	11566	0.857	1.383
679	LISQIVSSITASLR	14	Unmodified	_LISQIVSSITASLR_	P05213	Tubulin alpha-1B chain OS=Mus musculus OX=10090 GN=Tuba1b PE=1 SV=2	2	744.443	4.0269	3.9676e-15	118.52	2	4085.5	3556.2	2743.8	0.772	1.489
680	LISQIVSSITASLR	14	Unmodified	_LISQIVSSITASLR_	P05213	Tubulin alpha-1B chain OS=Mus musculus OX=10090 GN=Tuba1b PE=1 SV=2	3	496.631	3.777	2.6907e-15	116.63	2	1030.7	729.88	860.93	1.18	1.197
681	LISQIVSSITASLR	14	Deamidation (NQ)	_LISQ(de)IVSSITASLR_	P05213	Tubulin alpha-1B chain OS=Mus musculus OX=10090 GN=Tuba1b PE=1 SV=2	2	744.935	4.0433	2.2895e-19	133.04	1	0	0	0	NA	NA
682	LISWYDNEYGYSNR	14	Unmodified	_LISWYDNEYGYSNR_	P16858	Glyceraldehyde-3-phosphate dehydrogenase OS=Mus musculus OX=10090 GN=Gapdh PE=1 SV=2	2	890.402	1.0441	1.1748e-24	143.98	1	7201	7900.1	5680.6	0.719	1.268
683	LIYFQLHR	8	Unmodified	_LIYFQLHR_	Q62318	Transcription intermediary factor 1-beta OS=Mus musculus OX=10090 GN=Trim28 PE=1 SV=3	3	363.878	0.95907	0.00019302	89.55	1	6111.9	5240.2	4353.5	0.831	1.404
684	LLEFQLALK	9	Unmodified	_LLEFQLALK_	Q60864	Stress-induced-phosphoprotein 1 OS=Mus musculus OX=10090 GN=Stip1 PE=1 SV=1	2	537.832	2.1311	0.036626	37.075	1	7969.2	7770.8	6071.2	0.781	1.313
685	LLGDASVSFTDNCVVGIQANTER	23	iodo TMT-6plex var	_LLGDASVSFTDNC(io)VVGIQANTER_	P97807	Fumarate hydratase, mitochondrial OS=Mus musculus OX=10090 GN=Fh PE=1 SV=3	3	913.471	1.0829	4.8287e-52	165.38	1	13469	15696	8529.3	0.543	1.579
686	LLGNMIVIVLGHHLGK	16	Oxidation (M)	_LLGNM(ox)IVIVLGHHLGK_	P02088	Hemoglobin subunit beta-1 OS=Mus musculus OX=10090 GN=Hbb-b1 PE=1 SV=2	4	433.259	1.7425	0.0048147	44.925	1	6743.3	6351.1	4830.9	0.761	1.396
687	LLGNMIVIVLGHHLGK	16	Oxidation (M)	_LLGNM(ox)IVIVLGHHLGK_	P02088	Hemoglobin subunit beta-1 OS=Mus musculus OX=10090 GN=Hbb-b1 PE=1 SV=2	4	433.259	2.3051	8.038e-08	84.753	2	1933.7	1810.4	1226.2	0.677	1.577
688	LLGNMIVIVLGHHLGK	16	Oxidation (M)	_LLGNM(ox)IVIVLGHHLGK_	P02088	Hemoglobin subunit beta-1 OS=Mus musculus OX=10090 GN=Hbb-b1 PE=1 SV=2	3	577.343	2.1751	1.0688e-07	84.753	3	11872	10803	10242	0.948	1.159
689	LLGNMIVIVLGHHLGK	16	Oxidation (M)	_LLGNM(ox)IVIVLGHHLGK_	P02088	Hemoglobin subunit beta-1 OS=Mus musculus OX=10090 GN=Hbb-b1 PE=1 SV=2	2	865.511	1.7843	4.9976e-17	118.52	2	14987	13964	9928.2	0.711	1.51
690	LLGNMIVIVLGHHLGK	16	Oxidation (M)	_LLGNM(ox)IVIVLGHHLGK_	P02088	Hemoglobin subunit beta-1 OS=Mus musculus OX=10090 GN=Hbb-b1 PE=1 SV=2	4	433.259	3.6816	1.0047e-13	109.83	1	0	0	0	NA	NA
691	LLGNMIVIVLGHHLGK	16	Oxidation (M)	_LLGNM(ox)IVIVLGHHLGK_	P02088	Hemoglobin subunit beta-1 OS=Mus musculus OX=10090 GN=Hbb-b1 PE=1 SV=2	3	577.343	2.4706	2.6585e-07	77.42	1	0	0	0	NA	NA
692	LLGNMIVIVLGHHLGK	16	Oxidation (M)	_LLGNM(ox)IVIVLGHHLGK_	P02088	Hemoglobin subunit beta-1 OS=Mus musculus OX=10090 GN=Hbb-b1 PE=1 SV=2	4	433.259	2.4964	0.00037148	58.626	1	444.76	106.81	89.427	0.837	4.973
693	LLGNMIVIVLGHHLGK	16	Oxidation (M)	_LLGNM(ox)IVIVLGHHLGK_	P02088	Hemoglobin subunit beta-1 OS=Mus musculus OX=10090 GN=Hbb-b1 PE=1 SV=2	3	577.343	2.0013	0.004763	47.301	1	0	0	0	NA	NA
694	LLGNMIVIVLGHHLGK	16	Oxidation (M)	_LLGNM(ox)IVIVLGHHLGK_	P02088	Hemoglobin subunit beta-1 OS=Mus musculus OX=10090 GN=Hbb-b1 PE=1 SV=2	4	433.259	2.4856	1.8887e-05	68.044	2	1051.2	1066	1055.2	0.99	0.996
695	LLGNMIVIVLGHHLGK	16	Oxidation (M)	_LLGNM(ox)IVIVLGHHLGK_	P02088	Hemoglobin subunit beta-1 OS=Mus musculus OX=10090 GN=Hbb-b1 PE=1 SV=2	3	577.343	2.4763	0.0021909	51.03	1	0	0	0	NA	NA
696	LLGNMIVIVLGHHLGK	16	Oxidation (M)	_LLGNM(ox)IVIVLGHHLGK_	P02088	Hemoglobin subunit beta-1 OS=Mus musculus OX=10090 GN=Hbb-b1 PE=1 SV=2	4	433.259	2.038	5.2976e-06	74.853	2	994.5	1127.5	852.97	0.757	1.166
697	LLGNMIVIVLGHHLGK	16	Oxidation (M)	_LLGNM(ox)IVIVLGHHLGK_	P02088	Hemoglobin subunit beta-1 OS=Mus musculus OX=10090 GN=Hbb-b1 PE=1 SV=2	3	577.343	1.6501	0.0006082	57.008	1	0	0	0	NA	NA
698	LLGNMIVIVLGHHLGK	16	Oxidation (M)	_LLGNM(ox)IVIVLGHHLGK_	P02088	Hemoglobin subunit beta-1 OS=Mus musculus OX=10090 GN=Hbb-b1 PE=1 SV=2	4	433.259	1.4398	1.7035e-05	68.972	1	605.31	454.4	405.43	0.892	1.493
699	LLGNMIVIVLGHHLGK	16	Oxidation (M)	_LLGNM(ox)IVIVLGHHLGK_	P02088	Hemoglobin subunit beta-1 OS=Mus musculus OX=10090 GN=Hbb-b1 PE=1 SV=2	3	577.343	1.2703	2.7523e-05	67.136	1	7192.6	6532.4	4869.2	0.745	1.477
700	LLGNMIVIVLGHHLGK	16	Oxidation (M)	_LLGNM(ox)IVIVLGHHLGK_	P02088	Hemoglobin subunit beta-1 OS=Mus musculus OX=10090 GN=Hbb-b1 PE=1 SV=2	4	433.259	1.6508	1.4937e-06	76.759	2	609.94	773.57	597.74	0.773	1.02
701	LLGNMIVIVLGHHLGK	16	Oxidation (M)	_LLGNM(ox)IVIVLGHHLGK_	P02088	Hemoglobin subunit beta-1 OS=Mus musculus OX=10090 GN=Hbb-b1 PE=1 SV=2	3	577.343	0.74255	0.0073213	43.592	1	0	0	0	NA	NA
702	LLGNMIVIVLGHHLGK	16	Oxidation (M)	_LLGNM(ox)IVIVLGHHLGK_	P02088	Hemoglobin subunit beta-1 OS=Mus musculus OX=10090 GN=Hbb-b1 PE=1 SV=2	3	577.343		0.012597	42.242	1	0	0	0	NA	NA
703	LLGNMIVIVLGHHLGK	16	Oxidation (M),Deamidation (NQ)	_LLGN(de)M(ox)IVIVLGHHLGK_	P02088	Hemoglobin subunit beta-1 OS=Mus musculus OX=10090 GN=Hbb-b1 PE=1 SV=2	4	433.505	3.4545	0.0027598	64.244	1	0	0	0	NA	NA
704	LLGNMIVIVLGHHLGK	16	Oxidation (M),Deamidation (NQ)	_LLGN(de)M(ox)IVIVLGHHLGK_	P02088	Hemoglobin subunit beta-1 OS=Mus musculus OX=10090 GN=Hbb-b1 PE=1 SV=2	4	433.505	2.1927	0.0099523	60.657	1	501.37	426.62	134.61	0.316	3.725
705	LLGNMIVIVLGHHLGK	16	Unmodified	_LLGNMIVIVLGHHLGK_	P02088	Hemoglobin subunit beta-1 OS=Mus musculus OX=10090 GN=Hbb-b1 PE=1 SV=2	3	572.011	1.125	2.512e-05	66.246	5	4654.4	4337.5	3022.9	0.697	1.54
706	LLGNMIVIVLGHHLGK	16	Unmodified	_LLGNMIVIVLGHHLGK_	P02088	Hemoglobin subunit beta-1 OS=Mus musculus OX=10090 GN=Hbb-b1 PE=1 SV=2	2	857.513	0.68425	1.0148e-13	112.02	3	11869	10665	7371.4	0.691	1.61
707	LLGNMIVIVLGHHLGK	16	Unmodified	_LLGNMIVIVLGHHLGK_	P02088	Hemoglobin subunit beta-1 OS=Mus musculus OX=10090 GN=Hbb-b1 PE=1 SV=2	3	572.011	3.1974	0.0057031	44.37	1	2339.9	1748	1877.2	1.074	1.246
708	LLGNMIVIVLGHHLGK	16	Unmodified	_LLGNMIVIVLGHHLGK_	P02088	Hemoglobin subunit beta-1 OS=Mus musculus OX=10090 GN=Hbb-b1 PE=1 SV=2	3	572.011	3.4985	0.0014122	51.771	1	5455.6	4375.3	4641	1.061	1.176
709	LLGNMIVIVLGHHLGK	16	Unmodified	_LLGNMIVIVLGHHLGK_	P02088	Hemoglobin subunit beta-1 OS=Mus musculus OX=10090 GN=Hbb-b1 PE=1 SV=2	3	572.011	1.9903	0.00023525	61.657	1	0	0	0	NA	NA
710	LLGNMIVIVLGHHLGK	16	Unmodified	_LLGNMIVIVLGHHLGK_	P02088	Hemoglobin subunit beta-1 OS=Mus musculus OX=10090 GN=Hbb-b1 PE=1 SV=2	3	572.011	0.22455	0.00040942	58.723	1	0	0	0	NA	NA
711	LLGNMIVIVLGHHLGK	16	Unmodified	_LLGNMIVIVLGHHLGK_	P02088	Hemoglobin subunit beta-1 OS=Mus musculus OX=10090 GN=Hbb-b1 PE=1 SV=2	4	429.26	3.2195	1.9232e-05	68.044	2	1092.3	989.86	452.3	0.457	2.415
712	LLGNMIVIVLGHHLGK	16	Unmodified	_LLGNMIVIVLGHHLGK_	P02088	Hemoglobin subunit beta-1 OS=Mus musculus OX=10090 GN=Hbb-b1 PE=1 SV=2	3	572.011		0.0094355	36.219	1	0	0	0	NA	NA
713	LLGNMIVIVLGHHLGK	16	Unmodified	_LLGNMIVIVLGHHLGK_	P02088	Hemoglobin subunit beta-1 OS=Mus musculus OX=10090 GN=Hbb-b1 PE=1 SV=2	3	572.011		0.00072465	49.188	1	0	0	0	NA	NA
714	LLGNMIVIVLGHHLGK	16	Unmodified	_LLGNMIVIVLGHHLGK_	P02088	Hemoglobin subunit beta-1 OS=Mus musculus OX=10090 GN=Hbb-b1 PE=1 SV=2	3	572.011		0.021856	30.739	1	0	0	0	NA	NA
715	LLGNMIVIVLGHHLGK	16	Deamidation (NQ)	_LLGN(de)MIVIVLGHHLGK_	P02088	Hemoglobin subunit beta-1 OS=Mus musculus OX=10090 GN=Hbb-b1 PE=1 SV=2	2	858.005	2.6978	2.2557e-08	88.706	1	8140.5	8793.2	6730.5	0.765	1.209
716	LLGNMIVIVLGHHLGK	16	Deamidation (NQ)	_LLGN(de)MIVIVLGHHLGK_	P02088	Hemoglobin subunit beta-1 OS=Mus musculus OX=10090 GN=Hbb-b1 PE=1 SV=2	4	429.506	3.1981	0.0012816	51.771	1	0	0	0	NA	NA
717	LLGNMIVIVLGHHLGK	16	Deamidation (NQ)	_LLGN(de)MIVIVLGHHLGK_	P02088	Hemoglobin subunit beta-1 OS=Mus musculus OX=10090 GN=Hbb-b1 PE=1 SV=2	4	429.506	1.9429	0.00026736	60.657	2	0	0	0	NA	NA
718	LLGNMIVIVLGHHLGK	16	Deamidation (NQ)	_LLGN(de)MIVIVLGHHLGK_	P02088	Hemoglobin subunit beta-1 OS=Mus musculus OX=10090 GN=Hbb-b1 PE=1 SV=2	3	572.339	1.8259	0.00057381	57.288	1	1580.2	749.35	3362.5	4.487	0.47
719	LLGNMIVIVLGHHLGK	16	Deamidation (NQ)	_LLGN(de)MIVIVLGHHLGK_	P02088	Hemoglobin subunit beta-1 OS=Mus musculus OX=10090 GN=Hbb-b1 PE=1 SV=2	2	858.005	1.2386	1.3726e-09	89.624	1	11585	12078	8345.1	0.691	1.388
720	LLGNMIVIVLGHHLGKDFTPAAQAAFQK	28	Oxidation (M)	_LLGNM(ox)IVIVLGHHLGKDFTPAAQAAFQK_	P02088	Hemoglobin subunit beta-1 OS=Mus musculus OX=10090 GN=Hbb-b1 PE=1 SV=2	5	601.934	1.2736	0.00060054	58.938	1	0	0	0	NA	NA
721	LLGNMIVIVLGHHLGKDFTPAAQAAFQK	28	Oxidation (M)	_LLGNM(ox)IVIVLGHHLGKDFTPAAQAAFQK_	P02088	Hemoglobin subunit beta-1 OS=Mus musculus OX=10090 GN=Hbb-b1 PE=1 SV=2	4	752.165	0.88375	0.0020113	42.738	1	0	0	0	NA	NA
722	LLGNMIVIVLGHHLGKDFTPAAQAAFQK	28	Unmodified	_LLGNMIVIVLGHHLGKDFTPAAQAAFQK_	P02088	Hemoglobin subunit beta-1 OS=Mus musculus OX=10090 GN=Hbb-b1 PE=1 SV=2	5	598.735	1.8964	2.7396e-15	92.886	1	1474.1	1471.5	1229.7	0.836	1.199
723	LLGNMIVIVLGHHLGKDFTPAAQAAFQK	28	Unmodified	_LLGNMIVIVLGHHLGKDFTPAAQAAFQK_	P02088	Hemoglobin subunit beta-1 OS=Mus musculus OX=10090 GN=Hbb-b1 PE=1 SV=2	3	997.22	0.43801	2.6784e-47	152.23	1	2530.9	2077	1581.9	0.762	1.6
724	LLGNMLVIVLSTHFAK	16	Unmodified	_LLGNMLVIVLSTHFAK_	P04444	Hemoglobin subunit beta-H1 OS=Mus musculus OX=10090 GN=Hbb-bh1 PE=2 SV=3	4	439.76	1.1907	0.038546	24.359	2	318.61	529.5	258.65	0.488	1.232
725	LLIHQSLAGGIIGVK	15	Unmodified	_LLIHQSLAGGIIGVK_	P61979	Heterogeneous nuclear ribonucleoprotein K OS=Mus musculus OX=10090 GN=Hnrnpk PE=1 SV=1	3	506.984	1.8165	0.00082646	56.29	1	3609.6	3387.8	3101.3	0.915	1.164
726	LLIPDGK	7	Unmodified	_LLIPDGK_	Q62151	Advanced glycosylation end product-specific receptor OS=Mus musculus OX=10090 GN=Ager PE=1 SV=2	2	378.237	0.6355	0.01752	51.787	1	9464	8129.9	7546.2	0.928	1.254
727	LLLALLLAPSPR	12	Unmodified	_LLLALLLAPSPR_	Q9DBD5	Proline-, glutamic acid- and leucine-rich protein 1 OS=Mus musculus OX=10090 GN=Pelp1 PE=1 SV=2	2	638.921	1.6582	1.1266e-06	89.301	1	2019.8	1999.1	1457.2	0.729	1.386
728	LLLIQAFRPDR	11	Unmodified	_LLLIQAFRPDR_	Q9JHU4	Cytoplasmic dynein 1 heavy chain 1 OS=Mus musculus OX=10090 GN=Dync1h1 PE=1 SV=2	3	447.938	1.4155	0.0009865	70.942	1	4466.1	4266.1	3274.6	0.768	1.364
729	LLLPGELAK	9	Unmodified	_LLLPGELAK_	Q8CGP2	Histone H2B type 1-P OS=Mus musculus OX=10090 GN=Hist1h2bp PE=1 SV=3	2	477.305	1.3032	0.015377	46.022	1	7143.6	5867.4	5218.6	0.889	1.369
730	LLLQVQHASK	10	Unmodified	_LLLQVQHASK_	P51881	ADP/ATP translocase 2 OS=Mus musculus OX=10090 GN=Slc25a5 PE=1 SV=3	3	379.564	0.73856	0.00020179	75.509	1	3938.4	2812.5	2638.1	0.938	1.493
731	LLLSAELYCR	10	iodo TMT-6plex var	_LLLSAELYC(io)R_	Q80VC9	Calmodulin-regulated spectrin-associated protein 3 OS=Mus musculus OX=10090 GN=Camsap3 PE=1 SV=1	2	755.437	3.5673	0.030401	40.724	1	3149.4	3337.4	2640.3	0.791	1.193
732	LLLVSFDGFR	10	Unmodified	_LLLVSFDGFR_	Q8BTJ4	Bis(5'-adenosyl)-triphosphatase enpp4 OS=Mus musculus OX=10090 GN=Enpp4 PE=1 SV=1	2	583.832	1.939	3.7878e-05	87.895	1	0	0	0	NA	NA
733	LLNILMQLR	9	Unmodified	_LLNILMQLR_	Q6PGB8	Probable global transcription activator SNF2L1 OS=Mus musculus OX=10090 GN=Smarca1 PE=1 SV=1	2	557.344	2.0838	2.789e-07	111.74	1	5959.3	5251.6	4338.6	0.826	1.374
734	LLSHCLLVTLASHHPADFTPAVHASLDK	28	iodo TMT-6plex var	_LLSHC(io)LLVTLASHHPADFTPAVHASLDK_	P01942	Hemoglobin subunit alpha OS=Mus musculus OX=10090 GN=Hba PE=1 SV=2	5	665.364	2.175	1.4762e-25	117.08	1	5234	4161.9	3575.1	0.859	1.464
735	LLSHCLLVTLASHHPADFTPAVHASLDK	28	Carbamidomethyl (C)	_LLSHC(ca)LLVTLASHHPADFTPAVHASLDK_	P01942	Hemoglobin subunit alpha OS=Mus musculus OX=10090 GN=Hba PE=1 SV=2	5	610.923	1.2926	9.5484e-12	84.576	3	6915	5201.4	5213.6	1.002	1.326
736	LLSHCLLVTLASHHPADFTPAVHASLDK	28	Carbamidomethyl (C)	_LLSHC(ca)LLVTLASHHPADFTPAVHASLDK_	P01942	Hemoglobin subunit alpha OS=Mus musculus OX=10090 GN=Hba PE=1 SV=2	3	1017.53	0.46567	1.3176e-75	188.8	1	1083.4	1289.7	867.8	0.673	1.248
737	LLSHCLLVTLASHHPADFTPAVHASLDK	28	Carbamidomethyl (C)	_LLSHC(ca)LLVTLASHHPADFTPAVHASLDK_	P01942	Hemoglobin subunit alpha OS=Mus musculus OX=10090 GN=Hba PE=1 SV=2	4	763.402	1.1155	3.8984e-48	156.58	1	0	0	0	NA	NA
738	LLSHCLLVTLASHHPADFTPAVHASLDK	28	Carbamidomethyl (C)	_LLSHC(ca)LLVTLASHHPADFTPAVHASLDK_	P01942	Hemoglobin subunit alpha OS=Mus musculus OX=10090 GN=Hba PE=1 SV=2	4	763.402	2.5255	2.6434e-08	70.718	1	2684.5	2334.7	2082.4	0.892	1.289
739	LLSHCLLVTLASHHPADFTPAVHASLDK	28	Carbamidomethyl (C)	_LLSHC(ca)LLVTLASHHPADFTPAVHASLDK_	P01942	Hemoglobin subunit alpha OS=Mus musculus OX=10090 GN=Hba PE=1 SV=2	5	610.923	3.4271	2.7624e-05	55.049	1	0	0	0	NA	NA
740	LLTIIHFINDNFK	13	Deamidation (NQ)	_LLTIIHFIN(de)DNFK_	P33267	Cytochrome P450 2F2 OS=Mus musculus OX=10090 GN=Cyp2f2 PE=1 SV=1	3	530.296	1.597	0.012173	43.03	1	2131.3	2059.5	1484.4	0.721	1.436
741	LLTIIHFINDNFK	13	Unmodified	_LLTIIHFINDNFK_	P33267	Cytochrome P450 2F2 OS=Mus musculus OX=10090 GN=Cyp2f2 PE=1 SV=1	3	529.968	2.1861	0.00030805	64.224	1	2439.4	2730.1	1936	0.709	1.26
742	LLTIIHFINDNFK	13	Unmodified	_LLTIIHFINDNFK_	P33267	Cytochrome P450 2F2 OS=Mus musculus OX=10090 GN=Cyp2f2 PE=1 SV=1	2	794.448	2.0101	5.8832e-20	137.62	1	6210.3	6449	4265.9	0.661	1.456
743	LLTPGFHYDVLKPYVAIFAESTR	23	Unmodified	_LLTPGFHYDVLKPYVAIFAESTR_	Q64462	Cytochrome P450 4B1 OS=Mus musculus OX=10090 GN=Cyp4b1 PE=1 SV=1	4	660.107	2.2227	0.025327	40.88	1	4897	4745.9	3947.1	0.832	1.241
744	LLVFSTDAGFHFAGDGK	17	Unmodified	_LLVFSTDAGFHFAGDGK_	P09055	Integrin beta-1 OS=Mus musculus OX=10090 GN=Itgb1 PE=1 SV=1	3	594.633	3.1292	0.0002905	57.525	1	4432.2	3989.8	3581.2	0.898	1.238
746	LLVVYPWTQR	10	Unmodified	_LLVVYPWTQR_	P02088	Hemoglobin subunit beta-1 OS=Mus musculus OX=10090 GN=Hbb-b1 PE=1 SV=2	3	425.58	3.1181	0.0014419	60.064	1	4446.9	3968.2	3459.3	0.872	1.285
747	LLVVYPWTQR	10	Unmodified	_LLVVYPWTQR_	P02088	Hemoglobin subunit beta-1 OS=Mus musculus OX=10090 GN=Hbb-b1 PE=1 SV=2	2	637.866	3.2727	4.2133e-06	96.342	2	0	0	0	NA	NA
748	LLWHGTNVAVVAAILTSGLR	20	Unmodified	_LLWHGTNVAVVAAILTSGLR_	Q3ULW8	Protein mono-ADP-ribosyltransferase PARP3 OS=Mus musculus OX=10090 GN=Parp3 PE=2 SV=1	3	697.741	3.6007	1.1598e-17	113.49	1	5452.7	5375.4	4128	0.768	1.321
749	LLWKKVAGAK	10	Unmodified	_LLWKKVAGAK_	P54099	DNA polymerase subunit gamma-1 OS=Mus musculus OX=10090 GN=Polg PE=1 SV=3	2	557.361		0.03056	27.864	1	0	0	0	NA	NA
750	LLYGFLVR	8	Unmodified	_LLYGFLVR_	P57716	Nicastrin OS=Mus musculus OX=10090 GN=Ncstn PE=1 SV=3	2	490.8	2.78	0.026709	42.396	1	0	0	0	NA	NA
751	LMGGLDMLILNHITQTSLSLFHDDIHSVR	29	2 Oxidation (M)	_LM(ox)GGLDM(ox)LILNHITQTSLSLFHDDIHSVR_	P50172	Corticosteroid 11-beta-dehydrogenase isozyme 1 OS=Mus musculus OX=10090 GN=Hsd11b1 PE=1 SV=3	4	827.925	2.8101	2.4957e-10	80.117	1	0	0	0	NA	NA
752	LMGGLDMLILNHITQTSLSLFHDDIHSVR	29	2 Oxidation (M)	_LM(ox)GGLDM(ox)LILNHITQTSLSLFHDDIHSVR_	P50172	Corticosteroid 11-beta-dehydrogenase isozyme 1 OS=Mus musculus OX=10090 GN=Hsd11b1 PE=1 SV=3	5	662.541	3.0771	2.2043e-25	120.93	1	3086.5	2616.9	1512.8	0.578	2.04
753	LMGGLDMLILNHITQTSLSLFHDDIHSVR	29	Oxidation (M)	_LM(ox)GGLDMLILNHITQTSLSLFHDDIHSVR_	P50172	Corticosteroid 11-beta-dehydrogenase isozyme 1 OS=Mus musculus OX=10090 GN=Hsd11b1 PE=1 SV=3	5	659.342	1.5104	1.5533e-19	105.55	1	883.86	1224.2	909.44	0.743	0.972
754	LMGGLDMLILNHITQTSLSLFHDDIHSVR	29	Oxidation (M)	_LM(ox)GGLDMLILNHITQTSLSLFHDDIHSVR_	P50172	Corticosteroid 11-beta-dehydrogenase isozyme 1 OS=Mus musculus OX=10090 GN=Hsd11b1 PE=1 SV=3	4	823.926	1.1799	1.4451e-33	132.78	1	1438	1042.7	867.52	0.832	1.658
755	LMGGLDMLILNHITQTSLSLFHDDIHSVR	29	Unmodified	_LMGGLDMLILNHITQTSLSLFHDDIHSVR_	P50172	Corticosteroid 11-beta-dehydrogenase isozyme 1 OS=Mus musculus OX=10090 GN=Hsd11b1 PE=1 SV=3	5	656.143	6.4851	2.0847e-49	155.16	1	1032.8	1579.1	1150.8	0.729	0.897
756	LMGGLDMLILNHITQTSLSLFHDDIHSVR	29	Unmodified	_LMGGLDMLILNHITQTSLSLFHDDIHSVR_	P50172	Corticosteroid 11-beta-dehydrogenase isozyme 1 OS=Mus musculus OX=10090 GN=Hsd11b1 PE=1 SV=3	4	819.927	6.2849	3.6717e-41	146.25	1	3815.4	4418.1	3003.5	0.68	1.27
757	LMLLLEVISGER	12	Unmodified	_LMLLLEVISGER_	Q7TPR4	Alpha-actinin-1 OS=Mus musculus OX=10090 GN=Actn1 PE=1 SV=1	2	686.897	3.688	6.7342e-13	117.79	1	0	0	0	NA	NA
758	LNCQVIGASVDSHFCHLAWINTPK	24	Carbamidomethyl (C),iodo TMT-6plex var	_LNC(io)QVIGASVDSHFC(ca)HLAWINTPK_	P35700	Peroxiredoxin-1 OS=Mus musculus OX=10090 GN=Prdx1 PE=1 SV=1	5	608.716	0.92596	9.7898e-13	99.957	1	5295.9	5074.3	3795.3	0.748	1.395
759	LNCQVIGASVDSHFCHLAWINTPK	24	Carbamidomethyl (C),Deamidation (NQ),iodo TMT-6plex var	_LN(de)C(io)QVIGASVDSHFC(ca)HLAWINTPK_	P35700	Peroxiredoxin-1 OS=Mus musculus OX=10090 GN=Prdx1 PE=1 SV=1	5	608.913	0.78647	0.0021178	55.051	1	5544.3	5307.2	4438.9	0.836	1.249
760	LNFSGLR	7	Unmodified	_LNFSGLR_	P08074	Carbonyl reductase [NADPH] 2 OS=Mus musculus OX=10090 GN=Cbr2 PE=1 SV=1	2	403.73	2.0629	0.0021837	81.613	1	7093.6	6756.2	5854.4	0.867	1.212
761	LNLAFIANLFNK	12	Unmodified	_LNLAFIANLFNK_	Q61233	Plastin-2 OS=Mus musculus OX=10090 GN=Lcp1 PE=1 SV=4	2	689.398	3.3047	3.2294e-40	176.95	1	989.38	975.69	931.58	0.955	1.062
762	LNLAFVANLFNK	12	Unmodified	_LNLAFVANLFNK_	Q99K51	Plastin-3 OS=Mus musculus OX=10090 GN=Pls3 PE=1 SV=3	2	682.39	1.212	3.9845e-05	77.062	1	2189.6	2274.2	1370.8	0.603	1.597
763	LNLAFVANLFNK	12	Unmodified	_LNLAFVANLFNK_	Q99K51	Plastin-3 OS=Mus musculus OX=10090 GN=Pls3 PE=1 SV=3	3	455.263	1.7344	7.7611e-06	82.954	1	944.25	1049.9	671.05	0.639	1.407
764	LNLPINIIGLAPLCENMPSGK	21	iodo TMT-6plex var	_LNLPINIIGLAPLC(io)ENMPSGK_	Q9CPY7	Cytosol aminopeptidase OS=Mus musculus OX=10090 GN=Lap3 PE=1 SV=3	3	846.145	3.611	1.8005e-12	92.034	1	0	0	0	NA	NA
765	LNQLAINLSGIILGINQDR	19	Unmodified	_LNQLAINLSGIILGINQDR_	Q61001	Laminin subunit alpha-5 OS=Mus musculus OX=10090 GN=Lama5 PE=1 SV=4	3	689.064	1.2195	2.5956e-38	158.98	1	2125.6	1849	1743	0.943	1.22
766	LNQLAINLSGIILGINQDR	19	Unmodified	_LNQLAINLSGIILGINQDR_	Q61001	Laminin subunit alpha-5 OS=Mus musculus OX=10090 GN=Lama5 PE=1 SV=4	2	1033.09	1.326	6.2196e-94	231.38	1	2491.9	2648.7	1721.3	0.65	1.448
767	LNTIPLFVQLLYSSVENIQR	20	Unmodified	_LNTIPLFVQLLYSSVENIQR_	Q02257	Junction plakoglobin OS=Mus musculus OX=10090 GN=Jup PE=1 SV=3	3	783.106	5.656	9.28e-57	180.42	1	3127.6	2687.1	1966.5	0.732	1.59
768	LPAGLPTSLLTLYLDNNK	18	Unmodified	_LPAGLPTSLLTLYLDNNK_	P51885	Lumican OS=Mus musculus OX=10090 GN=Lum PE=1 SV=2	2	972.046	-0.21557	1.5692e-31	150.59	1	3207.7	3401.4	2545.8	0.748	1.26
769	LPAIEPSDQGQYLCR	15	iodo TMT-6plex var	_LPAIEPSDQGQYLC(io)R_	Q05793	Basement membrane-specific heparan sulfate proteoglycan core protein OS=Mus musculus OX=10090 GN=Hspg2 PE=1 SV=1	3	673.689	2.382	8.6804e-10	94.09	1	9478.2	9066.2	7477.9	0.825	1.267
770	LPCVEDYLSAILNR	14	iodo TMT-6plex var	_LPC(io)VEDYLSAILNR_	P07724	Serum albumin OS=Mus musculus OX=10090 GN=Alb PE=1 SV=3	3	645.691	1.4291	8.3287e-07	85.837	1	4041.1	3934.9	3162.6	0.804	1.278
771	LPCVEDYLSAILNR	14	Carbamidomethyl (C)	_LPC(ca)VEDYLSAILNR_	P07724	Serum albumin OS=Mus musculus OX=10090 GN=Alb PE=1 SV=3	2	831.93	3.5657	1.8853e-11	102.52	1	15284	15505	10820	0.698	1.413
772	LPCVEDYLSAILNR	14	Carbamidomethyl (C)	_LPC(ca)VEDYLSAILNR_	P07724	Serum albumin OS=Mus musculus OX=10090 GN=Alb PE=1 SV=3	3	554.956	4.0752	4.2054e-09	100.38	1	2344.6	1924.2	1739	0.904	1.348
773	LPDHVSIQVVVVQK	14	Unmodified	_LPDHVSIQVVVVQK_	Q9EPC1	Alpha-parvin OS=Mus musculus OX=10090 GN=Parva PE=1 SV=1	3	520.975	1.3875	0.0097941	42.3	1	0	0	0	NA	NA
774	LPDYCAVAMFIHQLLSR	17	Carbamidomethyl (C)	_LPDYC(ca)AVAMFIHQLLSR_	O55026	Ectonucleoside triphosphate diphosphohydrolase 2 OS=Mus musculus OX=10090 GN=Entpd2 PE=1 SV=2	3	678.682	5.8557	9.6745e-30	144.3	1	3383.5	3201.4	2465.1	0.77	1.373
775	LPEIYVQLQR	10	Unmodified	_LPEIYVQLQR_	Q9EQP2	EH domain-containing protein 4 OS=Mus musculus OX=10090 GN=Ehd4 PE=1 SV=1	2	629.861		6.3974e-07	78.759	1	0	0	0	NA	NA
776	LPFLVMIIK	9	Unmodified	_LPFLVMIIK_	Q8BTU1	Cilia- and flagella-associated protein 20 OS=Mus musculus OX=10090 GN=Cfap20 PE=1 SV=1	2	537.343	3.7998	0.0012296	74.301	1	0	0	0	NA	NA
777	LPHVLLLQLGTTFFK	15	Unmodified	_LPHVLLLQLGTTFFK_	Q9CQF3	Cleavage and polyadenylation specificity factor subunit 5 OS=Mus musculus OX=10090 GN=Nudt21 PE=1 SV=1	2	864.016	1.9976	1.5316e-48	182.02	1	8795.2	8920.3	6608.3	0.741	1.331
778	LPHVLLLQLGTTFFK	15	Unmodified	_LPHVLLLQLGTTFFK_	Q9CQF3	Cleavage and polyadenylation specificity factor subunit 5 OS=Mus musculus OX=10090 GN=Nudt21 PE=1 SV=1	3	576.347	2.3886	2.3185e-10	98.942	1	0	0	0	NA	NA
779	LPPLPLTLSLCAFLNHR	17	Carbamidomethyl (C)	_LPPLPLTLSLC(ca)AFLNHR_	Q9QYA2	Mitochondrial import receptor subunit TOM40 homolog OS=Mus musculus OX=10090 GN=Tomm40 PE=1 SV=3	3	654.705	5.0707	7.4459e-45	174.59	1	3927.8	3886.3	2730.5	0.703	1.438
780	LQINAQNCVHCK	12	Carbamidomethyl (C),iodo TMT-6plex var	_LQINAQNC(io)VHC(ca)K_	Q921G7	Electron transfer flavoprotein-ubiquinone oxidoreductase, mitochondrial OS=Mus musculus OX=10090 GN=Etfdh PE=1 SV=1	3	586.31	0.98523	2.9954e-06	87.184	1	11227	9938.1	8869.2	0.892	1.266
781	LQINAQNCVHCK	12	Carbamidomethyl (C),iodo TMT-6plex var	_LQINAQNC(ca)VHC(io)K_	Q921G7	Electron transfer flavoprotein-ubiquinone oxidoreductase, mitochondrial OS=Mus musculus OX=10090 GN=Etfdh PE=1 SV=1	4	439.984	1.0442	1.2103e-05	78.342	1	4644.4	3949	3487.1	0.883	1.332
782	LQINAQNCVHCK	12	2 iodo TMT-6plex var	_LQINAQNC(io)VHC(io)K_	Q921G7	Electron transfer flavoprotein-ubiquinone oxidoreductase, mitochondrial OS=Mus musculus OX=10090 GN=Etfdh PE=1 SV=1	3	677.045	0.38314	0.0047314	50.354	1	0	0	0	NA	NA
783	LQLVVLR	7	Unmodified	_LQLVVLR_	Q9Z0U1	Tight junction protein ZO-2 OS=Mus musculus OX=10090 GN=Tjp2 PE=1 SV=2	2	420.787	0.8748	0.0063931	63.287	1	0	0	0	NA	NA
784	LQTCCDKPLLK	11	2 Carbamidomethyl (C)	_LQTC(ca)C(ca)DKPLLK_	P07724	Serum albumin OS=Mus musculus OX=10090 GN=Alb PE=1 SV=3	2	688.357	0.61488	0.0014997	77.387	1	10127	10521	8365.2	0.795	1.211
785	LQTMTVQFNRPFLMVISHTGVQTTLFMAKVTNPK	34	Unmodified	_LQTMTVQFNRPFLMVISHTGVQTTLFMAKVTNPK_	Q03734	Serine protease inhibitor A3M OS=Mus musculus OX=10090 GN=Serpina3m PE=1 SV=2	5	776.615	3.8586	1.9045e-16	91.748	1	1061.9	1244.7	947.82	0.761	1.12
786	LQTMTVQFNRPFLMVISHTGVQTTLFMAKVTNPK	34	Unmodified	_LQTMTVQFNRPFLMVISHTGVQTTLFMAKVTNPK_	Q03734	Serine protease inhibitor A3M OS=Mus musculus OX=10090 GN=Serpina3m PE=1 SV=2	4	970.518	3.2434	1.0729e-08	73.239	1	2413.9	2395.2	1376.3	0.575	1.754
787	LQVEPAVDTSGVQCYGPGIEGQGVFR	26	iodo TMT-6plex var	_LQVEPAVDTSGVQC(io)YGPGIEGQGVFR_	Q8BTM8	Filamin-A OS=Mus musculus OX=10090 GN=Flna PE=1 SV=5	3	1012.52	0.30592	6.9912e-47	150.94	1	14345	8399	5883.1	0.7	2.438
788	LQVNILVK	8	Unmodified	_LQVNILVK_	Q08857	Platelet glycoprotein 4 OS=Mus musculus OX=10090 GN=Cd36 PE=1 SV=2	2	463.805	1.4032	0.00032188	90.37	1	0	0	0	NA	NA
789	LQVNILVKPAR	11	Unmodified	_LQVNILVKPAR_	Q08857	Platelet glycoprotein 4 OS=Mus musculus OX=10090 GN=Cd36 PE=1 SV=2	3	417.603	0.54304	5.2346e-06	90.149	1	9908.3	9471.6	8297.6	0.876	1.194
790	LRPLSYPQTDVFLVCFSVVSPSSFENVK	28	Carbamidomethyl (C)	_LRPLSYPQTDVFLVC(ca)FSVVSPSSFENVK_	P60766	Cell division control protein 42 homolog OS=Mus musculus OX=10090 GN=Cdc42 PE=1 SV=2	3	1072.55	1.1753	1.4536e-25	119.37	1	1887.2	1762.6	1324	0.751	1.425
791	LSAGVFR	7	Unmodified	_LSAGVFR_	Q921W4	Quinone oxidoreductase-like protein 1 OS=Mus musculus OX=10090 GN=Cryzl1 PE=1 SV=1	2	375.219	1.2034	0.037231	41.502	1	4394.6	3837.5	3681.8	0.959	1.194
792	LSFFFDFK	8	Unmodified	_LSFFFDFK_	P19096	Fatty acid synthase OS=Mus musculus OX=10090 GN=Fasn PE=1 SV=2	2	525.768	3.1369	0.0069103	58.433	1	12106	9628.5	8316.1	0.864	1.456
793	LSFLYLITGNLEK	13	Unmodified	_LSFLYLITGNLEK_	Q8CIE6	Coatomer subunit alpha OS=Mus musculus OX=10090 GN=Copa PE=1 SV=2	2	755.929	2.3498	2.2308e-06	85.837	1	9914	10174	8488.9	0.834	1.168
794	LSGGSLALYLLALR	14	Unmodified	_LSGGSLALYLLALR_	O88968	Transcobalamin-2 OS=Mus musculus OX=10090 GN=Tcn2 PE=1 SV=1	2	723.938	1.2535	6.2957e-08	89.507	1	0	0	0	NA	NA
795	LSIAVNLLCVPR	12	Carbamidomethyl (C)	_LSIAVNLLC(ca)VPR_	Q3U0S6	Ras-interacting protein 1 OS=Mus musculus OX=10090 GN=Rasip1 PE=1 SV=3	2	677.897	1.0606	6.9193e-10	107.09	1	8548.9	8183.4	6487.5	0.793	1.318
796	LSISGEYNLK	10	Unmodified	_LSISGEYNLK_	Q00896	Alpha-1-antitrypsin 1-3 OS=Mus musculus OX=10090 GN=Serpina1c PE=1 SV=2	2	562.303	1.3737	0.022185	39.785	1	7052.9	6410.2	5517	0.861	1.278
797	LSISGNYNLETLMSPLGITR	20	Unmodified	_LSISGNYNLETLMSPLGITR_	Q00898	Alpha-1-antitrypsin 1-5 OS=Mus musculus OX=10090 GN=Serpina1e PE=1 SV=1	2	1090.08	3.9281	6.7706e-57	184.78	1	4239.4	4465	2441	0.547	1.737
798	LSQTFPNADFAEITK	15	Unmodified	_LSQTFPNADFAEITK_	P07724	Serum albumin OS=Mus musculus OX=10090 GN=Alb PE=1 SV=3	2	841.425	1.6547	0.00051651	62.469	1	14799	14006	11823	0.844	1.252
799	LSSFIGAIAIGDLVK	15	Unmodified	_LSSFIGAIAIGDLVK_	P80314	T-complex protein 1 subunit beta OS=Mus musculus OX=10090 GN=Cct2 PE=1 SV=4	2	752.443	3.9623	0.018224	40.493	1	0	0	0	NA	NA
800	LSTCQPK	7	iodo TMT-6plex var	_LSTC(io)QPK_	Q8CH19	Casein kinase II subunit alpha'-interacting protein OS=Mus musculus OX=10090 GN=Csnka2ip PE=1 SV=2	2	553.315	0.26514	0.013776	60.709	1	5860.6	6179.9	4301.4	0.696	1.362
801	LTAALVLR	8	Unmodified	_LTAALVLR_	P18654	Ribosomal protein S6 kinase alpha-3 OS=Mus musculus OX=10090 GN=Rps6ka3 PE=1 SV=2	2	428.784	1.7293	0.016282	48.561	1	4587.2	4182.1	3923.8	0.938	1.169
802	LTAVSVGVQGSGWGWLGFNK	20	Unmodified	_LTAVSVGVQGSGWGWLGFNK_	P09671	Superoxide dismutase [Mn], mitochondrial OS=Mus musculus OX=10090 GN=Sod2 PE=1 SV=3	2	1032.04		5.2855e-27	125.73	1	0	0	0	NA	NA
803	LTLLTLHFPR	10	Unmodified	_LTLLTLHFPR_	Q9QZD4	DNA repair endonuclease XPF OS=Mus musculus OX=10090 GN=Ercc4 PE=1 SV=3	3	404.248	2.131	0.0048515	49.3	1	0	0	0	NA	NA
804	LTLSALLDGK	10	Unmodified	_LTLSALLDGK_	Q60932	Voltage-dependent anion-selective channel protein 1 OS=Mus musculus OX=10090 GN=Vdac1 PE=1 SV=3	2	515.811		0.0020865	51.998	1	0	0	0	NA	NA
805	LTLYFEGR	8	Unmodified	_LTLYFEGR_	P21981	Protein-glutamine gamma-glutamyltransferase 2 OS=Mus musculus OX=10090 GN=Tgm2 PE=1 SV=4	2	499.769	1.5147	0.006484	59.597	1	0	0	0	NA	NA
806	LTSTVMLWLQTNK	13	Unmodified	_LTSTVMLWLQTNK_	P47757	F-actin-capping protein subunit beta OS=Mus musculus OX=10090 GN=Capzb PE=1 SV=3	2	767.919	1.2946	0.00089278	63.16	1	0	0	0	NA	NA
807	LTTPTYGDLNHLVSATMSGVTTCLR	25	Carbamidomethyl (C)	_LTTPTYGDLNHLVSATMSGVTTC(ca)LR_	P99024	Tubulin beta-5 chain OS=Mus musculus OX=10090 GN=Tubb5 PE=1 SV=1	3	903.451	1.9893	2.5019e-10	82.302	1	0	0	0	NA	NA
808	LVALTLLGACLALIGER	17	Carbamidomethyl (C)	_LVALTLLGAC(ca)LALIGER_	Q62087	Serum paraoxonase/lactonase 3 OS=Mus musculus OX=10090 GN=Pon3 PE=1 SV=2	3	595.022	6.421	0.00075571	58.246	1	1112.5	1170.6	777.38	0.664	1.431
809	LVCVFLQSLIR	11	Carbamidomethyl (C)	_LVC(ca)VFLQSLIR_	Q9CWN7	CCR4-NOT transcription complex subunit 11 OS=Mus musculus OX=10090 GN=Cnot11 PE=1 SV=1	2	674.394		0.0023758	44.614	1	0	0	0	NA	NA
810	LVDTLPQETR	10	Unmodified	_LVDTLPQETR_	Q06318	Uteroglobin OS=Mus musculus OX=10090 GN=Scgb1a1 PE=1 SV=1	2	586.32	1.3217	0.0041983	54.343	1	15421	13822	12667	0.916	1.217
811	LVHLQTLVLNGNPLLHAQLR	20	Deamidation (NQ)	_LVHLQTLVLN(de)GNPLLHAQLR_	Q9JJ28	Protein flightless-1 homolog OS=Mus musculus OX=10090 GN=Flii PE=1 SV=1	4	563.332	1.7347	3.7351e-09	82.449	1	7745.4	7700.3	6990.1	0.908	1.108
812	LVHWCHGAPGVIHVLLQAYQVFK	23	Carbamidomethyl (C)	_LVHWC(ca)HGAPGVIHVLLQAYQVFK_	Q9JJK2	LanC-like protein 2 OS=Mus musculus OX=10090 GN=Lancl2 PE=1 SV=1	4	668.863	1.2282	1.5834e-18	111.77	1	3593.3	4449	3038	0.683	1.183
813	LVLAGGPLGIMQAVLDHTIPYLHVR	25	Oxidation (M)	_LVLAGGPLGIM(ox)QAVLDHTIPYLHVR_	Q9JHI5	Isovaleryl-CoA dehydrogenase, mitochondrial OS=Mus musculus OX=10090 GN=Ivd PE=1 SV=1	4	675.632	2.8716	4.8008e-08	72.167	1	3011.7	2877.7	2011.6	0.699	1.497
814	LVLEVAQHLGESTVR	15	Unmodified	_LVLEVAQHLGESTVR_	P56480	ATP synthase subunit beta, mitochondrial OS=Mus musculus OX=10090 GN=Atp5f1b PE=1 SV=2	3	550.977	1.5408	4.1606e-05	66.387	1	6601.6	6067.8	5657.9	0.932	1.167
815	LVLEVAQHLGESTVR	15	Unmodified	_LVLEVAQHLGESTVR_	P56480	ATP synthase subunit beta, mitochondrial OS=Mus musculus OX=10090 GN=Atp5f1b PE=1 SV=2	2	825.962	1.1361	2.3668e-11	101.75	1	10885	10268	8604.6	0.838	1.265
816	LVNADGEAVYCK	12	iodo TMT-6plex var	_LVNADGEAVYC(io)K_	P24270	Catalase OS=Mus musculus OX=10090 GN=Cat PE=1 SV=4	3	537.619	0.57942	0.00094565	63.091	1	6778.1	5329.9	5251.2	0.985	1.291
817	LVNADGEAVYCK	12	iodo TMT-6plex var	_LVNADGEAVYC(io)K_	P24270	Catalase OS=Mus musculus OX=10090 GN=Cat PE=1 SV=4	2	805.924	0.044341	2.1471e-07	97.716	1	13946	7706.3	7615	0.988	1.831
818	LVNADGEAVYCK	12	Deamidation (NQ),iodo TMT-6plex var	_LVN(de)ADGEAVYC(io)K_	P24270	Catalase OS=Mus musculus OX=10090 GN=Cat PE=1 SV=4	3	537.947	1.5645	0.001256	61.11	1	9764.5	6785.6	7155.9	1.055	1.365
819	LVNADGEAVYCK	12	Deamidation (NQ),iodo TMT-6plex var	_LVN(de)ADGEAVYC(io)K_	P24270	Catalase OS=Mus musculus OX=10090 GN=Cat PE=1 SV=4	2	806.416	1.0309	0.00012846	73.927	1	13733	9657.3	9287.9	0.962	1.479
820	LVQLLVK	7	Unmodified	_LVQLLVK_	Q02257	Junction plakoglobin OS=Mus musculus OX=10090 GN=Jup PE=1 SV=3	2	406.784		4.0096e-06	71.715	1	0	0	0	NA	NA
821	LVSLKPTSGPVLTIGLFGR	19	Unmodified	_LVSLKPTSGPVLTIGLFGR_	Q9Z0K8	Pantetheinase OS=Mus musculus OX=10090 GN=Vnn1 PE=1 SV=3	3	652.394	1.707	0.014817	45.138	1	0	0	0	NA	NA
822	LVTELTGLVK	10	Unmodified	_LVTELTGLVK_	Q8CG46	Structural maintenance of chromosomes protein 5 OS=Mus musculus OX=10090 GN=Smc5 PE=1 SV=1	2	536.834	1.1099	0.0074744	50.473	1	4194.1	4227.4	3480.9	0.823	1.205
823	LVVVDFSATWCGPCK	15	2 Carbamidomethyl (C)	_LVVVDFSATWC(ca)GPC(ca)K_	P10639	Thioredoxin OS=Mus musculus OX=10090 GN=Txn PE=1 SV=3	2	869.918	2.3223	2.3291e-07	81.632	1	13244	14149	10469	0.74	1.265
824	LVYLYLMNYAK	11	Unmodified	_LVYLYLMNYAK_	Q9DBG3	AP-2 complex subunit beta OS=Mus musculus OX=10090 GN=Ap2b1 PE=1 SV=1	2	695.876	1.2049	0.00015378	76.228	1	10292	9299.9	7699.6	0.828	1.337
825	LVYVYLVR	8	Unmodified	_LVYVYLVR_	Q9Z1T1	AP-3 complex subunit beta-1 OS=Mus musculus OX=10090 GN=Ap3b1 PE=1 SV=2	2	512.813	2.4721	0.0067826	58.782	1	6163.3	5772.4	4779.7	0.828	1.289
826	LWCVLKPGVLLIYK	14	Carbamidomethyl (C)	_LWC(ca)VLKPGVLLIYK_	B9EJ86	Oxysterol-binding protein-related protein 8 OS=Mus musculus OX=10090 GN=Osbpl8 PE=1 SV=1	3	568.009	0.92385	0.00098622	59.227	1	9853.5	9024.3	6865.1	0.761	1.435
827	LWEYLLELLR	10	Unmodified	_LWEYLLELLR_	Q62261	Spectrin beta chain, non-erythrocytic 1 OS=Mus musculus OX=10090 GN=Sptbn1 PE=1 SV=2	2	674.387	5.9462	1.0525e-23	157.78	1	5866.9	6068.8	4097.6	0.675	1.432
829	LYATTSLYSAWDK	13	Unmodified	_LYATTSLYSAWDK_	P17563	Methanethiol oxidase OS=Mus musculus OX=10090 GN=Selenbp1 PE=1 SV=2	2	759.877	1.4062	1.5989e-06	86.944	1	14264	14296	10846	0.759	1.315
830	LYCFFSSLYSALVR	14	Carbamidomethyl (C)	_LYC(ca)FFSSLYSALVR_	Q9CY21	Probable 18S rRNA (guanine-N(7))-methyltransferase OS=Mus musculus OX=10090 GN=Bud23 PE=1 SV=1	2	863.437	5.0688	7.581e-05	69.92	1	0	0	0	NA	NA
831	LYCIYVAIGQK	11	Carbamidomethyl (C)	_LYC(ca)IYVAIGQK_	Q03265	ATP synthase subunit alpha, mitochondrial OS=Mus musculus OX=10090 GN=Atp5f1a PE=1 SV=1	2	664.358	1.6835	0.00070031	64.82	2	11200	10616	8785.2	0.828	1.275
832	LYGITIALSQCPQGHNYCSVNNGGCTHLCLPTPGSR	36	4 Carbamidomethyl (C)	_LYGITIALSQC(ca)PQGHNYC(ca)SVNNGGC(ca)THLC(ca)LPTPGSR_	P10493	Nidogen-1 OS=Mus musculus OX=10090 GN=Nid1 PE=1 SV=2	4	1001.47	2.2339	1.2369e-20	102.47	1	1814.3	1954.8	1529	0.782	1.187
833	LYGITIALSQCPQGHNYCSVNNGGCTHLCLPTPGSR	36	4 Carbamidomethyl (C),Deamidation (NQ)	_LYGITIALSQC(ca)PQGHNYC(ca)SVNN(de)GGC(ca)THLC(ca)LPTPGSR_	P10493	Nidogen-1 OS=Mus musculus OX=10090 GN=Nid1 PE=1 SV=2	4	1001.71	0.53814	2.0986e-27	121.1	1	2122.4	1846.2	1503.4	0.814	1.412
834	LYIDETVNDNIPLNLR	16	Unmodified	_LYIDETVNDNIPLNLR_	Q8K0E8	Fibrinogen beta chain OS=Mus musculus OX=10090 GN=Fgb PE=1 SV=1	3	634.67	1.3308	0.046689	20.838	1	11445	9301.3	8107.2	0.872	1.412
835	LYLGHNYVTAIR	12	Unmodified	_LYLGHNYVTAIR_	Q921I1	Serotransferrin OS=Mus musculus OX=10090 GN=Tf PE=1 SV=1	3	473.93		0.00041382	55.899	1	0	0	0	NA	NA
836	LYQELQPLYLNLHAYVR	17	Unmodified	_LYQELQPLYLNLHAYVR_	P09470	Angiotensin-converting enzyme OS=Mus musculus OX=10090 GN=Ace PE=1 SV=3	3	711.721	1.3636	5.358e-11	89.911	1	7062.8	6200.5	5040.9	0.813	1.401
837	LYSVSYLLK	9	Unmodified	_LYSVSYLLK_	Q8BTM8	Filamin-A OS=Mus musculus OX=10090 GN=Flna PE=1 SV=5	2	543.316	1.7843	0.0018778	70.056	1	9230.5	8795.1	7354.2	0.836	1.255
838	MASTFIGNSTAIQELFK	17	Unmodified	_MASTFIGNSTAIQELFK_	Q922F4	Tubulin beta-6 chain OS=Mus musculus OX=10090 GN=Tubb6 PE=1 SV=1	2	929.474		9.1899e-16	101.05	1	0	0	0	NA	NA
839	MAVTFIGNSTAIQELFK	17	Unmodified	_MAVTFIGNSTAIQELFK_	P99024	Tubulin beta-5 chain OS=Mus musculus OX=10090 GN=Tubb5 PE=1 SV=1	2	935.493	3.8824	1.727e-05	68.243	1	0	0	0	NA	NA
840	MFASFPTTK	9	Oxidation (M)	_M(ox)FASFPTTK_	P01942	Hemoglobin subunit alpha OS=Mus musculus OX=10090 GN=Hba PE=1 SV=2	2	523.255	1.9184	0.0025503	68.657	1	4898.4	4345.3	3433.5	0.79	1.427
841	MFASFPTTK	9	Unmodified	_MFASFPTTK_	P01942	Hemoglobin subunit alpha OS=Mus musculus OX=10090 GN=Hba PE=1 SV=2	2	515.257	1.2136	0.020016	42.835	1	3436.4	3331.9	2922.9	0.877	1.176
842	MFGGSGTSSR	10	Unmodified	_MFGGSGTSSR_	P20152	Vimentin OS=Mus musculus OX=10090 GN=Vim PE=1 SV=3	2	493.722	-0.30054	0.025727	38.783	1	15154	12522	12632	1.009	1.2
843	MFNWMVTR	8	Unmodified	_MFNWMVTR_	Q02566	Myosin-6 OS=Mus musculus OX=10090 GN=Myh6 PE=1 SV=2	2	542.757	1.4374	0.014833	49.418	1	0	0	0	NA	NA
847	MLSLNVFSVQVQAFK	15	Oxidation (M)	_M(ox)LSLNVFSVQVQAFK_	P11438	Lysosome-associated membrane glycoprotein 1 OS=Mus musculus OX=10090 GN=Lamp1 PE=1 SV=2	2	863.963	2.303	1.0236e-12	106.42	1	17651	16139	13191	0.817	1.338
848	MLVLVLGDLHIPHR	14	Unmodified	_MLVLVLGDLHIPHR_	Q9QZ88	Vacuolar protein sorting-associated protein 29 OS=Mus musculus OX=10090 GN=Vps29 PE=1 SV=1	4	403.989	1.9346	8.2527e-05	65.295	1	1281.4	882.59	706.32	0.8	1.814
849	MLVVLLQANR	10	Oxidation (M)	_M(ox)LVVLLQANR_	P48036	Annexin A5 OS=Mus musculus OX=10090 GN=Anxa5 PE=1 SV=1	2	586.845	1.4439	0.0028466	61.161	1	6614.7	5892.4	5770.6	0.979	1.146
850	MLVVLLQANR	10	Unmodified	_MLVVLLQANR_	P48036	Annexin A5 OS=Mus musculus OX=10090 GN=Anxa5 PE=1 SV=1	2	578.847	1.6006	0.00071132	71.451	2	13650	12612	10253	0.813	1.331
851	MLVVLLQGTR	10	Oxidation (M)	_M(ox)LVVLLQGTR_	P14824	Annexin A6 OS=Mus musculus OX=10090 GN=Anxa6 PE=1 SV=3	2	573.339	1.4417	0.015827	45.829	1	0	0	0	NA	NA
852	MLVVLLQGTR	10	Unmodified	_MLVVLLQGTR_	P14824	Annexin A6 OS=Mus musculus OX=10090 GN=Anxa6 PE=1 SV=3	2	565.342	1.9338	0.0042212	54.259	1	0	0	0	NA	NA
853	MQLIMLCYNPDFEK	14	Carbamidomethyl (C)	_MQLIMLC(ca)YNPDFEK_	P10649	Glutathione S-transferase Mu 1 OS=Mus musculus OX=10090 GN=Gstm1 PE=1 SV=2	2	901.42		3.6733e-08	74.789	1	0	0	0	NA	NA
854	MTIIGVILSFR	11	Oxidation (M)	_M(ox)TIIGVILSFR_	Q8K1X4	Nck-associated protein 1-like OS=Mus musculus OX=10090 GN=Nckap1l PE=1 SV=1	2	633.368	1.9076	7.5547e-05	80.245	1	0	0	0	NA	NA
855	MVHILLFYK	9	Unmodified	_MVHILLFYK_	Q9Z2X2	26S proteasome non-ATPase regulatory subunit 10 OS=Mus musculus OX=10090 GN=Psmd10 PE=1 SV=3	3	388.56	1.7024	0.0010471	69.825	1	0	0	0	NA	NA
856	MVVNEGADGGQSVYHIHLHVLGGR	24	Oxidation (M)	_M(ox)VVNEGADGGQSVYHIHLHVLGGR_	P70349	Histidine triad nucleotide-binding protein 1 OS=Mus musculus OX=10090 GN=Hint1 PE=1 SV=3	4	641.072	2.5855	5.7479e-08	75.773	1	7487.4	7889.7	6534	0.828	1.146
857	MVVNEGADGGQSVYHIHLHVLGGR	24	Unmodified	_MVVNEGADGGQSVYHIHLHVLGGR_	P70349	Histidine triad nucleotide-binding protein 1 OS=Mus musculus OX=10090 GN=Hint1 PE=1 SV=3	5	509.86	1.8472	0.035696	23.536	1	0	0	0	NA	NA
859	NFAFLEFR	8	Unmodified	_NFAFLEFR_	P26369	Splicing factor U2AF 65 kDa subunit OS=Mus musculus OX=10090 GN=U2af2 PE=1 SV=3	2	522.269		0.023512	43.635	1	0	0	0	NA	NA
860	NFATSLYSMIK	11	Unmodified	_NFATSLYSMIK_	P48036	Annexin A5 OS=Mus musculus OX=10090 GN=Anxa5 PE=1 SV=1	2	637.826	1.7423	0.00031654	73.632	1	7135.3	6661.7	5063.3	0.76	1.409
861	NFINNPLAQADWAAK	15	Unmodified	_NFINNPLAQADWAAK_	Q8VDD5	Myosin-9 OS=Mus musculus OX=10090 GN=Myh9 PE=1 SV=4	2	836.926	2.3234	7.4646e-10	96.673	1	18284	17721	13682	0.772	1.336
862	NFSDNQLQEGK	11	Unmodified	_NFSDNQLQEGK_	Q9WVA4	Transgelin-2 OS=Mus musculus OX=10090 GN=Tagln2 PE=1 SV=4	2	640.299	1.4324	7.8985e-05	77.541	1	10445	8337.4	8110.9	0.973	1.288
863	NGMAGYYGVSLADWVCLAQHESNYNTR	27	Deamidation (NQ),iodo TMT-6plex var	_N(de)GMAGYYGVSLADWVC(io)LAQHESNYNTR_	P08905	Lysozyme C-2 OS=Mus musculus OX=10090 GN=Lyz2 PE=1 SV=2	4	838.145	0.97493	4.5523e-06	63.625	1	12265	13352	9161.1	0.686	1.339
864	NINDAWVCTNDMFR	14	iodo TMT-6plex var	_NINDAWVC(io)TNDMFR_	P61971	Nuclear transport factor 2 OS=Mus musculus OX=10090 GN=Nutf2 PE=1 SV=1	3	676.659	1.1947	0.011807	44.252	1	0	0	0	NA	NA
865	NIVFSPLSISAALALVSLGAK	21	Unmodified	_NIVFSPLSISAALALVSLGAK_	Q03734	Serine protease inhibitor A3M OS=Mus musculus OX=10090 GN=Serpina3m PE=1 SV=2	2	1036.11	5.8804	2.6465e-28	128.88	1	538.92	646.83	268.7	0.415	2.006
866	NIVFSPLSISAALALVSLGAK	21	Unmodified	_NIVFSPLSISAALALVSLGAK_	Q03734	Serine protease inhibitor A3M OS=Mus musculus OX=10090 GN=Serpina3m PE=1 SV=2	3	691.077	5.6779	2.158e-48	167.45	1	678.58	824.27	661.61	0.803	1.026
867	NKPEPTVEEIENAFQGNLCR	20	iodo TMT-6plex var	_NKPEPTVEEIENAFQGNLC(io)R_	Q00519	Xanthine dehydrogenase/oxidase OS=Mus musculus OX=10090 GN=Xdh PE=1 SV=5	4	655.086	2.9128	4.3091e-40	151.95	1	12919	14283	8279.5	0.58	1.56
868	NKPEPTVEEIENAFQGNLCR	20	iodo TMT-6plex var	_NKPEPTVEEIENAFQGNLC(io)R_	Q00519	Xanthine dehydrogenase/oxidase OS=Mus musculus OX=10090 GN=Xdh PE=1 SV=5	3	873.113	2.3482	3.0766e-33	141.6	1	10461	10556	7584	0.718	1.379
869	NLDIERPTYTNLNR	14	Unmodified	_NLDIERPTYTNLNR_	P05213	Tubulin alpha-1B chain OS=Mus musculus OX=10090 GN=Tuba1b PE=1 SV=2	3	573.632	1.4801	0.0033513	58.723	1	12941	11532	9933.8	0.861	1.303
870	NLFLVIFQR	9	Unmodified	_NLFLVIFQR_	Q3UYV9	Nuclear cap-binding protein subunit 1 OS=Mus musculus OX=10090 GN=Ncbp1 PE=1 SV=2	2	575.343	1.7028	0.013077	47.603	1	15363	14593	10113	0.693	1.519
871	NLILVVR	7	Unmodified	_NLILVVR_	Q68FD5	Clathrin heavy chain 1 OS=Mus musculus OX=10090 GN=Cltc PE=1 SV=3	2	413.779	2.0242	0.014816	53.554	1	0	0	0	NA	NA
872	NLLPTPIVSWLISK	14	Unmodified	_NLLPTPIVSWLISK_	P50285	Dimethylaniline monooxygenase [N-oxide-forming] 1 OS=Mus musculus OX=10090 GN=Fmo1 PE=1 SV=1	2	790.974	6.6407	0.017977	42.242	1	0	0	0	NA	NA
873	NLLSVAYK	8	Unmodified	_NLLSVAYK_	P63101	14-3-3 protein zeta/delta OS=Mus musculus OX=10090 GN=Ywhaz PE=1 SV=1	2	454.266	1.286	0.0061763	60.436	1	2937.3	2283.9	2319.8	1.016	1.266
874	NLMFLVLR	8	Unmodified	_NLMFLVLR_	Q8BP47	Asparagine--tRNA ligase, cytoplasmic OS=Mus musculus OX=10090 GN=NARS1 PE=1 SV=2	2	503.299	1.6355	0.0082504	54.776	1	0	0	0	NA	NA
875	NLPATDAIQR	10	Unmodified	_NLPATDAIQR_	Q61508	Extracellular matrix protein 1 OS=Mus musculus OX=10090 GN=Ecm1 PE=1 SV=2	2	549.799	0.54546	0.021873	39.873	1	7834	7507.1	6876.3	0.916	1.139
876	NLQEAEEWYK	10	Unmodified	_NLQEAEEWYK_	P20152	Vimentin OS=Mus musculus OX=10090 GN=Vim PE=1 SV=3	2	655.307	0.59289	0.00010347	83.862	1	9611.7	8844.7	7065.3	0.799	1.36
877	NLQNLLILTAIK	12	Unmodified	_NLQNLLILTAIK_	Q68FD5	Clathrin heavy chain 1 OS=Mus musculus OX=10090 GN=Cltc PE=1 SV=3	2	677.427	2.0182	0.00045614	66.989	1	12761	12678	9413.1	0.742	1.356
878	NLTNPNTVIILIGNK	15	Unmodified	_NLTNPNTVIILIGNK_	Q91V41	Ras-related protein Rab-14 OS=Mus musculus OX=10090 GN=Rab14 PE=1 SV=3	2	812.475	1.6909	1.8642e-05	74.789	1	0	0	0	NA	NA
879	NPCYVDDNCDPQIVANR	17	Carbamidomethyl (C),iodo TMT-6plex var	_NPC(io)YVDDNC(ca)DPQIVANR_	Q80VQ0	Aldehyde dehydrogenase family 3 member B1 OS=Mus musculus OX=10090 GN=Aldh3b1 PE=1 SV=1	3	774.698	0.30687	5.5842e-15	106.2	1	5440.1	4709	4395.1	0.933	1.238
880	NSLDCEIVSAK	11	iodo TMT-6plex var	_NSLDC(io)EIVSAK_	P40124	Adenylyl cyclase-associated protein 1 OS=Mus musculus OX=10090 GN=Cap1 PE=1 SV=4	2	754.403	0.74931	8.0118e-24	152.38	1	11909	8890.5	8108.3	0.912	1.469
881	NSSYFVEWIPNNVK	14	Unmodified	_NSSYFVEWIPNNVK_	P99024	Tubulin beta-5 chain OS=Mus musculus OX=10090 GN=Tubb5 PE=1 SV=1	2	848.92	2.1423	0.00088592	62.035	1	12918	12291	9566.5	0.778	1.35
882	NTGIICTIGPASR	13	Carbamidomethyl (C)	_NTGIIC(ca)TIGPASR_	P52480	Pyruvate kinase PKM OS=Mus musculus OX=10090 GN=Pkm PE=1 SV=4	2	680.356	1.1421	0.00013518	69.258	1	9704.5	9338.3	8918.6	0.955	1.088
883	NTPPILDSDGTYFLYSK	17	Unmodified	_NTPPILDSDGTYFLYSK_	P03987	Ig gamma-3 chain C region OS=Mus musculus OX=10090 PE=1 SV=2	2	965.975	1.0445	0.00030367	60.938	1	9267.4	8902.7	6895.6	0.775	1.344
884	NVDGTAFVIFGVQDGDK	17	Unmodified	_NVDGTAFVIFGVQDGDK_	P01027	Complement C3 OS=Mus musculus OX=10090 GN=C3 PE=1 SV=3	2	891.439	2.8661	6.225e-11	94.281	1	21286	16093	13122	0.815	1.622
886	NYDIPAEMTGLWR	13	Unmodified	_NYDIPAEMTGLWR_	Q8BXK9	Chloride intracellular channel protein 5 OS=Mus musculus OX=10090 GN=Clic5 PE=1 SV=1	2	783.374	1.6137	3.9725e-08	92.039	1	17141	16895	12536	0.742	1.367
887	NYHIFYQILSNK	12	Unmodified	_NYHIFYQILSNK_	Q02566	Myosin-6 OS=Mus musculus OX=10090 GN=Myh6 PE=1 SV=2	2	770.401	1.3544	1.5442e-21	140	1	14579	14069	11749	0.835	1.241
888	NYYEQWGK	8	Unmodified	_NYYEQWGK_	O88569	Heterogeneous nuclear ribonucleoproteins A2/B1 OS=Mus musculus OX=10090 GN=Hnrnpa2b1 PE=1 SV=2	2	544.246	1.0567	0.021155	45.68	1	0	0	0	NA	NA
889	PAINVGLSVSR	11	Unmodified	_PAINVGLSVSR_	Q03265	ATP synthase subunit alpha, mitochondrial OS=Mus musculus OX=10090 GN=Atp5f1a PE=1 SV=1	2	556.825	0.34647	1.0184e-08	107.06	1	1985.8	1743.3	902.77	0.518	2.2
890	PCYGILFGPK	10	Carbamidomethyl (C)	_PC(ca)YGILFGPK_	Q9DCT8	Cysteine-rich protein 2 OS=Mus musculus OX=10090 GN=Crip2 PE=1 SV=1	2	576.3		0.00063878	52.579	1	0	0	0	NA	NA
891	PDFVSLFFK	9	Unmodified	_PDFVSLFFK_	Q8K2I3	Dimethylaniline monooxygenase [N-oxide-forming] 2 OS=Mus musculus OX=10090 GN=Fmo2 PE=1 SV=3	2	550.295	2.4295	0.0022936	67.334	1	3763.6	4026.1	3381.2	0.84	1.113
892	PEVADTCSLASPASVCR	17	Carbamidomethyl (C),iodo TMT-6plex var	_PEVADTC(ca)SLASPASVC(io)R_	P24527	Leukotriene A-4 hydrolase OS=Mus musculus OX=10090 GN=Lta4h PE=1 SV=4	3	698.017	2.2851	5.3417e-30	140.46	1	13124	9037.5	7205.4	0.797	1.821
893	PFGLVINLNYK	11	Unmodified	_PFGLVINLNYK_	Q9CY50	Translocon-associated protein subunit alpha OS=Mus musculus OX=10090 GN=Ssr1 PE=1 SV=1	2	639.366	2.2713	1.0659e-05	88.392	1	0	0	0	NA	NA
894	PFGVALLFGGVDEK	14	Unmodified	_PFGVALLFGGVDEK_	Q9Z2U1	Proteasome subunit alpha type-5 OS=Mus musculus OX=10090 GN=Psma5 PE=1 SV=1	2	724.893	2.4803	0.00011246	69.258	1	6675.5	5433.9	5306	0.976	1.258
895	PFGVSLLYIGWDK	13	Unmodified	_PFGVSLLYIGWDK_	Q9R1P0	Proteasome subunit alpha type-4 OS=Mus musculus OX=10090 GN=Psma4 PE=1 SV=1	2	747.903	3.8609	0.0021054	59.248	1	13933	14868	10336	0.695	1.348
896	PFNPSMLLAQATSNVVCSLVFGIR	24	Carbamidomethyl (C),Oxidation (M)	_PFNPSM(ox)LLAQATSNVVC(ca)SLVFGIR_	Q9DBX6	Cytochrome P450 2S1 OS=Mus musculus OX=10090 GN=Cyp2s1 PE=1 SV=1	3	879.789	5.0283	1.6266e-44	153.1	1	1801.1	1850.3	1617.4	0.874	1.114
897	PFQLCMHIR	9	Carbamidomethyl (C)	_PFQLC(ca)MHIR_	P33267	Cytochrome P450 2F2 OS=Mus musculus OX=10090 GN=Cyp2f2 PE=1 SV=1	3	401.204	1.5423	0.00099596	79.474	2	2707.4	2395.9	2026.7	0.846	1.336
898	PFQLCMHIR	9	Carbamidomethyl (C)	_PFQLC(ca)MHIR_	P33267	Cytochrome P450 2F2 OS=Mus musculus OX=10090 GN=Cyp2f2 PE=1 SV=1	2	601.302		1.6481e-14	106.91	1	0	0	0	NA	NA
899	PGGHLVTLVTLR	12	Unmodified	_PGGHLVTLVTLR_	P40936	Indolethylamine N-methyltransferase OS=Mus musculus OX=10090 GN=Inmt PE=1 SV=1	3	421.591	1.1887	0.0018274	56.654	2	0	0	0	NA	NA
900	PGGLLLGDEAPNFEANTTIGR	21	Unmodified	_PGGLLLGDEAPNFEANTTIGR_	O08709	Peroxiredoxin-6 OS=Mus musculus OX=10090 GN=Prdx6 PE=1 SV=3	2	1071.54	2.9535	1.2021e-56	176.11	1	0	0	0	NA	NA
901	PGGYYLFLQMR	11	Unmodified	_PGGYYLFLQMR_	Q9Z0E6	Guanylate-binding protein 2 OS=Mus musculus OX=10090 GN=Gbp2 PE=1 SV=1	2	672.842	1.5295	0.00063669	68.525	1	6564	6767.6	5336.6	0.789	1.23
902	PHASIMFCTVGVLLR	15	Carbamidomethyl (C)	_PHASIMFC(ca)TVGVLLR_	O70133	ATP-dependent RNA helicase A OS=Mus musculus OX=10090 GN=Dhx9 PE=1 SV=2	3	567.637	1.9745	4.4058e-10	99.941	1	6043.6	5338	4492.4	0.842	1.345
903	PHLSYLTFWSLLELQK	16	Unmodified	_PHLSYLTFWSLLELQK_	P04919	Band 3 anion transport protein OS=Mus musculus OX=10090 GN=Slc4a1 PE=1 SV=1	3	659.028	1.0004	1.4676e-22	134.88	1	3063.8	2897.7	2153	0.743	1.423
904	PIVFVLHTFLSAK	13	Unmodified	_PIVFVLHTFLSAK_	Q61235	Beta-2-syntrophin OS=Mus musculus OX=10090 GN=Sntb2 PE=1 SV=2	3	491.294	1.0618	1.2883e-08	96.067	1	1102	1446.2	1038	0.718	1.062
905	PLLHLLSLGLWGQR	14	Unmodified	_PLLHLLSLGLWGQR_	Q91XC9	Peroxisomal membrane protein PEX16 OS=Mus musculus OX=10090 GN=Pex16 PE=1 SV=2	3	534.987	2.5627	1.8141e-06	77.644	1	0	0	0	NA	NA
906	PLLLLGQLQHLHR	13	Unmodified	_PLLLLGQLQHLHR_	Q6NSR8	Probable aminopeptidase NPEPL1 OS=Mus musculus OX=10090 GN=Npepl1 PE=1 SV=1	4	385.239	1.9467	3.2708e-07	88.596	1	470.45	675.49	410.03	0.607	1.147
907	PLLMVHGWPGSFYEFYK	17	Unmodified	_PLLMVHGWPGSFYEFYK_	Q9D379	Epoxide hydrolase 1 OS=Mus musculus OX=10090 GN=Ephx1 PE=1 SV=2	3	691.01	3.5616	4.0804e-11	92.773	1	7869.9	8526.7	6265.1	0.735	1.256
908	PLPILGNLLQLR	12	Unmodified	_PLPILGNLLQLR_	P33267	Cytochrome P450 2F2 OS=Mus musculus OX=10090 GN=Cyp2f2 PE=1 SV=1	2	673.93	2.1598	6.947e-13	117.52	1	2788.1	3096.6	2428	0.784	1.148
909	PLVATVGLNVPASVR	15	Unmodified	_PLVATVGLNVPASVR_	Q9CR68	Cytochrome b-c1 complex subunit Rieske, mitochondrial OS=Mus musculus OX=10090 GN=Uqcrfs1 PE=1 SV=1	2	746.946	2.2951	5.6224e-07	80.632	1	0	0	0	NA	NA
910	PLYVALAQR	9	Unmodified	_PLYVALAQR_	P29341	Polyadenylate-binding protein 1 OS=Mus musculus OX=10090 GN=Pabpc1 PE=1 SV=2	2	515.806	0.50927	0.038983	36.447	1	16368	15610	13350	0.855	1.226
911	PMILGYWNVR	10	Unmodified	_PMILGYWNVR_	P10649	Glutathione S-transferase Mu 1 OS=Mus musculus OX=10090 GN=Gstm1 PE=1 SV=2	2	624.832	2.0874	5.7275e-06	94.309	1	4052.4	3882.3	2946	0.759	1.376
912	PMVLFLGPWSVGK	13	Unmodified	_PMVLFLGPWSVGK_	Q7TQ48	Sarcalumenin OS=Mus musculus OX=10090 GN=Srl PE=1 SV=1	2	715.897	2.2817	0.00023419	66.989	1	0	0	0	NA	NA
913	PNLLWLFLK	9	Unmodified	_PNLLWLFLK_	P97501	Dimethylaniline monooxygenase [N-oxide-forming] 3 OS=Mus musculus OX=10090 GN=Fmo3 PE=1 SV=1	2	572.35	5.4966	0.00013801	88.136	1	351.69	546.89	240.35	0.439	1.463
914	PPYTIVYFPVR	11	Unmodified	_PPYTIVYFPVR_	P19157	Glutathione S-transferase P 1 OS=Mus musculus OX=10090 GN=Gstp1 PE=1 SV=2	2	676.374	1.8361	0.00021641	75.229	1	8017.3	7050.9	5732	0.813	1.399
915	PSDNCVFSVELQLPAK	16	iodo TMT-6plex var	_PSDNC(io)VFSVELQLPAK_	Q812C9	Retina-specific copper amine oxidase OS=Mus musculus OX=10090 GN=Aoc2 PE=2 SV=2	3	692.705	0.70641	0.0099792	42.118	1	13194	11218	10615	0.946	1.243
916	PSQTLATIQLAFK	13	Unmodified	_PSQTLATIQLAFK_	Q3TFD2	Lysophosphatidylcholine acyltransferase 1 OS=Mus musculus OX=10090 GN=Lpcat1 PE=1 SV=1	2	709.406	1.5831	4.119e-06	82.529	1	22227	20433	15062	0.737	1.476
917	PTLAVIGLIK	10	Unmodified	_PTLAVIGLIK_	P50285	Dimethylaniline monooxygenase [N-oxide-forming] 1 OS=Mus musculus OX=10090 GN=Fmo1 PE=1 SV=1	2	512.842	2.3475	8.1222e-06	91.095	1	10228	9699.8	8527.7	0.879	1.199
918	PVCAVLLLFPITEK	14	Carbamidomethyl (C)	_PVC(ca)AVLLLFPITEK_	Q9JKB1	Ubiquitin carboxyl-terminal hydrolase isozyme L3 OS=Mus musculus OX=10090 GN=Uchl3 PE=1 SV=2	3	533.977	3.0659	2.803e-06	83.204	1	3221.4	3018.6	2288.6	0.758	1.408
919	PVIAAIHGGCIGGGVDLVSACDIR	24	Carbamidomethyl (C),iodo TMT-6plex var	_PVIAAIHGGC(ca)IGGGVDLVSAC(io)DIR_	O35459	Delta(3,5)-Delta(2,4)-dienoyl-CoA isomerase, mitochondrial OS=Mus musculus OX=10090 GN=Ech1 PE=1 SV=1	4	670.612	1.2167	6.8882e-10	78.272	1	8920.2	6084.5	5735.3	0.943	1.555
920	PWALTFSYGR	10	Unmodified	_PWALTFSYGR_	P05064	Fructose-bisphosphate aldolase A OS=Mus musculus OX=10090 GN=Aldoa PE=1 SV=2	2	599.306	1.4756	7.9193e-05	85.355	1	0	0	0	NA	NA
921	PWIQVNLLR	9	Unmodified	_PWIQVNLLR_	P21956	Lactadherin OS=Mus musculus OX=10090 GN=Mfge8 PE=1 SV=3	2	569.84	2.0299	0.0043155	57.59	1	0	0	0	NA	NA
922	QALVAIFTHLR	11	Unmodified	_QALVAIFTHLR_	Q9JHU4	Cytoplasmic dynein 1 heavy chain 1 OS=Mus musculus OX=10090 GN=Dync1h1 PE=1 SV=2	3	423.587	2.5982	9.6953e-07	93.843	1	3967.6	3960.9	3640.7	0.919	1.09
923	QGGLLVNFHPSILTCLLPQLTSPR	24	Carbamidomethyl (C)	_QGGLLVNFHPSILTC(ca)LLPQLTSPR_	Q6ZQ38	Cullin-associated NEDD8-dissociated protein 1 OS=Mus musculus OX=10090 GN=Cand1 PE=1 SV=2	3	887.823	2.8447	1.1239e-17	103.84	1	2372.1	2057.4	1716.3	0.834	1.382
924	QITQVYGFYDECLR	14	iodo TMT-6plex var	_QITQVYGFYDEC(io)LR_	P63330	Serine/threonine-protein phosphatase 2A catalytic subunit alpha isoform OS=Mus musculus OX=10090 GN=Ppp2ca PE=1 SV=1	3	688.686	1.8208	1.5278e-19	130.2	1	26379	19746	17138	0.868	1.539
925	QNLQICVQVASK	12	Carbamidomethyl (C)	_QNLQIC(ca)VQVASK_	Q68FD5	Clathrin heavy chain 1 OS=Mus musculus OX=10090 GN=Cltc PE=1 SV=3	2	694.372		0.0003315	55.604	1	0	0	0	NA	NA
926	QSQQIAQDELR	11	Deamidation (NQ)	_QSQQ(de)IAQDELR_	Q91W86	Vacuolar protein sorting-associated protein 11 homolog OS=Mus musculus OX=10090 GN=Vps11 PE=1 SV=3	2	658.826		0.0011025	50.484	1	0	0	0	NA	NA
927	QVHPDTGISSK	11	Unmodified	_QVHPDTGISSK_	Q8CGP2	Histone H2B type 1-P OS=Mus musculus OX=10090 GN=Hist1h2bp PE=1 SV=3	2	584.801	0.16671	1.5363e-08	103.43	1	4474	4631.8	4250.5	0.918	1.053
928	QVIQDCEDENIQR	13	iodo TMT-6plex var	_QVIQDC(io)EDENIQR_	Q3V3R4	Integrin alpha-1 OS=Mus musculus OX=10090 GN=Itga1 PE=1 SV=2	3	640.321	0.4717	0.018924	40.278	1	8755.4	7793.9	7234.5	0.928	1.21
929	QVQSLTCEVDALK	13	Carbamidomethyl (C)	_QVQSLTC(ca)EVDALK_	P20152	Vimentin OS=Mus musculus OX=10090 GN=Vim PE=1 SV=3	2	745.88	1.5716	0.0009941	61.657	1	11112	10065	8514.7	0.846	1.305
930	RAPHIQLVAQSPWLRNTAFK	20	Unmodified	_RAPHIQLVAQSPWLRNTAFK_	P01029	Complement C4-B OS=Mus musculus OX=10090 GN=C4b PE=1 SV=3	4	584.08	1.4546	0.0059819	40.645	1	3818.3	3194.2	3154.7	0.988	1.21
931	RAPHIQLVAQSPWLRNTAFK	20	Unmodified	_RAPHIQLVAQSPWLRNTAFK_	P01029	Complement C4-B OS=Mus musculus OX=10090 GN=C4b PE=1 SV=3	3	778.438	1.0869	2.6785e-21	118.54	1	6829.3	6652.2	5731	0.862	1.192
932	RCEAFGWHTIIVDGHSVEELCK	22	Carbamidomethyl (C),iodo TMT-6plex var	_RC(io)EAFGWHTIIVDGHSVEELC(ca)K_	P40142	Transketolase OS=Mus musculus OX=10090 GN=Tkt PE=1 SV=1	5	583.896	1.4483	5.9111e-28	127.9	1	6994.3	7335.2	5326.8	0.726	1.313
933	RDALLVIQWNIR	12	Unmodified	_RDALLVIQWNIR_	Q02566	Myosin-6 OS=Mus musculus OX=10090 GN=Myh6 PE=1 SV=2	3	499.628	1.8783	0.0073246	46.88	1	0	0	0	NA	NA
934	REKELSCQSK	10	Deamidation (NQ),iodo TMT-6plex var	_REKELSC(io)Q(de)SK_	D3YV10	Coiled-coil domain-containing protein 13 OS=Mus musculus OX=10090 GN=Ccdc13 PE=1 SV=1	2	769.414	0.4948	0.0075144	47.228	1	10299	8915	8271.9	0.928	1.245
935	RHPDYSVSLLLR	12	Unmodified	_RHPDYSVSLLLR_	P07724	Serum albumin OS=Mus musculus OX=10090 GN=Alb PE=1 SV=3	3	485.94	1.7481	2.0206e-06	88.101	1	4055.3	3648.6	3420.9	0.938	1.185
936	RHPDYSVSLLLR	12	Unmodified	_RHPDYSVSLLLR_	P07724	Serum albumin OS=Mus musculus OX=10090 GN=Alb PE=1 SV=3	2	728.407	1.5776	2.2246e-32	170.95	1	9182.3	7598.5	7632.2	1.004	1.203
937	RHPETGLFTLR	11	Unmodified	_RHPETGLFTLR_	Q62151	Advanced glycosylation end product-specific receptor OS=Mus musculus OX=10090 GN=Ager PE=1 SV=2	3	442.914	1.906	0.0058493	48.513	1	4201.6	3504.5	3004.7	0.857	1.398
938	RHPETGLFTLR	11	Unmodified	_RHPETGLFTLR_	Q62151	Advanced glycosylation end product-specific receptor OS=Mus musculus OX=10090 GN=Ager PE=1 SV=2	2	663.867	1.7046	0.00076712	78.324	1	11068	8190.2	9151.9	1.117	1.209
939	RLQVNILVKPAR	12	Unmodified	_RLQVNILVKPAR_	Q08857	Platelet glycoprotein 4 OS=Mus musculus OX=10090 GN=Cd36 PE=1 SV=2	4	352.479	2.2224	0.03615	28.624	1	0	0	0	NA	NA
940	RPCFSALTVDETYVPK	16	iodo TMT-6plex var	_RPC(io)FSALTVDETYVPK_	P07724	Serum albumin OS=Mus musculus OX=10090 GN=Alb PE=1 SV=3	3	719.052	1.6778	0.028308	42.633	1	8596.1	8154	6165.5	0.756	1.394
941	RPFGISALIVGFDFDGTPR	19	Unmodified	_RPFGISALIVGFDFDGTPR_	Q9Z2U0	Proteasome subunit alpha type-7 OS=Mus musculus OX=10090 GN=Psma7 PE=1 SV=1	3	689.034	4.0174	2.258e-09	87.654	1	2949.5	2953.9	2379.3	0.805	1.24
942	RPFGVSLLYIGWDK	14	Unmodified	_RPFGVSLLYIGWDK_	Q9R1P0	Proteasome subunit alpha type-4 OS=Mus musculus OX=10090 GN=Psma4 PE=1 SV=1	3	550.972	2.1861	0.0042956	49.595	1	4186	3421	2395.5	0.7	1.747
943	RPFGVSLLYIGWDK	14	Unmodified	_RPFGVSLLYIGWDK_	Q9R1P0	Proteasome subunit alpha type-4 OS=Mus musculus OX=10090 GN=Psma4 PE=1 SV=1	2	825.954	1.8021	3.0766e-05	78.902	1	11211	10910	7756.6	0.711	1.445
944	RPNKPLFTGLVTQCQK	16	iodo TMT-6plex var	_RPNKPLFTGLVTQC(io)QK_	Q8K4Z3	NAD(P)H-hydrate epimerase OS=Mus musculus OX=10090 GN=Naxe PE=1 SV=1	3	720.416	1.7215	1.0711e-06	85.473	1	11650	10651	8757.6	0.822	1.33
945	RPWFAGDK	8	Unmodified	_RPWFAGDK_	P10649	Glutathione S-transferase Mu 1 OS=Mus musculus OX=10090 GN=Gstm1 PE=1 SV=2	2	488.754	0.15793	0.0042515	89.029	1	23904	22655	21841	0.964	1.094
946	RRPLNTAPIQLR	12	Unmodified	_RRPLNTAPIQLR_	Q62151	Advanced glycosylation end product-specific receptor OS=Mus musculus OX=10090 GN=Ager PE=1 SV=2	2	717.936	-0.058619	2.06e-05	86.911	1	8347.2	7697.4	6626.3	0.861	1.26
947	RTFSSILCRLSSK	13	Unmodified	_RTFSSILCRLSSK_	A4Q9F4	Tubulin polyglutamylase TTLL11 OS=Mus musculus OX=10090 GN=Ttll11 PE=1 SV=1	2	749.414	-0.059783	0.013145	53.6	1	13599	9070.6	10533	1.161	1.291
948	SAAEVIAQAR	10	Unmodified	_SAAEVIAQAR_	O08553	Dihydropyrimidinase-related protein 2 OS=Mus musculus OX=10090 GN=Dpysl2 PE=1 SV=2	2	508.28	0.39787	0.0011554	66.19	1	2534.1	2450.9	2153.9	0.879	1.177
949	SAASGIPYHSEVPVSLK	17	Unmodified	_SAASGIPYHSEVPVSLK_	Q62261	Spectrin beta chain, non-erythrocytic 1 OS=Mus musculus OX=10090 GN=Sptbn1 PE=1 SV=2	3	581.309	2.9518	0.021924	34.395	1	0	0	0	NA	NA
950	SAASGIPYHSEVPVSLK	17	Unmodified	_SAASGIPYHSEVPVSLK_	Q62261	Spectrin beta chain, non-erythrocytic 1 OS=Mus musculus OX=10090 GN=Sptbn1 PE=1 SV=2	2	871.46		0.0071993	44.391	1	0	0	0	NA	NA
951	SACFSPVSLSPR	12	Carbamidomethyl (C)	_SAC(ca)FSPVSLSPR_	Q8R1G6	PDZ and LIM domain protein 2 OS=Mus musculus OX=10090 GN=Pdlim2 PE=1 SV=1	2	654.324	2.4783	0.014218	42.317	1	0	0	0	NA	NA
952	SADESGQALLAASHYASDEVR	21	Unmodified	_SADESGQALLAASHYASDEVR_	P16546	Spectrin alpha chain, non-erythrocytic 1 OS=Mus musculus OX=10090 GN=Sptan1 PE=1 SV=4	3	726.342	0.5341	5.8812e-05	61.345	1	0	0	0	NA	NA
953	SADTLWGIQK	10	Unmodified	_SADTLWGIQK_	P06151	L-lactate dehydrogenase A chain OS=Mus musculus OX=10090 GN=Ldha PE=1 SV=3	2	559.796	-0.14584	0.00030802	76.228	1	4800.5	4041.8	4306.5	1.065	1.115
954	SAFLAAHIPLFLYPFLHTVSK	21	Unmodified	_SAFLAAHIPLFLYPFLHTVSK_	Q9JKY0	CCR4-NOT transcription complex subunit 9 OS=Mus musculus OX=10090 GN=Cnot9 PE=1 SV=1	4	593.835	2.5227	0.021303	33.37	1	1490.4	1701.8	1019.2	0.599	1.462
955	SAFPFPITLQEPR	13	Unmodified	_SAFPFPITLQEPR_	Q9R1Z8	Vinexin OS=Mus musculus OX=10090 GN=Sorbs3 PE=1 SV=1	2	751.904	1.1909	0.00010233	73.037	1	22913	24170	17665	0.731	1.297
956	SAGACTAAAFLR	12	iodo TMT-6plex var	_SAGAC(io)TAAAFLR_	Q9CPY7	Cytosol aminopeptidase OS=Mus musculus OX=10090 GN=Lap3 PE=1 SV=3	2	734.401	1.6793	0.0007384	66.84	1	25194	23015	18410	0.8	1.368
957	SAGQGEVLVYVEDPAGHQEEAK	22	Unmodified	_SAGQGEVLVYVEDPAGHQEEAK_	Q8BTM8	Filamin-A OS=Mus musculus OX=10090 GN=Flna PE=1 SV=5	3	771.705	1.8563	1.8137e-09	80.066	1	5887.8	5740.7	4097.2	0.714	1.437
958	SAGWVIPIGLLFCK	14	iodo TMT-6plex var	_SAGWVIPIGLLFC(io)K_	Q921I1	Serotransferrin OS=Mus musculus OX=10090 GN=Tf PE=1 SV=1	3	611.693	2.2994	0.0071237	48.527	1	2711.7	2320.3	1683.3	0.725	1.611
959	SAGWVIPIGLLFCK	14	Carbamidomethyl (C)	_SAGWVIPIGLLFC(ca)K_	Q921I1	Serotransferrin OS=Mus musculus OX=10090 GN=Tf PE=1 SV=1	2	780.934	6.0489	1.7714e-06	80.905	1	11879	11665	9517.9	0.816	1.248
960	SAICIQSWWR	10	Carbamidomethyl (C)	_SAIC(ca)IQSWWR_	Q9WTI7	Unconventional myosin-Ic OS=Mus musculus OX=10090 GN=Myo1c PE=1 SV=2	2	653.822	3.5042	7.8647e-24	157.66	1	4552.2	5085.8	3915.2	0.77	1.163
961	SALPAQSAATLPAR	14	Unmodified	_SALPAQSAATLPAR_	Q62261	Spectrin beta chain, non-erythrocytic 1 OS=Mus musculus OX=10090 GN=Sptbn1 PE=1 SV=2	2	677.378	1.3784	3.221e-07	88.561	1	8558.9	7544.5	6294.7	0.834	1.36
962	SALQSINEWASQTTDGK	17	Unmodified	_SALQSINEWASQTTDGK_	P19324	Serpin H1 OS=Mus musculus OX=10090 GN=Serpinh1 PE=1 SV=3	2	918.442	1.1932	8.3868e-37	158.17	1	7588.8	7407.9	5777.4	0.78	1.314
963	SALSGHLETVILGLLK	16	Unmodified	_SALSGHLETVILGLLK_	P07356	Annexin A2 OS=Mus musculus OX=10090 GN=Anxa2 PE=1 SV=2	2	825.993	0.96802	6.1897e-49	182.35	1	6085	4894.8	3922.9	0.801	1.551
964	SALSGHLETVILGLLK	16	Unmodified	_SALSGHLETVILGLLK_	P07356	Annexin A2 OS=Mus musculus OX=10090 GN=Anxa2 PE=1 SV=2	3	550.998	1.3777	1.6679e-13	107.73	1	155.41	140.4	0	NA	NA
965	SALSGHLETVILGLLK	16	Unmodified	_SALSGHLETVILGLLK_	P07356	Annexin A2 OS=Mus musculus OX=10090 GN=Anxa2 PE=1 SV=2	3	550.998	2.8279	0.00021716	61.962	2	3642.3	3731.9	3193.4	0.856	1.141
966	SALTVQFVQGIFVEK	15	Unmodified	_SALTVQFVQGIFVEK_	Q99JI6	Ras-related protein Rap-1b OS=Mus musculus OX=10090 GN=Rap1b PE=1 SV=2	2	833.464	1.3164	8.359e-17	119.45	1	6378.1	5990.8	3862.1	0.645	1.651
967	SALTVQFVQGIFVEK	15	Unmodified	_SALTVQFVQGIFVEK_	Q99JI6	Ras-related protein Rap-1b OS=Mus musculus OX=10090 GN=Rap1b PE=1 SV=2	3	555.979	1.7178	0.0010347	53.924	1	0	0	0	NA	NA
968	SANLVAATLGAILNR	15	Unmodified	_SANLVAATLGAILNR_	P17710	Hexokinase-1 OS=Mus musculus OX=10090 GN=Hk1 PE=1 SV=3	3	495.291	1.5651	1.1747e-17	124.62	1	2672.2	2738.3	2151.8	0.786	1.242
969	SAPDFTATAVVDGAFK	16	Unmodified	_SAPDFTATAVVDGAFK_	Q61171	Peroxiredoxin-2 OS=Mus musculus OX=10090 GN=Prdx2 PE=1 SV=3	2	798.899	1.1823	0.00039678	61.962	1	14252	13343	10288	0.771	1.385
970	SASTSGGGILVDAGYLAS	18	Unmodified	_SASTSGGGILVDAGYLAS_	P08074	Carbonyl reductase [NADPH] 2 OS=Mus musculus OX=10090 GN=Cbr2 PE=1 SV=1	2	813.404	2.0923	1.3724e-15	112.17	2	22001	21848	16088	0.736	1.368
971	SAVTTVVNPK	10	Unmodified	_SAVTTVVNPK_	P09055	Integrin beta-1 OS=Mus musculus OX=10090 GN=Itgb1 PE=1 SV=1	2	508.293	1.3443	0.011234	47.302	1	0	0	0	NA	NA
972	SAWYMGPVTR	10	Unmodified	_SAWYMGPVTR_	P47941	Crk-like protein OS=Mus musculus OX=10090 GN=Crkl PE=1 SV=2	2	584.284	0.99408	0.01444	44.598	1	27018	26830	21790	0.812	1.24
974	SAYLMGLNSADLLK	14	Oxidation (M)	_SAYLM(ox)GLNSADLLK_	Q02566	Myosin-6 OS=Mus musculus OX=10090 GN=Myh6 PE=1 SV=2	2	756.392	1.0193	0.011356	48.405	1	20136	21291	15743	0.739	1.279
975	SAYLMGLNSADLLK	14	Unmodified	_SAYLMGLNSADLLK_	Q02566	Myosin-6 OS=Mus musculus OX=10090 GN=Myh6 PE=1 SV=2	2	748.395	2.4885	0.0012031	60.657	1	14632	13951	11219	0.804	1.304
976	SCAEFVSGSQLR	12	Carbamidomethyl (C)	_SC(ca)AEFVSGSQLR_	Q9DCX2	ATP synthase subunit d, mitochondrial OS=Mus musculus OX=10090 GN=Atp5pd PE=1 SV=3	2	670.817	0.18059	8.5482e-06	84.169	1	6954.2	5931.8	5907.6	0.996	1.177
977	SCAVAEYGVYVR	12	Carbamidomethyl (C)	_SC(ca)AVAEYGVYVR_	Q61646	Haptoglobin OS=Mus musculus OX=10090 GN=Hp PE=1 SV=1	2	687.33	0.19105	1.3512e-05	80.871	1	8210.7	6862	7062.3	1.029	1.163
978	SCHTGVDR	8	Carbamidomethyl (C)	_SC(ca)HTGVDR_	Q921I1	Serotransferrin OS=Mus musculus OX=10090 GN=Tf PE=1 SV=1	2	466.206	0.076066	0.014671	46.334	1	2439.6	2198.8	1734.4	0.789	1.407
979	SCIILEFK	8	iodo TMT-6plex var	_SC(io)IILEFK_	Q9QXK7	Cleavage and polyadenylation specificity factor subunit 3 OS=Mus musculus OX=10090 GN=Cpsf3 PE=1 SV=2	3	427.919	1.4957	0.0067954	53.493	1	0	0	0	NA	NA
980	SCNCLLLK	8	2 Carbamidomethyl (C)	_SC(ca)NC(ca)LLLK_	P17182	Alpha-enolase OS=Mus musculus OX=10090 GN=Eno1 PE=1 SV=3	2	504.254	0.76256	0.0056146	51.059	1	5259.3	4792.7	5018.7	1.047	1.048
981	SCWDEPLSIAVR	12	Carbamidomethyl (C)	_SC(ca)WDEPLSIAVR_	Q32Q92	Acyl-coenzyme A thioesterase 6 OS=Mus musculus OX=10090 GN=Acot6 PE=1 SV=1	2	716.848	0.88876	0.0027975	55.188	1	32670	26850	22728	0.846	1.437
982	SDAQIHIPR	9	Unmodified	_SDAQIHIPR_	Q00897	Alpha-1-antitrypsin 1-4 OS=Mus musculus OX=10090 GN=Serpina1d PE=1 SV=1	2	518.78	1.1077	0.00054283	81.099	1	22947	19074	20241	1.061	1.134
983	SDQVNGVLVLSLLDK	15	Deamidation (NQ)	_SDQVN(de)GVLVLSLLDK_	O54724	Caveolae-associated protein 1 OS=Mus musculus OX=10090 GN=Cavin1 PE=1 SV=1	2	800.943	2.8155	0.0078103	45.618	1	15322	14956	10418	0.697	1.471
984	SEDYAFPTYADR	12	Unmodified	_SEDYAFPTYADR_	P19783	Cytochrome c oxidase subunit 4 isoform 1, mitochondrial OS=Mus musculus OX=10090 GN=Cox4i1 PE=1 SV=2	2	717.812		0.00083983	56.139	1	0	0	0	NA	NA
985	SEGTYCCGPVSVR	13	2 Carbamidomethyl (C)	_SEGTYC(ca)C(ca)GPVSVR_	P21981	Protein-glutamine gamma-glutamyltransferase 2 OS=Mus musculus OX=10090 GN=Tgm2 PE=1 SV=4	2	736.319	-0.11588	1.0219e-08	96.464	1	5482.8	4687.8	4665.9	0.995	1.175
986	SEIDLFNIR	9	Unmodified	_SEIDLFNIR_	P48036	Annexin A5 OS=Mus musculus OX=10090 GN=Anxa5 PE=1 SV=1	2	553.796	1.26	0.00012458	88.37	1	882.47	1015	684.69	0.675	1.289
987	SELTVIPTQGGTHPTFSCSFSLGLPR	26	iodo TMT-6plex var	_SELTVIPTQGGTHPTFSC(io)SFSLGLPR_	Q62151	Advanced glycosylation end product-specific receptor OS=Mus musculus OX=10090 GN=Ager PE=1 SV=2	4	766.155	1.6752	3.4398e-11	86.791	1	9462.3	6993.6	5132.6	0.734	1.844
988	SELTVIPTQGGTHPTFSCSFSLGLPR	26	Carbamidomethyl (C)	_SELTVIPTQGGTHPTFSC(ca)SFSLGLPR_	Q62151	Advanced glycosylation end product-specific receptor OS=Mus musculus OX=10090 GN=Ager PE=1 SV=2	3	930.469	1.3297	2.7445e-24	117.21	1	5740.5	4831.1	4037.9	0.836	1.422
989	SELTVIPTQGGTHPTFSCSFSLGLPR	26	Carbamidomethyl (C)	_SELTVIPTQGGTHPTFSC(ca)SFSLGLPR_	Q62151	Advanced glycosylation end product-specific receptor OS=Mus musculus OX=10090 GN=Ager PE=1 SV=2	4	698.104	1.7253	7.5167e-20	112.48	1	11522	12642	8676.9	0.686	1.328
990	SEPIPESNEGPVK	13	Unmodified	_SEPIPESNEGPVK_	P27773	Protein disulfide-isomerase A3 OS=Mus musculus OX=10090 GN=Pdia3 PE=1 SV=2	2	691.844	0.07451	0.00026676	65.495	1	5882.5	5503.3	4989	0.907	1.179
991	SETHYFLCNEK	11	Carbamidomethyl (C)	_SETHYFLC(ca)NEK_	O89103	Complement component C1q receptor OS=Mus musculus OX=10090 GN=Cd93 PE=1 SV=1	2	714.317		8.3517e-08	77.124	1	0	0	0	NA	NA
992	SFDDPIVQTER	11	Unmodified	_SFDDPIVQTER_	P48722	Heat shock 70 kDa protein 4L OS=Mus musculus OX=10090 GN=Hspa4l PE=1 SV=2	2	653.817		0.011719	42.426	1	0	0	0	NA	NA
993	SFDDSGSGYCR	11	Carbamidomethyl (C)	_SFDDSGSGYC(ca)R_	P19096	Fatty acid synthase OS=Mus musculus OX=10090 GN=Fasn PE=1 SV=2	2	625.741	0.83226	0.00061657	65.241	1	0	0	0	NA	NA
994	SFDLLVK	7	Unmodified	_SFDLLVK_	Q9CXW3	Calcyclin-binding protein OS=Mus musculus OX=10090 GN=Cacybp PE=1 SV=1	2	411.242	2.0275	0.032716	43.858	1	6836.4	5675.9	4777.9	0.842	1.431
995	SFDQLTPEESK	11	Unmodified	_SFDQLTPEESK_	O35887	Calumenin OS=Mus musculus OX=10090 GN=Calu PE=1 SV=1	2	640.804	1.5312	1.5221e-05	87.667	1	0	0	0	NA	NA
996	SFEWLSQMR	9	Unmodified	_SFEWLSQMR_	Q9JHU4	Cytoplasmic dynein 1 heavy chain 1 OS=Mus musculus OX=10090 GN=Dync1h1 PE=1 SV=2	2	592.282	1.7603	4.5371e-05	90.919	1	11889	11174	10128	0.906	1.174
997	SFFCSAALEVAGK	13	Carbamidomethyl (C)	_SFFC(ca)SAALEVAGK_	P13597	Intercellular adhesion molecule 1 OS=Mus musculus OX=10090 GN=Icam1 PE=1 SV=1	2	693.84	1.51	0.0004393	64.104	1	10047	9022.3	8448.2	0.936	1.189
998	SFFNCLWK	8	Carbamidomethyl (C)	_SFFNC(ca)LWK_	Q8CGA0	Protein phosphatase 1F OS=Mus musculus OX=10090 GN=Ppm1f PE=1 SV=1	2	551.263	3.5966	0.0049544	58.815	1	6543	6480.2	4875.8	0.752	1.342
999	SFFPEEISSMVLTK	14	Unmodified	_SFFPEEISSMVLTK_	Q61696	Heat shock 70 kDa protein 1A OS=Mus musculus OX=10090 GN=Hspa1a PE=1 SV=2	2	807.908	2.1515	1.0491e-06	85.909	1	20743	21217	13784	0.65	1.505
1000	SFFSGTQER	9	Unmodified	_SFFSGTQER_	Q3V3R4	Integrin alpha-1 OS=Mus musculus OX=10090 GN=Itga1 PE=1 SV=2	2	529.749	0.65631	0.030132	38.804	1	24697	22283	19232	0.863	1.284
1001	SFGGGTGSGFTSLLMER	17	Unmodified	_SFGGGTGSGFTSLLMER_	Q3UX10	Tubulin alpha chain-like 3 OS=Mus musculus OX=10090 GN=Tubal3 PE=2 SV=2	2	852.407	1.6112	2.0556e-11	99.392	1	16907	16376	13194	0.806	1.281
1002	SFGGVTHGLPEK	12	Unmodified	_SFGGVTHGLPEK_	P50544	Very long-chain specific acyl-CoA dehydrogenase, mitochondrial OS=Mus musculus OX=10090 GN=Acadvl PE=1 SV=3	2	614.82	0.49604	0.0030377	57.566	1	12107	9884	8701.8	0.88	1.391
1003	SFGSAVLTR	9	Unmodified	_SFGSAVLTR_	Q02013	Aquaporin-1 OS=Mus musculus OX=10090 GN=Aqp1 PE=1 SV=3	2	469.259	0.91982	0.0024683	66.19	1	2431	2216.2	2349.5	1.06	1.035
1004	SFIVAAR	7	Unmodified	_SFIVAAR_	Q8VHN7	Adhesion G-protein coupled receptor V1 OS=Mus musculus OX=10090 GN=Adgrv1 PE=1 SV=1	2	382.227	2.1896	0.015803	52.683	1	3110.6	2694.2	2705.2	1.004	1.15
1005	SFLDSGYR	8	Unmodified	_SFLDSGYR_	Q64727	Vinculin OS=Mus musculus OX=10090 GN=Vcl PE=1 SV=4	2	472.727	2.2224	0.00033812	89.752	1	6128.9	4646.8	4527.2	0.974	1.354
1006	SFLEDIR	7	Unmodified	_SFLEDIR_	Q9DCD0	6-phosphogluconate dehydrogenase, decarboxylating OS=Mus musculus OX=10090 GN=Pgd PE=1 SV=3	2	440.232	1.7935	0.0027763	77.058	1	3544.7	3180.5	2494.5	0.784	1.421
1007	SFLIEIQCISR	11	Carbamidomethyl (C)	_SFLIEIQC(ca)ISR_	P49817	Caveolin-1 OS=Mus musculus OX=10090 GN=Cav1 PE=1 SV=1	2	683.363	1.6176	3.0309e-07	100.09	1	18348	18052	13677	0.758	1.342
1008	SFLLDLLNATGK	12	Unmodified	_SFLLDLLNATGK_	P16381	Putative ATP-dependent RNA helicase Pl10 OS=Mus musculus OX=10090 GN=D1Pas1 PE=1 SV=1	2	646.366	3.5945	1.1384e-09	105.65	1	0	0	0	NA	NA
1009	SFLVWVNEEDHLR	13	Unmodified	_SFLVWVNEEDHLR_	P07310	Creatine kinase M-type OS=Mus musculus OX=10090 GN=Ckm PE=1 SV=1	3	548.611	2.0335	3.3682e-06	78.964	1	0	0	0	NA	NA
1010	SFNAGGHK	8	Unmodified	_SFNAGGHK_	Q60930	Voltage-dependent anion-selective channel protein 2 OS=Mus musculus OX=10090 GN=Vdac2 PE=1 SV=2	2	409.201	0.14147	0.028313	41.448	1	0	0	0	NA	NA
1011	SFPCFDEPNKK	11	Carbamidomethyl (C)	_SFPC(ca)FDEPNKK_	P16406	Glutamyl aminopeptidase OS=Mus musculus OX=10090 GN=Enpep PE=1 SV=1	2	684.816	0.7333	0.0084282	43.306	1	0	0	0	NA	NA
1012	SFQLPAER	8	Unmodified	_SFQLPAER_	P10493	Nidogen-1 OS=Mus musculus OX=10090 GN=Nid1 PE=1 SV=2	2	474.251	1.0097	0.001862	76.679	1	2641.4	2172.6	1894.2	0.872	1.394
1013	SFSSVSMQLSHD	12	Unmodified	_SFSSVSMQLSHD_	Q9WVC3	Caveolin-2 OS=Mus musculus OX=10090 GN=Cav2 PE=1 SV=1	2	662.796	1.116	8.6601e-13	115.33	1	6785.1	6408.1	5908.5	0.922	1.148
1014	SFSTVPYIVGINK	13	Unmodified	_SFSTVPYIVGINK_	Q8VCT4	Carboxylesterase 1D OS=Mus musculus OX=10090 GN=Ces1d PE=1 SV=1	2	712.893	1.4583	0.001528	61.11	1	27129	24794	21603	0.871	1.256
1015	SFSVNLR	7	Unmodified	_SFSVNLR_	P08074	Carbonyl reductase [NADPH] 2 OS=Mus musculus OX=10090 GN=Cbr2 PE=1 SV=1	2	411.727	0.96654	3.9489e-08	125.08	2	2739.1	2861.4	2171.9	0.759	1.261
1016	SFSVNLR	7	Deamidation (NQ)	_SFSVN(de)LR_	P08074	Carbonyl reductase [NADPH] 2 OS=Mus musculus OX=10090 GN=Cbr2 PE=1 SV=1	2	412.219	2.5997	0.0059499	60.76	1	2417.9	1774.1	1940.8	1.094	1.246
1018	SFVQNYPVVSIEDPFDQDDWGAWQK	25	Unmodified	_SFVQNYPVVSIEDPFDQDDWGAWQK_	P17182	Alpha-enolase OS=Mus musculus OX=10090 GN=Eno1 PE=1 SV=3	3	990.791	2.1833	1.5833e-24	115.87	1	4799.5	4947.4	3725.2	0.753	1.288
1019	SFYPEEVSSMVLTK	14	Unmodified	_SFYPEEVSSMVLTK_	P63017	Heat shock cognate 71 kDa protein OS=Mus musculus OX=10090 GN=Hspa8 PE=1 SV=1	2	808.897	2.0677	1.945e-08	90.707	1	9872.1	9606.9	6846.5	0.713	1.442
1020	SFYQFQHYR	9	Unmodified	_SFYQFQHYR_	Q9CZU3	Exosome RNA helicase MTR4 OS=Mus musculus OX=10090 GN=Mtrex PE=1 SV=1	2	638.299	1.1773	1.3056e-06	102.51	1	12609	12594	10219	0.811	1.234
1022	SGAQASSTPLSPTR	14	Unmodified	_SGAQASSTPLSPTR_	P48678	Prelamin-A/C OS=Mus musculus OX=10090 GN=Lmna PE=1 SV=2	2	680.347	0.38723	3.4655e-09	99.927	1	7408.7	6383.8	6281	0.984	1.18
1023	SGAQATWTEVSWPHEK	16	Unmodified	_SGAQATWTEVSWPHEK_	Q91X72	Hemopexin OS=Mus musculus OX=10090 GN=Hpx PE=1 SV=2	3	605.288	1.0548	0.0074699	41.323	1	0	0	0	NA	NA
1024	SGGMDAVQTVTGGLR	15	Unmodified	_SGGMDAVQTVTGGLR_	Q9EQP2	EH domain-containing protein 4 OS=Mus musculus OX=10090 GN=Ehd4 PE=1 SV=1	2	724.862	2.152	2.8351e-10	99.927	1	12266	12156	10120	0.833	1.212
1025	SGHFEQAIK	9	Unmodified	_SGHFEQAIK_	Q62261	Spectrin beta chain, non-erythrocytic 1 OS=Mus musculus OX=10090 GN=Sptbn1 PE=1 SV=2	2	508.762	0.29212	0.0033298	62.005	1	10227	8316.4	9972.1	1.199	1.026
1026	SGNCYLDIRPR	11	Carbamidomethyl (C)	_SGNC(ca)YLDIRPR_	Q61554	Fibrillin-1 OS=Mus musculus OX=10090 GN=Fbn1 PE=1 SV=2	3	450.891	1.231	0.00016422	74.611	1	0	0	0	NA	NA
1027	SGPFAPVLSATSR	13	Unmodified	_SGPFAPVLSATSR_	Q9CR68	Cytochrome b-c1 complex subunit Rieske, mitochondrial OS=Mus musculus OX=10090 GN=Uqcrfs1 PE=1 SV=1	2	645.346	1.7916	0.00027278	65.219	1	17260	15774	13023	0.826	1.325
1028	SGPFGQIFRPDNFVFGQSGAGNNWAK	26	Unmodified	_SGPFGQIFRPDNFVFGQSGAGNNWAK_	P99024	Tubulin beta-5 chain OS=Mus musculus OX=10090 GN=Tubb5 PE=1 SV=1	3	933.453	0.43407	1.4819e-24	122.59	1	2362.2	1946.1	1710.8	0.879	1.381
1029	SGPFGQIFRPDNFVFGQSGAGNNWAK	26	Deamidation (NQ)	_SGPFGQIFRPDNFVFGQSGAGN(de)NWAK_	P99024	Tubulin beta-5 chain OS=Mus musculus OX=10090 GN=Tubb5 PE=1 SV=1	3	933.781	0.78351	5.9135e-39	145.2	1	1594.1	1967.2	1283.9	0.653	1.242
1030	SGPFGQLFR	9	Unmodified	_SGPFGQLFR_	Q922F4	Tubulin beta-6 chain OS=Mus musculus OX=10090 GN=Tubb6 PE=1 SV=1	2	504.767	1.4777	0.0052299	53.493	1	5919.7	5364.6	4575.7	0.853	1.294
1031	SGVSLAALK	9	Unmodified	_SGVSLAALK_	P43274	Histone H1.4 OS=Mus musculus OX=10090 GN=H1-4 PE=1 SV=2	2	423.258	2.2021	0.003518	61.161	1	2574.8	2384.4	2000.4	0.839	1.287
1032	SGYLAGDK	8	Unmodified	_SGYLAGDK_	P26041	Moesin OS=Mus musculus OX=10090 GN=Msn PE=1 SV=3	2	405.703	0.0081443	0.04734	35.612	1	4401.5	3255.8	3651.5	1.122	1.205
1033	SGYLSSER	8	Unmodified	_SGYLSSER_	P26040	Ezrin OS=Mus musculus OX=10090 GN=Ezr PE=1 SV=3	2	449.717	0.58518	0.033274	39.622	1	0	0	0	NA	NA
1034	SGYQQAASEHGLVVIAPDTSPR	22	Unmodified	_SGYQQAASEHGLVVIAPDTSPR_	Q9R0P3	S-formylglutathione hydrolase OS=Mus musculus OX=10090 GN=Esd PE=1 SV=1	3	761.717	2.3303	0.037873	25.327	1	0	0	0	NA	NA
1035	SHAVFQIILR	10	Unmodified	_SHAVFQIILR_	P28740	Kinesin-like protein KIF2A OS=Mus musculus OX=10090 GN=Kif2a PE=1 SV=2	3	395.236		6.7695e-05	59.908	1	0	0	0	NA	NA
1036	SHEAQVQEMR	10	Unmodified	_SHEAQVQEMR_	O08638	Myosin-11 OS=Mus musculus OX=10090 GN=Myh11 PE=1 SV=1	2	607.783	0.041624	3.6018e-06	97.163	1	6295.6	5681.1	5758.2	1.014	1.093
1037	SHFEQWGTLTDCVVMR	16	Carbamidomethyl (C)	_SHFEQWGTLTDC(ca)VVMR_	P49312	Heterogeneous nuclear ribonucleoprotein A1 OS=Mus musculus OX=10090 GN=Hnrnpa1 PE=1 SV=2	3	655.97	1.4337	1.9258e-07	85.988	2	0	0	0	NA	NA
1038	SHGQDYLVGNR	11	Unmodified	_SHGQDYLVGNR_	P30115	Glutathione S-transferase A3 OS=Mus musculus OX=10090 GN=Gsta3 PE=1 SV=2	2	623.302	1.0153	1.8253e-37	178.71	1	5250.8	5634.6	4741	0.841	1.108
1039	SHGQDYLVGNR	11	Unmodified	_SHGQDYLVGNR_	P30115	Glutathione S-transferase A3 OS=Mus musculus OX=10090 GN=Gsta3 PE=1 SV=2	3	415.871	1.0478	0.0050161	49.489	1	0	0	0	NA	NA
1040	SHHSLDR	7	Unmodified	_SHHSLDR_	P19096	Fatty acid synthase OS=Mus musculus OX=10090 GN=Fasn PE=1 SV=2	2	426.21	-0.22268	0.011591	57.281	1	3430	2597.2	2721.1	1.048	1.261
1041	SHIYFWSLEGGSLSK	15	Unmodified	_SHIYFWSLEGGSLSK_	Q7TNG5	Echinoderm microtubule-associated protein-like 2 OS=Mus musculus OX=10090 GN=Eml2 PE=1 SV=1	3	570.954	1.9519	0.00085416	55.975	1	0	0	0	NA	NA
1042	SHLYGITAVYPYCPTGR	17	Carbamidomethyl (C)	_SHLYGITAVYPYC(ca)PTGR_	O88322	Nidogen-2 OS=Mus musculus OX=10090 GN=Nid2 PE=1 SV=2	3	652.321	1.4949	1.2289e-05	73.279	1	0	0	0	NA	NA
1043	SHQWFGASVR	10	Unmodified	_SHQWFGASVR_	P43406	Integrin alpha-V OS=Mus musculus OX=10090 GN=Itgav PE=1 SV=2	2	587.791	0.78928	0.01236	46.352	1	0	0	0	NA	NA
1044	SHQWFGASVR	10	Unmodified	_SHQWFGASVR_	P43406	Integrin alpha-V OS=Mus musculus OX=10090 GN=Itgav PE=1 SV=2	3	392.197	0.9009	0.030215	30.44	1	0	0	0	NA	NA
1045	SHSIFLINVK	10	Unmodified	_SHSIFLINVK_	Q61768	Kinesin-1 heavy chain OS=Mus musculus OX=10090 GN=Kif5b PE=1 SV=3	3	386.561	1.5864	0.0005967	66.962	1	6118.5	4682.3	4025	0.86	1.52
1046	SHYSNIEANESEEVR	15	Unmodified	_SHYSNIEANESEEVR_	O88456	Calpain small subunit 1 OS=Mus musculus OX=10090 GN=Capns1 PE=1 SV=1	3	588.599	1.0276	4.668e-13	106.3	1	9867.3	9385.6	9578.7	1.021	1.03
1047	SHYSNIEANESEEVR	15	Unmodified	_SHYSNIEANESEEVR_	O88456	Calpain small subunit 1 OS=Mus musculus OX=10090 GN=Capns1 PE=1 SV=1	2	882.395	0.2907	2.4738e-40	165.34	1	4270.1	3425.8	3429	1.001	1.245
1048	SIAFPSIGSGR	11	Unmodified	_SIAFPSIGSGR_	Q9QZQ8	Core histone macro-H2A.1 OS=Mus musculus OX=10090 GN=H2afy PE=1 SV=3	2	546.296	1.5725	4.3462e-05	83.182	1	6156.1	5573.1	4096.6	0.735	1.503
1049	SIATLAITTLLK	12	Unmodified	_SIATLAITTLLK_	Q9QZE5	Coatomer subunit gamma-1 OS=Mus musculus OX=10090 GN=Copg1 PE=1 SV=1	2	622.895	2.3484	3.4798e-05	77.185	1	0	0	0	NA	NA
1050	SICSLPCQPGER	12	Carbamidomethyl (C)	_SICSLPC(ca)QPGER_	Q68EF4	Metabotropic glutamate receptor 4 OS=Mus musculus OX=10090 GN=Grm4 PE=1 SV=2	2	673.813	0.58137	0.006709	49.632	1	4320	3480	4048.8	1.163	1.067
1051	SICTTVLELLDK	12	iodo TMT-6plex var	_SIC(io)TTVLELLDK_	P68254	14-3-3 protein theta OS=Mus musculus OX=10090 GN=Ywhaq PE=1 SV=1	3	555.322	1.4114	0.00013201	73.927	1	6569.4	5229.2	4144.1	0.792	1.585
1052	SICTTVLELLDK	12	Carbamidomethyl (C)	_SIC(ca)TTVLELLDK_	P68254	14-3-3 protein theta OS=Mus musculus OX=10090 GN=Ywhaq PE=1 SV=1	2	696.376	1.3927	1.8165e-07	94.122	1	9405.7	9247	7509.5	0.812	1.253
1053	SIEYSPQLEDASAK	14	Unmodified	_SIEYSPQLEDASAK_	Q05793	Basement membrane-specific heparan sulfate proteoglycan core protein OS=Mus musculus OX=10090 GN=Hspg2 PE=1 SV=1	2	769.373	0.43087	1.945e-08	90.707	1	6719.1	5135	4433	0.863	1.516
1054	SIFQHIQSAQSQR	13	Unmodified	_SIFQHIQSAQSQR_	Q569Z6	Thyroid hormone receptor-associated protein 3 OS=Mus musculus OX=10090 GN=Thrap3 PE=1 SV=1	2	765.395	0.83588	5.3464e-06	80.379	1	0	0	0	NA	NA
1055	SIISMFDR	8	Unmodified	_SIISMFDR_	P12815	Programmed cell death protein 6 OS=Mus musculus OX=10090 GN=Pdcd6 PE=1 SV=2	2	484.747	1.7457	0.014825	49.423	1	0	0	0	NA	NA
1056	SIITLDGGALVQVQK	15	Unmodified	_SIITLDGGALVQVQK_	P04117	Fatty acid-binding protein, adipocyte OS=Mus musculus OX=10090 GN=Fabp4 PE=1 SV=3	2	771.449	1.0102	6.2546e-07	79.614	1	16907	15767	11838	0.751	1.428
1057	SIITYVVTYYHYFSK	15	Unmodified	_SIITYVVTYYHYFSK_	Q62261	Spectrin beta chain, non-erythrocytic 1 OS=Mus musculus OX=10090 GN=Sptbn1 PE=1 SV=2	3	628.657	1.2344	3.4103e-07	79.652	1	0	0	0	NA	NA
1058	SIITYVVTYYHYFSK	15	Unmodified	_SIITYVVTYYHYFSK_	Q62261	Spectrin beta chain, non-erythrocytic 1 OS=Mus musculus OX=10090 GN=Sptbn1 PE=1 SV=2	2	942.483	1.3368	7.0238e-13	107.69	1	8870.7	8495.2	6538.2	0.77	1.357
1059	SILCCLR	7	2 Carbamidomethyl (C)	_SILC(ca)C(ca)LR_	Q9R0Q7	Prostaglandin E synthase 3 OS=Mus musculus OX=10090 GN=Ptges3 PE=1 SV=1	2	461.236	2.4998	0.0014295	75.311	1	4342.2	3461.8	3669.1	1.06	1.183
1060	SILFVPTSAPR	11	Unmodified	_SILFVPTSAPR_	P08113	Endoplasmin OS=Mus musculus OX=10090 GN=Hsp90b1 PE=1 SV=2	2	594.343	1.5169	0.00084647	65.179	1	3588.2	3387.5	2673	0.789	1.342
1061	SILLSVPLLVVDNK	14	Unmodified	_SILLSVPLLVVDNK_	Q8CIE6	Coatomer subunit alpha OS=Mus musculus OX=10090 GN=Copa PE=1 SV=2	2	755.466	3.8547	0.0012278	60.55	1	0	0	0	NA	NA
1062	SINPDEAVAYGAAVQAAILSGDK	23	Unmodified	_SINPDEAVAYGAAVQAAILSGDK_	P63017	Heat shock cognate 71 kDa protein OS=Mus musculus OX=10090 GN=Hspa8 PE=1 SV=1	3	754.053	1.7346	1.5334e-09	77.445	1	7759	8448.4	6034.5	0.714	1.286
1063	SIPAYLAETLYYAMK	15	Unmodified	_SIPAYLAETLYYAMK_	P48036	Annexin A5 OS=Mus musculus OX=10090 GN=Anxa5 PE=1 SV=1	2	867.445	1.0091	1.5952e-09	90.707	1	7749.5	8133.2	5927.7	0.729	1.307
1064	SIPAYLAETLYYAMK	15	Unmodified	_SIPAYLAETLYYAMK_	P48036	Annexin A5 OS=Mus musculus OX=10090 GN=Anxa5 PE=1 SV=1	3	578.632	1.4578	3.4231e-07	79.614	1	1628.2	1394.7	1310.1	0.939	1.243
1065	SIQCLTVHR	9	Carbamidomethyl (C)	_SIQC(ca)LTVHR_	O88342	WD repeat-containing protein 1 OS=Mus musculus OX=10090 GN=Wdr1 PE=1 SV=3	2	557.295	1.1108	0.00067132	76.345	1	7059.7	7604.6	6952.6	0.914	1.015
1066	SIQDIENVALK	11	Unmodified	_SIQDIENVALK_	Q9R1W5	Calcitonin gene-related peptide type 1 receptor OS=Mus musculus OX=10090 GN=Calcrl PE=1 SV=2	2	615.34	1.7466	0.0037543	56.205	1	7628.3	7374.5	5734.5	0.778	1.33
1067	SIQEELQHLR	10	Unmodified	_SIQEELQHLR_	Q9QXS1	Plectin OS=Mus musculus OX=10090 GN=Plec PE=1 SV=3	3	418.226	0.63812	0.00045373	70.056	1	6757.4	6280.7	5187.3	0.826	1.303
1068	SIQEIQELDKDDESLR	16	Unmodified	_SIQEIQELDKDDESLR_	Q99PT1	Rho GDP-dissociation inhibitor 1 OS=Mus musculus OX=10090 GN=Arhgdia PE=1 SV=3	3	639.985	2.9001	0.0017852	57.525	1	6871.3	6822	5247	0.769	1.31
1069	SIQEIQELDKDDESLR	16	Unmodified	_SIQEIQELDKDDESLR_	Q99PT1	Rho GDP-dissociation inhibitor 1 OS=Mus musculus OX=10090 GN=Arhgdia PE=1 SV=3	2	959.474	1.9453	3.2755e-21	126.63	1	3674.4	3590.5	2696.1	0.751	1.363
1070	SIQFVDWCPTGFK	13	Carbamidomethyl (C)	_SIQFVDWC(ca)PTGFK_	P05213	Tubulin alpha-1B chain OS=Mus musculus OX=10090 GN=Tuba1b PE=1 SV=2	2	792.879	1.886	3.9956e-11	103.76	1	18181	17658	13239	0.75	1.373
1071	SIRPGLSPYR	10	Unmodified	_SIRPGLSPYR_	Q8BHN3	Neutral alpha-glucosidase AB OS=Mus musculus OX=10090 GN=Ganab PE=1 SV=1	2	573.325	0.53585	0.044689	46.955	1	12515	9781.1	9638.3	0.985	1.298
1072	SISIIDSPGILSGEK	15	Unmodified	_SISIIDSPGILSGEK_	Q9EQP2	EH domain-containing protein 4 OS=Mus musculus OX=10090 GN=Ehd4 PE=1 SV=1	2	758.417	0.80186	8.3275e-14	113.4	1	12401	11876	9306.3	0.784	1.333
1073	SITIANQTNCPLYVTK	16	iodo TMT-6plex var	_SITIANQTNC(io)PLYVTK_	O08553	Dihydropyrimidinase-related protein 2 OS=Mus musculus OX=10090 GN=Dpysl2 PE=1 SV=2	3	699.052	2.8173	1.0693e-05	74.141	1	7769.7	7284.2	6139.9	0.843	1.265
1074	SITIANQTNCPLYVTK	16	Carbamidomethyl (C)	_SITIANQTNC(ca)PLYVTK_	O08553	Dihydropyrimidinase-related protein 2 OS=Mus musculus OX=10090 GN=Dpysl2 PE=1 SV=2	2	911.972	1.3261	1.0593e-17	123.63	1	3166.1	3321.4	2118.4	0.638	1.495
1075	SITTIIDTFHQYSR	14	Unmodified	_SITTIIDTFHQYSR_	P31725	Protein S100-A9 OS=Mus musculus OX=10090 GN=S100a9 PE=1 SV=3	2	841.431	2.7608	3.2187e-61	205.87	1	10872	10335	8530.7	0.825	1.274
1076	SIVDYKPSLDLLEQQHQLIQEALIFDNK	28	Unmodified	_SIVDYKPSLDLLEQQHQLIQEALIFDNK_	P57780	Alpha-actinin-4 OS=Mus musculus OX=10090 GN=Actn4 PE=1 SV=1	4	825.19	3.8165	6.8078e-11	82.773	1	8643	9404.4	7110.2	0.756	1.216
1077	SIYAVFGSEIDLK	13	Unmodified	_SIYAVFGSEIDLK_	Q08857	Platelet glycoprotein 4 OS=Mus musculus OX=10090 GN=Cd36 PE=1 SV=2	2	721.382	1.7382	6.24e-06	78.814	2	2684	2143.4	2039.5	0.952	1.316
1078	SIYYITGESK	10	Unmodified	_SIYYITGESK_	P11499	Heat shock protein HSP 90-beta OS=Mus musculus OX=10090 GN=Hsp90ab1 PE=1 SV=3	2	580.795	1.448	0.0022848	61.344	1	1724.1	1111.3	960.95	0.865	1.794
1079	SKEEAFDAICQLIAGK	16	Carbamidomethyl (C)	_SKEEAFDAIC(ca)QLIAGK_	Q9CRB6	Tubulin polymerization-promoting protein family member 3 OS=Mus musculus OX=10090 GN=Tppp3 PE=1 SV=1	3	593.97	1.8679	0.00091676	52.862	1	10727	9973.7	7947.1	0.797	1.35
1080	SKPSYFAER	9	Unmodified	_SKPSYFAER_	P97429	Annexin A4 OS=Mus musculus OX=10090 GN=Anxa4 PE=1 SV=4	2	542.775	1.0391	0.028777	51.436	1	19644	17914	16607	0.927	1.183
1081	SKPTAQYQWER	11	Unmodified	_SKPTAQYQWER_	Q925F2	Endothelial cell-selective adhesion molecule OS=Mus musculus OX=10090 GN=Esam PE=1 SV=1	2	697.347	0.78949	0.0067648	62.338	1	10038	9235.7	8265.1	0.895	1.215
1082	SKYDEIFYNLAPADGK	16	Unmodified	_SKYDEIFYNLAPADGK_	Q8BH64	EH domain-containing protein 2 OS=Mus musculus OX=10090 GN=Ehd2 PE=1 SV=1	3	610.968	1.8926	0.019355	45.221	1	8274.9	7747.1	6229.1	0.804	1.328
1083	SLCPETWPMWAGR	13	Carbamidomethyl (C)	_SLC(ca)PETWPMWAGR_	Q9WTI7	Unconventional myosin-Ic OS=Mus musculus OX=10090 GN=Myo1c PE=1 SV=2	2	795.863	1.9986	2.6447e-05	76.073	1	0	0	0	NA	NA
1084	SLCPVSWVSAWDDR	14	Carbamidomethyl (C)	_SLC(ca)PVSWVSAWDDR_	P56391	Cytochrome c oxidase subunit 6B1 OS=Mus musculus OX=10090 GN=Cox6b1 PE=1 SV=2	2	839.388	1.4891	1.2993e-11	106.14	1	11736	12786	8941.7	0.699	1.313
1085	SLCYIITHGDEKEE	14	Carbamidomethyl (C)	_SLC(ca)YIITHGDEKEE_	Q9QVP4	Myosin regulatory light chain 2, atrial isoform OS=Mus musculus OX=10090 GN=Myl7 PE=1 SV=1	2	847.391	1.823	1.2732e-07	95.195	1	10058	7829.2	7595.5	0.97	1.324
1086	SLDFYTR	7	Unmodified	_SLDFYTR_	Q9CPU0	Lactoylglutathione lyase OS=Mus musculus OX=10090 GN=Glo1 PE=1 SV=3	2	451.224	0.79764	0.0022374	81.191	1	7748.1	7685.7	6681	0.869	1.16
1087	SLDGEGNFNWR	11	Unmodified	_SLDGEGNFNWR_	Q69ZN7	Myoferlin OS=Mus musculus OX=10090 GN=Myof PE=1 SV=2	2	647.794	0.57472	1.2778e-06	96.113	1	10844	9139.3	8836.4	0.967	1.227
1089	SLDLFNCEVTNLNAYR	16	Carbamidomethyl (C)	_SLDLFNC(ca)EVTNLNAYR_	O35381	Acidic leucine-rich nuclear phosphoprotein 32 family member A OS=Mus musculus OX=10090 GN=Anp32a PE=1 SV=1	2	964.962	0.77555	8.0358e-49	178.23	1	8484.3	8562	7447.5	0.87	1.139
1090	SLEAQAEK	8	Unmodified	_SLEAQAEK_	P21107	Tropomyosin alpha-3 chain OS=Mus musculus OX=10090 GN=Tpm3 PE=1 SV=3	2	438.227	0.31256	0.0069849	58.23	1	7613.3	7526.3	8188.6	1.088	0.93
1091	SLETENAGLR	10	Unmodified	_SLETENAGLR_	P48678	Prelamin-A/C OS=Mus musculus OX=10090 GN=Lmna PE=1 SV=2	2	545.28	1.2566	0.00093848	68.76	1	9182.7	7566	7738.6	1.023	1.187
1092	SLFNYHDTR	9	Unmodified	_SLFNYHDTR_	Q8C1B7	Septin-11 OS=Mus musculus OX=10090 GN=Septin11 PE=1 SV=4	3	384.853	1.3492	0.035505	29.551	1	0	0	0	NA	NA
1093	SLFNYHDTR	9	Unmodified	_SLFNYHDTR_	Q8C1B7	Septin-11 OS=Mus musculus OX=10090 GN=Septin11 PE=1 SV=4	2	576.775	1.3176	0.015543	45.908	1	13431	12170	11566	0.95	1.161
1094	SLFSSNGGVVK	11	Deamidation (NQ)	_SLFSSN(de)GGVVK_	P17225	Polypyrimidine tract-binding protein 1 OS=Mus musculus OX=10090 GN=Ptbp1 PE=1 SV=2	2	548.288		0.0047708	43.897	1	0	0	0	NA	NA
1095	SLGDDISSETSGDFR	15	Unmodified	_SLGDDISSETSGDFR_	O35639	Annexin A3 OS=Mus musculus OX=10090 GN=Anxa3 PE=1 SV=4	2	793.352	0.98653	4.8091e-27	141	1	8089.5	7923.8	5973.9	0.754	1.354
1096	SLGEIAALTSK	11	Unmodified	_SLGEIAALTSK_	Q64727	Vinculin OS=Mus musculus OX=10090 GN=Vcl PE=1 SV=4	2	545.311	2.3912	0.0024242	60.301	1	0	0	0	NA	NA
1097	SLGPNTCSSNGSSLYFIHGPNLYCYSSIDK	30	2 Carbamidomethyl (C),Deamidation (NQ)	_SLGPNTC(ca)SSN(de)GSSLYFIHGPNLYC(ca)YSSIDK_	Q91X72	Hemopexin OS=Mus musculus OX=10090 GN=Hpx PE=1 SV=2	3	1113.84	1.4734	3.4443e-15	98.657	1	1327.1	1819.9	1145.8	0.63	1.158
1098	SLGTADVHFER	11	Unmodified	_SLGTADVHFER_	Q9JJW6	Aly/REF export factor 2 OS=Mus musculus OX=10090 GN=Alyref2 PE=1 SV=1	2	616.307	1.4542	0.0017628	62.338	1	12309	10486	9892.3	0.943	1.244
1099	SLGTDLMNEMR	11	Unmodified	_SLGTDLMNEMR_	P09055	Integrin beta-1 OS=Mus musculus OX=10090 GN=Itgb1 PE=1 SV=1	2	633.794	1.4058	0.00032887	73.435	1	20764	19198	15124	0.788	1.373
1100	SLGVHLSFIR	10	Unmodified	_SLGVHLSFIR_	Q99K28	ADP-ribosylation factor GTPase-activating protein 2 OS=Mus musculus OX=10090 GN=Arfgap2 PE=1 SV=1	3	376.889	1.4408	0.036654	26.707	1	0	0	0	NA	NA
1101	SLHTLFGDK	9	Unmodified	_SLHTLFGDK_	P07724	Serum albumin OS=Mus musculus OX=10090 GN=Alb PE=1 SV=3	2	509.272	0.70531	0.0028699	64.064	1	7819.4	7030.8	7071	1.006	1.106
1102	SLHTLFGDKLCAIPNLR	17	Carbamidomethyl (C)	_SLHTLFGDKLC(ca)AIPNLR_	P07724	Serum albumin OS=Mus musculus OX=10090 GN=Alb PE=1 SV=3	4	489.519	0.67924	1.1765e-08	87.447	1	3106.5	2576.5	2032.5	0.789	1.528
1103	SLHTLFGDKLCAIPNLR	17	Carbamidomethyl (C)	_SLHTLFGDKLC(ca)AIPNLR_	P07724	Serum albumin OS=Mus musculus OX=10090 GN=Alb PE=1 SV=3	3	652.356	0.74909	1.2294e-16	114.01	1	3067	2836.4	2223.7	0.784	1.379
1104	SLHTLFGDKLCAIPNLR	17	Carbamidomethyl (C)	_SLHTLFGDKLC(ca)AIPNLR_	P07724	Serum albumin OS=Mus musculus OX=10090 GN=Alb PE=1 SV=3	2	978.03	-0.19004	6.8676e-145	274.02	1	5109.4	4734.8	4015.1	0.848	1.273
1107	SLLQALNEVK	10	Unmodified	_SLLQALNEVK_	Q9JHU4	Cytoplasmic dynein 1 heavy chain 1 OS=Mus musculus OX=10090 GN=Dync1h1 PE=1 SV=2	2	557.827		0.02317	37.251	1	0	0	0	NA	NA
1108	SLLQAVANLPYK	12	Unmodified	_SLLQAVANLPYK_	Q60847	Collagen alpha-1(XII) chain OS=Mus musculus OX=10090 GN=Col12a1 PE=2 SV=3	2	658.882		0.014832	41.48	1	0	0	0	NA	NA
1109	SLLVSGWWGFVR	12	Unmodified	_SLLVSGWWGFVR_	Q3U9G9	Delta(14)-sterol reductase LBR OS=Mus musculus OX=10090 GN=Lbr PE=1 SV=2	2	703.883		3.6077e-20	110.08	1	0	0	0	NA	NA
1110	SLNDFTTQR	9	Unmodified	_SLNDFTTQR_	Q02566	Myosin-6 OS=Mus musculus OX=10090 GN=Myh6 PE=1 SV=2	2	541.267	1.2305	0.023779	40.496	1	8386.1	6804.2	6322.8	0.929	1.326
1111	SLPAGSLISLHIYALHR	17	Unmodified	_SLPAGSLISLHIYALHR_	Q64462	Cytochrome P450 4B1 OS=Mus musculus OX=10090 GN=Cyp4b1 PE=1 SV=1	4	462.768	3.8334	9.4123e-20	123.42	1	900.77	1224.2	845.91	0.691	1.065
1112	SLPAGSLISLHIYALHR	17	Unmodified	_SLPAGSLISLHIYALHR_	Q64462	Cytochrome P450 4B1 OS=Mus musculus OX=10090 GN=Cyp4b1 PE=1 SV=1	3	616.688	3.9482	1.7894e-11	97.904	1	3044.3	3358.4	2722.4	0.811	1.118
1113	SLPAGSLISLHIYALHR	17	Unmodified	_SLPAGSLISLHIYALHR_	Q64462	Cytochrome P450 4B1 OS=Mus musculus OX=10090 GN=Cyp4b1 PE=1 SV=1	2	924.528	3.2338	9.3073e-82	220.27	1	10894	10777	7700.5	0.715	1.415
1114	SLPDLGLR	8	Unmodified	_SLPDLGLR_	Q05920	Pyruvate carboxylase, mitochondrial OS=Mus musculus OX=10090 GN=Pc PE=1 SV=1	2	435.756	3.0976	0.026893	42.287	1	0	0	0	NA	NA
1115	SLPSVETLGCTSVICSDK	18	2 Carbamidomethyl (C)	_SLPSVETLGC(ca)TSVIC(ca)SDK_	O55143	Sarcoplasmic/endoplasmic reticulum calcium ATPase 2 OS=Mus musculus OX=10090 GN=Atp2a2 PE=1 SV=2	2	976.969	0.97439	7.9104e-20	121.26	1	4421.5	4278.5	3212.6	0.751	1.376
1116	SLQDLQLTNNK	11	Unmodified	_SLQDLQLTNNK_	P51885	Lumican OS=Mus musculus OX=10090 GN=Lum PE=1 SV=2	2	637.341	0.83776	0.00025515	74.611	1	11756	10992	10073	0.916	1.167
1117	SLQDLQLTNNK	11	Deamidation (NQ)	_SLQDLQLTN(de)NK_	P51885	Lumican OS=Mus musculus OX=10090 GN=Lum PE=1 SV=2	2	637.833	2.5692	0.00027781	72.29	1	13978	13608	12107	0.89	1.155
1118	SLQQLAEER	9	Unmodified	_SLQQLAEER_	P16546	Spectrin alpha chain, non-erythrocytic 1 OS=Mus musculus OX=10090 GN=Sptan1 PE=1 SV=4	2	537.283	1.4601	0.0010232	75.652	1	9294.5	8625.8	8087.1	0.938	1.149
1119	SLRKPFSDIIEPK	13	Unmodified	_SLRKPFSDIIEPK_	P35396	Peroxisome proliferator-activated receptor delta OS=Mus musculus OX=10090 GN=Ppard PE=1 SV=1	2	765.438	0.69695	0.0039119	62.338	1	10129	9429	8250.2	0.875	1.228
1120	SLSLILYSR	9	Unmodified	_SLSLILYSR_	P21614	Vitamin D-binding protein OS=Mus musculus OX=10090 GN=Gc PE=1 SV=2	2	526.311	2.4002	0.0015439	72.243	1	8275.8	8233.1	6500.5	0.79	1.273
1121	SLSLQEGDQLLSAR	14	Unmodified	_SLSLQEGDQLLSAR_	O55103	Periaxin OS=Mus musculus OX=10090 GN=Prx PE=1 SV=1	2	758.902	1.0167	1.5083e-11	107.35	1	13347	11938	9154.9	0.767	1.458
1122	SLSQNYGVLK	10	Unmodified	_SLSQNYGVLK_	Q61171	Peroxiredoxin-2 OS=Mus musculus OX=10090 GN=Prdx2 PE=1 SV=3	2	554.803		0.0093056	43.77	1	0	0	0	NA	NA
1123	SLSTELFK	8	Unmodified	_SLSTELFK_	Q02566	Myosin-6 OS=Mus musculus OX=10090 GN=Myh6 PE=1 SV=2	2	462.755	0.92118	0.0096511	52.482	1	2202.5	2070.7	1891.8	0.914	1.164
1124	SLTNDWEDHLAVK	13	Unmodified	_SLTNDWEDHLAVK_	P11499	Heat shock protein HSP 90-beta OS=Mus musculus OX=10090 GN=Hsp90ab1 PE=1 SV=3	2	764.376		7.7109e-08	79.875	1	0	0	0	NA	NA
1125	SLTPNHQK	8	Unmodified	_SLTPNHQK_	Q63918	Caveolae-associated protein 2 OS=Mus musculus OX=10090 GN=Cavin2 PE=1 SV=3	2	462.749	0.23576	0.010696	51.864	1	0	0	0	NA	NA
1126	SLVSVTK	7	Unmodified	_SLVSVTK_	P11499	Heat shock protein HSP 90-beta OS=Mus musculus OX=10090 GN=Hsp90ab1 PE=1 SV=3	2	367.226	0.77937	0.0032471	74.255	1	3308.7	2728.6	3279	1.202	1.009
1127	SLYALFSQFGHVVDIVALK	19	Unmodified	_SLYALFSQFGHVVDIVALK_	Q9CQI7	U2 small nuclear ribonucleoprotein B'' OS=Mus musculus OX=10090 GN=Snrpb2 PE=1 SV=1	3	703.058	6.4298	3.1719e-06	68.525	1	5689.4	6653.1	5255.9	0.79	1.082
1128	SLYESDNLEQDLEK	14	Unmodified	_SLYESDNLEQDLEK_	P09470	Angiotensin-converting enzyme OS=Mus musculus OX=10090 GN=Ace PE=1 SV=3	2	841.891	0.49784	1.2535e-09	101.2	1	11062	10250	8445.2	0.824	1.31
1130	SLYSFIK	7	Unmodified	_SLYSFIK_	P97429	Annexin A4 OS=Mus musculus OX=10090 GN=Anxa4 PE=1 SV=4	2	429.242	1.7962	0.011681	57.177	1	1614.1	1743.2	1495.7	0.858	1.079
1131	SLYSMIK	7	Unmodified	_SLYSMIK_	P14824	Annexin A6 OS=Mus musculus OX=10090 GN=Anxa6 PE=1 SV=3	2	421.228	1.4165	0.030372	45.081	1	0	0	0	NA	NA
1132	SLYSSSPGGAYVTR	14	Unmodified	_SLYSSSPGGAYVTR_	P20152	Vimentin OS=Mus musculus OX=10090 GN=Vim PE=1 SV=3	2	722.857	0.88615	0.0016268	58.817	1	8051.8	6317.6	6822.1	1.08	1.18
1133	SLYYASFLEALVR	13	Unmodified	_SLYYASFLEALVR_	Q3UGC7	Eukaryotic translation initiation factor 3 subunit J-A OS=Mus musculus OX=10090 GN=Eif3j1 PE=2 SV=1	2	766.411	1.1949	4.3059e-06	82.202	1	3541.1	4078.6	2775.5	0.681	1.276
1134	SLYYYIQQDTK	11	Unmodified	_SLYYYIQQDTK_	P07356	Annexin A2 OS=Mus musculus OX=10090 GN=Anxa2 PE=1 SV=2	2	711.351	0.68898	7.2262e-15	129.82	2	20408	21382	18006	0.842	1.133
1135	SLYYYIQQDTK	11	Unmodified	_SLYYYIQQDTK_	P07356	Annexin A2 OS=Mus musculus OX=10090 GN=Anxa2 PE=1 SV=2	3	474.57	1.4068	0.0073946	46.068	1	0	0	0	NA	NA
1137	SNAAAAALDK	10	Unmodified	_SNAAAAALDK_	Q02566	Myosin-6 OS=Mus musculus OX=10090 GN=Myh6 PE=1 SV=2	2	466.246	0.75731	0.017421	42.083	1	4235.3	3592.5	3405.7	0.948	1.244
1138	SNAAAYLQHLCYR	13	Carbamidomethyl (C)	_SNAAAYLQHLC(ca)YR_	P30999	Catenin delta-1 OS=Mus musculus OX=10090 GN=Ctnnd1 PE=1 SV=2	2	783.878	1.8975	1.763e-37	173.19	1	16622	16078	13234	0.823	1.256
1139	SNAHYNLQNAFNLAEQHLGLTK	22	Unmodified	_SNAHYNLQNAFNLAEQHLGLTK_	Q62261	Spectrin beta chain, non-erythrocytic 1 OS=Mus musculus OX=10090 GN=Sptbn1 PE=1 SV=2	4	621.566	2.5977	4.7683e-07	72.497	1	8223.6	7980	6356.1	0.797	1.294
1140	SNFEEALAAHK	11	Unmodified	_SNFEEALAAHK_	P09103	Protein disulfide-isomerase OS=Mus musculus OX=10090 GN=P4hb PE=1 SV=2	2	608.801	0.99032	0.0037543	56.205	1	10728	9189.2	9037.9	0.984	1.187
1141	SNGLICGGNGVCR	13	2 Carbamidomethyl (C)	_SNGLIC(ca)GGNGVC(ca)R_	P09055	Integrin beta-1 OS=Mus musculus OX=10090 GN=Itgb1 PE=1 SV=1	2	682.314	-0.030396	5.9317e-15	115.92	1	5386.7	5626.1	4726.7	0.84	1.14
1142	SNGLICGGNGVCR	13	2 Carbamidomethyl (C),Deamidation (NQ)	_SNGLIC(ca)GGN(de)GVC(ca)R_	P09055	Integrin beta-1 OS=Mus musculus OX=10090 GN=Itgb1 PE=1 SV=1	2	682.806	0.33684	9.8232e-10	104.04	1	7871.3	6354	6004.7	0.945	1.311
1143	SNPTLNEYHTR	11	Unmodified	_SNPTLNEYHTR_	Q00623	Apolipoprotein A-I OS=Mus musculus OX=10090 GN=Apoa1 PE=1 SV=2	2	666.321	0.87717	1.1432e-09	113.38	1	9408.8	7783.9	8347.7	1.072	1.127
1144	SNPTLNEYHTR	11	Unmodified	_SNPTLNEYHTR_	Q00623	Apolipoprotein A-I OS=Mus musculus OX=10090 GN=Apoa1 PE=1 SV=2	3	444.549	1.1491	0.0056946	48.513	1	0	0	0	NA	NA
1145	SNQTAYVPAPLR	12	Unmodified	_SNQTAYVPAPLR_	Q3UH68	LIM and calponin homology domains-containing protein 1 OS=Mus musculus OX=10090 GN=Limch1 PE=1 SV=2	2	658.852		2.654e-05	67.879	1	0	0	0	NA	NA
1146	SNQWFGATVR	10	Unmodified	_SNQWFGATVR_	A2ARA8	Integrin alpha-8 OS=Mus musculus OX=10090 GN=Itga8 PE=1 SV=1	2	583.291	0.62686	0.00323	57.885	1	12069	12443	9801.4	0.788	1.231
1147	SNVNDGVAQSTR	12	Unmodified	_SNVNDGVAQSTR_	P17751	Triosephosphate isomerase OS=Mus musculus OX=10090 GN=Tpi1 PE=1 SV=4	2	624.302	0.29324	0.0041239	54.276	1	0	0	0	NA	NA
1148	SNYNFEKPFLWLAR	14	Unmodified	_SNYNFEKPFLWLAR_	P62827	GTP-binding nuclear protein Ran OS=Mus musculus OX=10090 GN=Ran PE=1 SV=3	3	595.642	1.6282	0.0096797	51.643	1	10651	10817	8371	0.774	1.272
1149	SPAASAPSLPPAAAVLPSK	19	Unmodified	_SPAASAPSLPPAAAVLPSK_	Q99P72	Reticulon-4 OS=Mus musculus OX=10090 GN=Rtn4 PE=1 SV=2	2	866.486	1.1384	7.6095e-09	85.855	1	12235	12402	9687	0.781	1.263
1150	SPASDTYIVFGEAK	14	Unmodified	_SPASDTYIVFGEAK_	Q60817	Nascent polypeptide-associated complex subunit alpha OS=Mus musculus OX=10090 GN=Naca PE=1 SV=1	2	742.867	1.179	0.0003138	64.52	1	0	0	0	NA	NA
1151	SPAYTLVWTR	10	Unmodified	_SPAYTLVWTR_	Q05793	Basement membrane-specific heparan sulfate proteoglycan core protein OS=Mus musculus OX=10090 GN=Hspg2 PE=1 SV=1	2	597.319	1.3498	4.3198e-05	87.568	1	7827.4	7026.6	6577	0.936	1.19
1152	SPFSVGVSPSLDLSK	15	Unmodified	_SPFSVGVSPSLDLSK_	Q8BTM8	Filamin-A OS=Mus musculus OX=10090 GN=Flna PE=1 SV=5	2	760.404	1.4272	3.344e-17	123.63	1	23404	21067	17148	0.814	1.365
1153	SPFTVGVAAPLDLSK	15	Unmodified	_SPFTVGVAAPLDLSK_	Q80X90	Filamin-B OS=Mus musculus OX=10090 GN=Flnb PE=1 SV=3	2	751.417		6.9334e-05	58.164	1	0	0	0	NA	NA
1154	SPILVATAVAAR	12	Unmodified	_SPILVATAVAAR_	P16381	Putative ATP-dependent RNA helicase Pl10 OS=Mus musculus OX=10090 GN=D1Pas1 PE=1 SV=1	2	584.856	1.9484	0.0078208	50.592	1	24076	24574	19149	0.779	1.257
1155	SPLAQMEEER	10	Unmodified	_SPLAQMEEER_	O55131	Septin-7 OS=Mus musculus OX=10090 GN=Septin7 PE=1 SV=1	2	595.28	1.4021	0.0011304	66.486	1	0	0	0	NA	NA
1156	SPLTPILLGNPGR	13	Unmodified	_SPLTPILLGNPGR_	P50172	Corticosteroid 11-beta-dehydrogenase isozyme 1 OS=Mus musculus OX=10090 GN=Hsd11b1 PE=1 SV=3	2	667.893	2.0505	4.0748e-08	91.784	1	0	0	0	NA	NA
1157	SPLTYGVGVLNR	12	Unmodified	_SPLTYGVGVLNR_	Q9CZJ2	Heat shock 70 kDa protein 12B OS=Mus musculus OX=10090 GN=Hspa12b PE=1 SV=1	2	638.356	1.0463	0.0033729	56.551	1	23523	20785	18141	0.873	1.297
1158	SPPGQVTEAVK	11	Unmodified	_SPPGQVTEAVK_	P45376	Aldo-keto reductase family 1 member B1 OS=Mus musculus OX=10090 GN=Akr1b1 PE=1 SV=3	2	556.801		0.028811	34.264	1	0	0	0	NA	NA
1159	SPPTVLVICGPGNNGGDGLVCAR	23	Deamidation (NQ),2 iodo TMT-6plex var	_SPPTVLVIC(io)GPGNN(de)GGDGLVC(io)AR_	Q8K4Z3	NAD(P)H-hydrate epimerase OS=Mus musculus OX=10090 GN=Naxe PE=1 SV=1	4	714.637	1.7563	3.2047e-35	141.78	1	13798	11822	7573.8	0.641	1.822
1160	SPPTVLVICGPGNNGGDGLVCAR	23	Deamidation (NQ),2 iodo TMT-6plex var	_SPPTVLVIC(io)GPGNN(de)GGDGLVC(io)AR_	Q8K4Z3	NAD(P)H-hydrate epimerase OS=Mus musculus OX=10090 GN=Naxe PE=1 SV=1	3	952.514	1.693	3.4e-44	153.56	1	11539	9920.5	6208.9	0.626	1.858
1161	SPPTVLVICGPGNNGGDGLVCAR	23	2 Deamidation (NQ),2 iodo TMT-6plex var	_SPPTVLVIC(io)GPGN(de)N(de)GGDGLVC(io)AR_	Q8K4Z3	NAD(P)H-hydrate epimerase OS=Mus musculus OX=10090 GN=Naxe PE=1 SV=1	4	714.883	0.99	2.962e-05	65.207	1	17357	15254	11216	0.735	1.548
1162	SPPTVLVICGPGNNGGDGLVCAR	23	Carbamidomethyl (C),Deamidation (NQ),iodo TMT-6plex var	_SPPTVLVIC(ca)GPGNN(de)GGDGLVC(io)AR_	Q8K4Z3	NAD(P)H-hydrate epimerase OS=Mus musculus OX=10090 GN=Naxe PE=1 SV=1	3	861.779	1.9069	4.9678e-51	171.06	2	14237	13051	10244	0.785	1.39
1163	SPQYSQVIHR	10	Unmodified	_SPQYSQVIHR_	P17563	Methanethiol oxidase OS=Mus musculus OX=10090 GN=Selenbp1 PE=1 SV=2	2	607.817	0.88659	3.0086e-08	108.47	1	14271	13710	13340	0.973	1.07
1164	SPQYSQVIHR	10	Unmodified	_SPQYSQVIHR_	P17563	Methanethiol oxidase OS=Mus musculus OX=10090 GN=Selenbp1 PE=1 SV=2	3	405.547	1.2028	0.0097902	41.689	1	5914.7	4928.4	4895.7	0.993	1.208
1165	SPSWEPFR	8	Unmodified	_SPSWEPFR_	P14602	Heat shock protein beta-1 OS=Mus musculus OX=10090 GN=Hspb1 PE=1 SV=3	2	503.243	2.3449	0.0020536	75.825	1	0	0	0	NA	NA
1166	SPYLYPLYGLGELPQGFAR	19	Unmodified	_SPYLYPLYGLGELPQGFAR_	P50396	Rab GDP dissociation inhibitor alpha OS=Mus musculus OX=10090 GN=Gdi1 PE=1 SV=3	2	1071.06	3.8302	3.6737e-25	130.62	1	4616.6	5169	3193.2	0.618	1.446
1167	SPYTVTVGQACNPAACR	17	2 Carbamidomethyl (C)	_SPYTVTVGQAC(ca)NPAAC(ca)R_	Q8BTM8	Filamin-A OS=Mus musculus OX=10090 GN=Flna PE=1 SV=5	2	926.427	0.7339	5.2472e-53	184.51	1	2342.8	2359	2312.9	0.98	1.013
1168	SQDLLTSLTK	10	Unmodified	_SQDLLTSLTK_	P33267	Cytochrome P450 2F2 OS=Mus musculus OX=10090 GN=Cyp2f2 PE=1 SV=1	2	553.309	1.1684	0.0076157	50.354	1	0	0	0	NA	NA
1169	SQECYFDPELYR	12	Carbamidomethyl (C)	_SQEC(ca)YFDPELYR_	P02468	Laminin subunit gamma-1 OS=Mus musculus OX=10090 GN=Lamc1 PE=1 SV=2	2	803.846	1.1688	5.0484e-05	76.357	1	12575	13138	10477	0.797	1.2
1170	SQEQLAAELAEYTAK	15	Unmodified	_SQEQLAAELAEYTAK_	P26040	Ezrin OS=Mus musculus OX=10090 GN=Ezr PE=1 SV=3	2	826.412	2.0712	4.188e-07	82.942	1	22089	20894	16308	0.781	1.354
1171	SQFTITPGSEQIR	13	Unmodified	_SQFTITPGSEQIR_	Q99KI0	Aconitate hydratase, mitochondrial OS=Mus musculus OX=10090 GN=Aco2 PE=1 SV=1	2	732.378	0.53822	0.00012758	71.879	1	15793	12791	11859	0.927	1.332
1173	SQIFSTASDNQPTVTIK	17	Unmodified	_SQIFSTASDNQPTVTIK_	P20029	Endoplasmic reticulum chaperone BiP OS=Mus musculus OX=10090 GN=Hspa5 PE=1 SV=3	2	918.971	2.4114	6.8503e-44	163.51	1	7132.3	7428.4	5197.6	0.7	1.372
1174	SQIHDIVLVGGSTR	14	Unmodified	_SQIHDIVLVGGSTR_	P63017	Heat shock cognate 71 kDa protein OS=Mus musculus OX=10090 GN=Hspa8 PE=1 SV=1	3	494.607	1.9555	0.043057	24.481	1	0	0	0	NA	NA
1175	SQIHDIVLVGGSTR	14	Unmodified	_SQIHDIVLVGGSTR_	P63017	Heat shock cognate 71 kDa protein OS=Mus musculus OX=10090 GN=Hspa8 PE=1 SV=1	2	741.407	2.3053	4.8021e-15	116.86	1	9524.9	8234.9	7973.5	0.968	1.195
1176	SQLLGSAHEVQR	12	Unmodified	_SQLLGSAHEVQR_	P16546	Spectrin alpha chain, non-erythrocytic 1 OS=Mus musculus OX=10090 GN=Sptan1 PE=1 SV=4	2	662.852	0.90238	9.3571e-10	107.17	1	5818.1	6115.2	5281.7	0.864	1.102
1177	SQLQEAPPEWK	11	Unmodified	_SQLQEAPPEWK_	E9PV24	Fibrinogen alpha chain OS=Mus musculus OX=10090 GN=Fga PE=1 SV=1	2	656.83	0.71312	0.0024242	60.301	1	12929	11451	9393.6	0.82	1.376
1178	SQNIITDSSSLNAEAIR	17	Unmodified	_SQNIITDSSSLNAEAIR_	Q62261	Spectrin beta chain, non-erythrocytic 1 OS=Mus musculus OX=10090 GN=Sptbn1 PE=1 SV=2	2	909.963	0.74325	2.164e-61	193.64	1	3394.9	3556.4	2170.2	0.61	1.564
1179	SQQLAPQYNYPQGSQQTWIPER	22	Unmodified	_SQQLAPQYNYPQGSQQTWIPER_	Q8BTM8	Filamin-A OS=Mus musculus OX=10090 GN=Flna PE=1 SV=5	3	873.758	0.75358	4.4392e-13	91.565	1	6963.2	5865.6	5033.1	0.858	1.383
1180	SQTQSLNTPGPTLSHPR	17	Unmodified	_SQTQSLNTPGPTLSHPR_	Q9R1Z8	Vinexin OS=Mus musculus OX=10090 GN=Sorbs3 PE=1 SV=1	3	607.647	0.81192	0.00028091	57.788	1	9382.9	8479.5	8746	1.031	1.073
1181	SQWLNEK	7	Unmodified	_SQWLNEK_	P10649	Glutathione S-transferase Mu 1 OS=Mus musculus OX=10090 GN=Gstm1 PE=1 SV=2	2	452.73	0.70849	0.0047595	65.252	1	3162.6	3045	2880.9	0.946	1.098
1182	SQWLSEK	7	Unmodified	_SQWLSEK_	P19639	Glutathione S-transferase Mu 3 OS=Mus musculus OX=10090 GN=Gstm3 PE=1 SV=2	2	439.224	0.2535	0.02959	45.489	1	5029.6	4418.7	3800.6	0.86	1.323
1183	SQWSPALTISK	11	Unmodified	_SQWSPALTISK_	Q6ZWY6	Ubiquitin-conjugating enzyme E2 D2B OS=Mus musculus OX=10090 GN=Ube2d2b PE=1 SV=1	2	609.33	2.2353	0.036749	35.809	1	0	0	0	NA	NA
1185	SRPGQYIR	8	Unmodified	_SRPGQYIR_	Q9JHL1	Na(+)/H(+) exchange regulatory cofactor NHE-RF2 OS=Mus musculus OX=10090 GN=Slc9a3r2 PE=1 SV=2	2	488.77	-0.12358	0.013057	69.812	1	0	0	0	NA	NA
1186	SSALQWLTPEQTSGK	15	Unmodified	_SSALQWLTPEQTSGK_	P24527	Leukotriene A-4 hydrolase OS=Mus musculus OX=10090 GN=Lta4h PE=1 SV=4	2	816.915	1.5716	1.9031e-21	127.07	1	13601	13214	10448	0.791	1.302
1187	SSDLGGLWR	9	Unmodified	_SSDLGGLWR_	P50285	Dimethylaniline monooxygenase [N-oxide-forming] 1 OS=Mus musculus OX=10090 GN=Fmo1 PE=1 SV=1	2	495.754	2.8261	0.0014393	72.928	1	0	0	0	NA	NA
1188	SSEEIESAFR	10	Unmodified	_SSEEIESAFR_	P16546	Spectrin alpha chain, non-erythrocytic 1 OS=Mus musculus OX=10090 GN=Sptan1 PE=1 SV=4	2	577.77	0.8008	0.011912	46.73	1	14654	14643	12578	0.859	1.165
1190	SSFSHYSGLK	10	Unmodified	_SSFSHYSGLK_	Q9CY58	Plasminogen activator inhibitor 1 RNA-binding protein OS=Mus musculus OX=10090 GN=Serbp1 PE=1 SV=2	2	556.772	1.1593	0.0041326	54.584	1	0	0	0	NA	NA
1191	SSFSQHAR	8	Unmodified	_SSFSQHAR_	P48678	Prelamin-A/C OS=Mus musculus OX=10090 GN=Lmna PE=1 SV=2	2	460.223	0.23129	0.0070254	58.119	1	7208.1	5868.4	6593	1.123	1.093
1192	SSGPTSLFAVTVAPPGAR	18	Unmodified	_SSGPTSLFAVTVAPPGAR_	Q8VEK3	Heterogeneous nuclear ribonucleoprotein U OS=Mus musculus OX=10090 GN=Hnrnpu PE=1 SV=1	2	857.96	2.0987	5.6389e-06	72.932	1	11866	10574	8337	0.788	1.423
1193	SSGPYGGGGQYFAK	14	Unmodified	_SSGPYGGGGQYFAK_	P49312	Heterogeneous nuclear ribonucleoprotein A1 OS=Mus musculus OX=10090 GN=Hnrnpa1 PE=1 SV=2	2	688.317	0.8561	0.043424	35.037	1	0	0	0	NA	NA
1194	SSGSHLEAK	9	Unmodified	_SSGSHLEAK_	Q3UBX0	Transmembrane protein 109 OS=Mus musculus OX=10090 GN=Tmem109 PE=1 SV=2	2	458.23	-0.083108	0.00084029	76.85	1	0	0	0	NA	NA
1195	SSGSPYGGGYGSGGGSGGYGSR	22	Unmodified	_SSGSPYGGGYGSGGGSGGYGSR_	Q8BG05	Heterogeneous nuclear ribonucleoprotein A3 OS=Mus musculus OX=10090 GN=Hnrnpa3 PE=1 SV=1	2	955.899	0.45684	1.6608e-80	202.21	1	1094	1232.8	1075.9	0.873	1.017
1196	SSINILLSLLPLPHHFGTVR	20	Unmodified	_SSINILLSLLPLPHHFGTVR_	Q8BQZ4	Ral GTPase-activating protein subunit beta OS=Mus musculus OX=10090 GN=Ralgapb PE=1 SV=2	4	554.324	0.41038	0.00011615	58.622	1	2815.1	2846.1	2441.5	0.858	1.153
1197	SSINILLSLLPLPHHFGTVR	20	Unmodified	_SSINILLSLLPLPHHFGTVR_	Q8BQZ4	Ral GTPase-activating protein subunit beta OS=Mus musculus OX=10090 GN=Ralgapb PE=1 SV=2	3	738.763	0.25968	0.00018629	55.536	1	2177.2	2107.2	2256.3	1.071	0.965
1198	SSITPGTVLIILTGR	15	Unmodified	_SSITPGTVLIILTGR_	P47911	60S ribosomal protein L6 OS=Mus musculus OX=10090 GN=Rpl6 PE=1 SV=3	2	764.459	1.7408	0.00071012	61.265	1	12316	11767	9424.8	0.801	1.307
1199	SSITPGTVLIILTGR	15	Unmodified	_SSITPGTVLIILTGR_	P47911	60S ribosomal protein L6 OS=Mus musculus OX=10090 GN=Rpl6 PE=1 SV=3	3	509.975	2.9117	1.7434e-17	123.76	1	261.8	430.2	416.51	0.968	0.629
1200	SSLIILK	7	Unmodified	_SSLIILK_	Q9Z2U1	Proteasome subunit alpha type-5 OS=Mus musculus OX=10090 GN=Psma5 PE=1 SV=1	2	387.26	0.27234	0.0069371	62.659	1	6146.8	5944.7	5204.7	0.876	1.181
1201	SSLSSAQADFNQLAELDR	18	Unmodified	_SSLSSAQADFNQLAELDR_	P16546	Spectrin alpha chain, non-erythrocytic 1 OS=Mus musculus OX=10090 GN=Sptan1 PE=1 SV=4	2	976.471	1.164	1.5371e-61	191.35	1	4937.1	3996	3149	0.788	1.568
1202	SSMFQTR	7	Unmodified	_SSMFQTR_	Q08857	Platelet glycoprotein 4 OS=Mus musculus OX=10090 GN=Cd36 PE=1 SV=2	2	428.703	1.0156	0.0071053	62.464	1	4782.4	4555.3	4128.7	0.906	1.158
1203	SSNAGHQGVWVFEIGSPATAK	21	Unmodified	_SSNAGHQGVWVFEIGSPATAK_	P10493	Nidogen-1 OS=Mus musculus OX=10090 GN=Nid1 PE=1 SV=2	3	715.024	1.5572	0.026371	32.146	1	16662	15935	14045	0.881	1.186
1204	SSNTYTLTDVR	11	Unmodified	_SSNTYTLTDVR_	Q61490	CD166 antigen OS=Mus musculus OX=10090 GN=Alcam PE=1 SV=3	2	628.809		0.001457	53.6	1	0	0	0	NA	NA
1205	SSPIYVGR	8	Unmodified	_SSPIYVGR_	P21981	Protein-glutamine gamma-glutamyltransferase 2 OS=Mus musculus OX=10090 GN=Tgm2 PE=1 SV=4	2	439.74	0.4154	0.0060864	60.682	1	3317.7	2836.8	2444.2	0.862	1.357
1206	SSPYPTDVAR	10	Unmodified	_SSPYPTDVAR_	Q60597	2-oxoglutarate dehydrogenase, mitochondrial OS=Mus musculus OX=10090 GN=Ogdh PE=1 SV=3	2	546.77	0.76422	0.046164	32.999	1	20154	19314	17304	0.896	1.165
1207	SSSGLLEWDSK	11	Unmodified	_SSSGLLEWDSK_	Q8R081	Heterogeneous nuclear ribonucleoprotein L OS=Mus musculus OX=10090 GN=Hnrnpl PE=1 SV=2	2	604.793	2.7781	0.047698	32.567	1	0	0	0	NA	NA
1208	SSSSGHYVSWVR	12	Unmodified	_SSSSGHYVSWVR_	Q9JMA1	Ubiquitin carboxyl-terminal hydrolase 14 OS=Mus musculus OX=10090 GN=Usp14 PE=1 SV=3	2	676.323		0.0033268	47.606	1	0	0	0	NA	NA
1209	SSTGSPTSPINAEK	14	Unmodified	_SSTGSPTSPINAEK_	Q6PDN3	Myosin light chain kinase, smooth muscle OS=Mus musculus OX=10090 GN=Mylk PE=1 SV=3	2	688.339	0.49513	0.019022	41.499	1	8051.3	6304.8	5962.8	0.946	1.35
1210	SSVAVLTQESFAEHRSGLVPQQIK	24	Acetyl (Protein N-term)	_(ac)SSVAVLTQESFAEHRSGLVPQQIK_	Q8VDJ3	Vigilin OS=Mus musculus OX=10090 GN=Hdlbp PE=1 SV=1	3	885.136	2.2606	2.844e-22	119.34	1	6855.6	7653.1	5828.8	0.762	1.176
1211	SSVPGVR	7	Unmodified	_SSVPGVR_	P20152	Vimentin OS=Mus musculus OX=10090 GN=Vim PE=1 SV=3	2	351.201	-0.24027	0.0037702	71.141	1	1199.2	1186.8	823.83	0.694	1.456
1212	SSWLESYLR	9	Unmodified	_SSWLESYLR_	O35074	Prostacyclin synthase OS=Mus musculus OX=10090 GN=Ptgis PE=1 SV=1	2	570.788	1.0038	0.00088275	76.572	1	5870.9	5501.4	4710	0.856	1.246
1213	STAGDTHLGGEDFDNR	16	Unmodified	_STAGDTHLGGEDFDNR_	P63017	Heat shock cognate 71 kDa protein OS=Mus musculus OX=10090 GN=Hspa8 PE=1 SV=1	3	564.58	0.54159	0.0049978	45.587	1	13784	12105	11951	0.987	1.153
1214	STAGDTHLGGEDFDNR	16	Unmodified	_STAGDTHLGGEDFDNR_	P63017	Heat shock cognate 71 kDa protein OS=Mus musculus OX=10090 GN=Hspa8 PE=1 SV=1	2	846.366	-0.0056822	3.729e-57	191.51	1	4582.1	4075.9	3931.8	0.965	1.165
1215	STCYGGYRR	9	Carbamidomethyl (C)	_STC(ca)YGGYRR_	Q61554	Fibrillin-1 OS=Mus musculus OX=10090 GN=Fbn1 PE=1 SV=2	2	560.254	0.29537	0.00047553	76.064	1	4951.6	4271	5153.7	1.207	0.961
1216	STELLIR	7	Unmodified	_STELLIR_	P84244	Histone H3.3 OS=Mus musculus OX=10090 GN=H3-3a PE=1 SV=2	2	416.25	0.62466	8.4811e-15	138.85	1	1976	1836.6	1580	0.86	1.251
1217	STGEAFVQFASQEIAEK	17	Unmodified	_STGEAFVQFASQEIAEK_	P70333	Heterogeneous nuclear ribonucleoprotein H2 OS=Mus musculus OX=10090 GN=Hnrnph2 PE=1 SV=1	2	921.449	2.6221	1.505e-30	149.31	1	9929.4	9960.6	7865.4	0.79	1.262
1218	STGEPLGHVPAR	12	Unmodified	_STGEPLGHVPAR_	Q8BFW7	Lipoma-preferred partner homolog OS=Mus musculus OX=10090 GN=Lpp PE=1 SV=1	2	610.823	0.65167	0.00053092	65.179	1	16329	13910	14132	1.016	1.155
1220	STLINSLFLTDLYSPEYPGPSHR	23	Unmodified	_STLINSLFLTDLYSPEYPGPSHR_	O55131	Septin-7 OS=Mus musculus OX=10090 GN=Septin7 PE=1 SV=1	3	869.774	0.87742	1.2517e-09	79.69	1	10063	10862	6869.2	0.632	1.465
1221	STLNEIYFGK	10	Unmodified	_STLNEIYFGK_	P47757	F-actin-capping protein subunit beta OS=Mus musculus OX=10090 GN=Capzb PE=1 SV=3	2	586.303	1.7245	0.022751	39.625	1	8165.5	7152.5	5902.2	0.825	1.383
1222	STLQEANDILNNLK	14	Unmodified	_STLQEANDILNNLK_	P02468	Laminin subunit gamma-1 OS=Mus musculus OX=10090 GN=Lamc1 PE=1 SV=2	2	786.915	2.0661	9.0172e-13	113.76	1	15347	14016	11394	0.813	1.347
1223	STLSVIPSGVQWIQDR	16	Unmodified	_STLSVIPSGVQWIQDR_	Q9R112	Sulfide:quinone oxidoreductase, mitochondrial OS=Mus musculus OX=10090 GN=Sqor PE=1 SV=3	2	893.478	1.7243	4.9425e-10	94.454	1	12934	12401	11115	0.896	1.164
1224	STPAITLENPDIK	13	Unmodified	_STPAITLENPDIK_	Q9DCN2	NADH-cytochrome b5 reductase 3 OS=Mus musculus OX=10090 GN=Cyb5r3 PE=1 SV=3	2	699.877	2.7706	0.00016835	70.009	1	8830	7082.2	6091.2	0.86	1.45
1225	STPEYFAER	9	Unmodified	_STPEYFAER_	P14824	Annexin A6 OS=Mus musculus OX=10090 GN=Anxa6 PE=1 SV=3	2	550.256	1.2622	0.0030124	63.426	1	8911.3	7660.5	7436.5	0.971	1.198
1226	STQDTVVTLDALSAYWIASHTTEEK	25	Unmodified	_STQDTVVTLDALSAYWIASHTTEEK_	P01029	Complement C4-B OS=Mus musculus OX=10090 GN=C4b PE=1 SV=3	3	922.787	3.5541	1.6379e-24	115.5	1	8095.1	8099.8	5520.9	0.682	1.466
1227	STQFEYAWCLVR	12	Carbamidomethyl (C)	_STQFEYAWC(ca)LVR_	Q9CQ92	Mitochondrial fission 1 protein OS=Mus musculus OX=10090 GN=Fis1 PE=1 SV=1	2	780.369	1.6211	8.2437e-07	89.301	1	0	0	0	NA	NA
1228	STTPDITGYR	10	Unmodified	_STTPDITGYR_	P11276	Fibronectin OS=Mus musculus OX=10090 GN=Fn1 PE=1 SV=4	2	555.775	0.5752	0.0035957	56.548	1	11336	10710	9601	0.896	1.181
1229	STTTGHLIYK	10	Unmodified	_STTTGHLIYK_	P10126	Elongation factor 1-alpha 1 OS=Mus musculus OX=10090 GN=Eef1a1 PE=1 SV=3	2	560.803	0.95073	0.00050579	73.885	1	1585.2	1354	1283.9	0.948	1.235
1230	STTTGHLIYK	10	Unmodified	_STTTGHLIYK_	P10126	Elongation factor 1-alpha 1 OS=Mus musculus OX=10090 GN=Eef1a1 PE=1 SV=3	3	374.205	0.86841	0.043545	22.028	1	0	0	0	NA	NA
1231	STTTIGLVQALGAHLR	16	Unmodified	_STTTIGLVQALGAHLR_	Q922D8	C-1-tetrahydrofolate synthase, cytoplasmic OS=Mus musculus OX=10090 GN=Mthfd1 PE=1 SV=4	3	546.649	2.8502	0.029564	31.614	1	0	0	0	NA	NA
1232	STVEGIQASVK	11	Unmodified	_STVEGIQASVK_	Q64727	Vinculin OS=Mus musculus OX=10090 GN=Vcl PE=1 SV=4	2	559.806	0.70749	0.018138	42.426	1	0	0	0	NA	NA
1233	STVLQQQYNR	10	Unmodified	_STVLQQQYNR_	P26039	Talin-1 OS=Mus musculus OX=10090 GN=Tln1 PE=1 SV=2	2	618.82	1.5666	5.6028e-08	103.55	1	8433.8	7856	7307.3	0.93	1.154
1234	STWVILHHK	9	Unmodified	_STWVILHHK_	P56395	Cytochrome b5 OS=Mus musculus OX=10090 GN=Cyb5a PE=1 SV=2	3	374.214	0.20593	0.045482	22.641	1	0	0	0	NA	NA
1235	STWVILHHK	9	Unmodified	_STWVILHHK_	P56395	Cytochrome b5 OS=Mus musculus OX=10090 GN=Cyb5a PE=1 SV=2	2	560.817	0.29135	0.0012046	74.464	1	1065.6	1235.3	747.69	0.605	1.425
1236	STYNHLSSWLTDAR	14	Unmodified	_STYNHLSSWLTDAR_	Q91V41	Ras-related protein Rab-14 OS=Mus musculus OX=10090 GN=Rab14 PE=1 SV=3	3	550.934	0.99669	0.0011805	56.514	1	6312.9	5972	4845.1	0.811	1.303
1237	STYNHLSSWLTDAR	14	Unmodified	_STYNHLSSWLTDAR_	Q91V41	Ras-related protein Rab-14 OS=Mus musculus OX=10090 GN=Rab14 PE=1 SV=3	2	825.897	0.60714	0.0045818	51.771	1	0	0	0	NA	NA
1238	SVDPGSPASHSGLR	14	Unmodified	_SVDPGSPASHSGLR_	Q9JHL1	Na(+)/H(+) exchange regulatory cofactor NHE-RF2 OS=Mus musculus OX=10090 GN=Slc9a3r2 PE=1 SV=2	3	456.229	0.93729	0.0072446	45.614	1	3403.8	3343.8	3457.2	1.034	0.985
1239	SVDPGSPASHSGLR	14	Unmodified	_SVDPGSPASHSGLR_	Q9JHL1	Na(+)/H(+) exchange regulatory cofactor NHE-RF2 OS=Mus musculus OX=10090 GN=Slc9a3r2 PE=1 SV=2	2	683.839	0.44518	2.095e-11	104.7	1	4100.5	4608.1	3059.6	0.664	1.34
1240	SVEAAAELSAK	11	Unmodified	_SVEAAAELSAK_	Q9D0J8	Parathymosin OS=Mus musculus OX=10090 GN=Ptms PE=1 SV=3	2	538.285	0.36404	0.0017628	62.338	1	5406.4	5426.8	4836.8	0.891	1.118
1241	SVEVSDPVPAGDLVK	15	Unmodified	_SVEVSDPVPAGDLVK_	P21981	Protein-glutamine gamma-glutamyltransferase 2 OS=Mus musculus OX=10090 GN=Tgm2 PE=1 SV=4	2	756.401	0.63842	6.7423e-05	67.646	1	9981.3	8871.7	7044.7	0.794	1.417
1242	SVFPEAIIIR	10	Unmodified	_SVFPEAIIIR_	Q9DC69	NADH dehydrogenase [ubiquinone] 1 alpha subcomplex subunit 9, mitochondrial OS=Mus musculus OX=10090 GN=Ndufa9 PE=1 SV=2	2	572.84	3.4935	0.010374	48.028	1	13239	13167	10210	0.775	1.297
1243	SVFQVSQMVAR	11	Oxidation (M)	_SVFQVSQM(ox)VAR_	P08074	Carbonyl reductase [NADPH] 2 OS=Mus musculus OX=10090 GN=Cbr2 PE=1 SV=1	2	634.327	1.76	0.00058069	71.085	1	508.45	396.45	141.11	0.356	3.603
1244	SVFQVSQMVAR	11	Oxidation (M),Deamidation (NQ)	_SVFQVSQ(de)M(ox)VAR_	P08074	Carbonyl reductase [NADPH] 2 OS=Mus musculus OX=10090 GN=Cbr2 PE=1 SV=1	2	634.819	1.6506	0.00035842	69.554	1	15367	13217	12539	0.949	1.226
1245	SVFQVSQMVAR	11	Unmodified	_SVFQVSQMVAR_	P08074	Carbonyl reductase [NADPH] 2 OS=Mus musculus OX=10090 GN=Cbr2 PE=1 SV=1	2	626.329	1.4499	5.1727e-24	152.04	3	20294	17681	16434	0.929	1.235
1246	SVFQVSQMVAR	11	Unmodified	_SVFQVSQMVAR_	P08074	Carbonyl reductase [NADPH] 2 OS=Mus musculus OX=10090 GN=Cbr2 PE=1 SV=1	3	417.889	1.6779	2.426e-05	83.045	1	3871.7	2709.8	2618	0.966	1.479
1247	SVFQVSQMVAR	11	Unmodified	_SVFQVSQMVAR_	P08074	Carbonyl reductase [NADPH] 2 OS=Mus musculus OX=10090 GN=Cbr2 PE=1 SV=1	2	626.329	2.3551	1.0976e-11	120.77	1	4490.3	4300.8	3239	0.753	1.386
1248	SVFQVSQMVAR	11	Deamidation (NQ)	_SVFQ(de)VSQMVAR_	P08074	Carbonyl reductase [NADPH] 2 OS=Mus musculus OX=10090 GN=Cbr2 PE=1 SV=1	2	626.821	0.9368	4.7274e-05	85.813	1	1859.6	2234.2	1694.4	0.758	1.097
1249	SVFQVSQMVAR	11	Deamidation (NQ)	_SVFQVSQ(de)MVAR_	P08074	Carbonyl reductase [NADPH] 2 OS=Mus musculus OX=10090 GN=Cbr2 PE=1 SV=1	2	626.821	1.6262	2.7879e-08	103.08	1	1983.3	1519.8	1436.8	0.945	1.38
1250	SVGGSGGGSFGDNLVTR	17	Unmodified	_SVGGSGGGSFGDNLVTR_	P48678	Prelamin-A/C OS=Mus musculus OX=10090 GN=Lmna PE=1 SV=2	2	783.879	1.6054	6.8e-11	93.576	1	12702	11838	11338	0.958	1.12
1251	SVHITFSSFENVEGLPAFR	19	Unmodified	_SVHITFSSFENVEGLPAFR_	O35114	Lysosome membrane protein 2 OS=Mus musculus OX=10090 GN=Scarb2 PE=1 SV=3	3	713.029	1.5965	1.9479e-25	130.87	1	11039	10108	7814.4	0.773	1.413
1252	SVLFVCLGNICR	12	2 Carbamidomethyl (C)	_SVLFVC(ca)LGNIC(ca)R_	Q9D358	Low molecular weight phosphotyrosine protein phosphatase OS=Mus musculus OX=10090 GN=Acp1 PE=1 SV=3	2	719.371	2.5186	3.8651e-06	85.813	1	8935.7	8046.1	5306.5	0.66	1.684
1253	SVLQAVQK	8	Unmodified	_SVLQAVQK_	Q8K0T0	Reticulon-1 OS=Mus musculus OX=10090 GN=Rtn1 PE=1 SV=1	2	436.764	0.84381	0.012659	50.703	1	0	0	0	NA	NA
1254	SVPADIFQMQATTR	14	Unmodified	_SVPADIFQMQATTR_	Q9WVH9	Fibulin-5 OS=Mus musculus OX=10090 GN=Fbln5 PE=1 SV=1	2	782.893	1.7896	0.0086195	48.899	1	13951	13675	10051	0.735	1.388
1255	SVPMSTVFYPSDGVATEK	18	Unmodified	_SVPMSTVFYPSDGVATEK_	P40142	Transketolase OS=Mus musculus OX=10090 GN=Tkt PE=1 SV=1	2	957.961	1.4585	0.0088333	43.696	1	11598	10562	8749.1	0.828	1.326
1256	SVQYDDVPEYK	11	Unmodified	_SVQYDDVPEYK_	Q61490	CD166 antigen OS=Mus musculus OX=10090 GN=Alcam PE=1 SV=3	2	671.812	0.050962	0.00055582	69.815	1	4405.7	4397.7	3979.5	0.905	1.107
1257	SVSAFAPICNPVLCSWGK	18	2 Carbamidomethyl (C)	_SVSAFAPIC(ca)NPVLC(ca)SWGK_	Q9R0P3	S-formylglutathione hydrolase OS=Mus musculus OX=10090 GN=Esd PE=1 SV=1	2	996.987	0.62607	1.65e-06	74.618	1	6540.1	5994.5	4884.9	0.815	1.339
1259	SVSDQFYR	8	Unmodified	_SVSDQFYR_	P59325	Eukaryotic translation initiation factor 5 OS=Mus musculus OX=10090 GN=Eif5 PE=1 SV=1	2	501.238	1.0012	0.036243	38.776	1	0	0	0	NA	NA
1260	SVSIGYLLVK	10	Unmodified	_SVSIGYLLVK_	P08122	Collagen alpha-2(IV) chain OS=Mus musculus OX=10090 GN=Col4a2 PE=1 SV=4	2	539.829	2.0246	0.002907	59.067	1	2609.1	2351.6	1721.5	0.732	1.516
1261	SVSLTGAPESVQK	13	Unmodified	_SVSLTGAPESVQK_	Q3U0V1	Far upstream element-binding protein 2 OS=Mus musculus OX=10090 GN=Khsrp PE=1 SV=2	2	651.849	0.93884	0.019862	42.579	1	8401.8	7318.7	7091.8	0.969	1.185
1262	SVSNIICSVVFGSR	14	iodo TMT-6plex var	_SVSNIIC(io)SVVFGSR_	P33267	Cytochrome P450 2F2 OS=Mus musculus OX=10090 GN=Cyp2f2 PE=1 SV=1	3	599.668	2.6227	1.4066e-05	76.311	1	4740.2	3877.4	3234.9	0.834	1.465
1263	SVSNIICSVVFGSR	14	iodo TMT-6plex var	_SVSNIIC(io)SVVFGSR_	P33267	Cytochrome P450 2F2 OS=Mus musculus OX=10090 GN=Cyp2f2 PE=1 SV=1	2	898.998	2.3749	7.1496e-09	99.344	1	27380	23239	17901	0.77	1.53
1264	SVSNIICSVVFGSR	14	Carbamidomethyl (C)	_SVSNIIC(ca)SVVFGSR_	P33267	Cytochrome P450 2F2 OS=Mus musculus OX=10090 GN=Cyp2f2 PE=1 SV=1	2	762.896	0.58427	1.6092e-19	129.17	1	11674	11698	7477.5	0.639	1.561
1265	SVSNIICSVVFGSR	14	Carbamidomethyl (C)	_SVSNIIC(ca)SVVFGSR_	P33267	Cytochrome P450 2F2 OS=Mus musculus OX=10090 GN=Cyp2f2 PE=1 SV=1	3	508.933	1.0354	0.00012845	71.529	1	2991.3	2577.8	2336.3	0.906	1.28
1266	SVSSSSYR	8	Unmodified	_SVSSSSYR_	P20152	Vimentin OS=Mus musculus OX=10090 GN=Vim PE=1 SV=3	2	436.709	0.2785	0.0063092	60.074	1	6615.1	5582	5242	0.939	1.262
1267	SVSVTTAGQCR	11	Carbamidomethyl (C)	_SVSVTTAGQC(ca)R_	Q8VD75	Huntingtin-interacting protein 1 OS=Mus musculus OX=10090 GN=Hip1 PE=1 SV=2	2	583.285	0.2504	0.010265	45.661	1	9608	8131.4	6907.2	0.849	1.391
1268	SVTDVVIGPLCTSVGR	16	Carbamidomethyl (C)	_SVTDVVIGPLC(ca)TSVGR_	Q9WVC3	Caveolin-2 OS=Mus musculus OX=10090 GN=Cav2 PE=1 SV=1	2	830.44	0.92126	7.233e-11	100.43	1	10635	9859.3	9135.3	0.927	1.164
1269	SVTEQGAELSNEER	14	Unmodified	_SVTEQGAELSNEER_	P63101	14-3-3 protein zeta/delta OS=Mus musculus OX=10090 GN=Ywhaz PE=1 SV=1	2	774.86	0.70934	1.2022e-24	143.81	1	5873	5511.7	4902.5	0.889	1.198
1270	SVVPQGGPHSLR	12	Unmodified	_SVVPQGGPHSLR_	Q05793	Basement membrane-specific heparan sulfate proteoglycan core protein OS=Mus musculus OX=10090 GN=Hspg2 PE=1 SV=1	3	411.895	1.3397	0.02649	33.227	1	3788.6	4095.2	3287	0.803	1.153
1271	SVVVHAGEDDLGK	13	Unmodified	_SVVVHAGEDDLGK_	O09164	Extracellular superoxide dismutase [Cu-Zn] OS=Mus musculus OX=10090 GN=Sod3 PE=1 SV=1	2	663.338	1.0525	1.8697e-08	97.273	1	6653.1	6755.8	6488.4	0.96	1.025
1272	SVVVHAGEDDLGK	13	Unmodified	_SVVVHAGEDDLGK_	O09164	Extracellular superoxide dismutase [Cu-Zn] OS=Mus musculus OX=10090 GN=Sod3 PE=1 SV=1	3	442.561	1.2305	0.044025	23.881	1	7271.7	6470.3	6178.4	0.955	1.177
1273	SVYSWDIVVQR	11	Unmodified	_SVYSWDIVVQR_	O70194	Eukaryotic translation initiation factor 3 subunit D OS=Mus musculus OX=10090 GN=Eif3d PE=1 SV=2	2	676.354	1.6391	0.002522	60	1	14898	13985	11896	0.851	1.252
1274	SWCPDCVEAEPVIR	14	2 Carbamidomethyl (C)	_SWC(ca)PDC(ca)VEAEPVIR_	Q9CQM5	Thioredoxin domain-containing protein 17 OS=Mus musculus OX=10090 GN=Txndc17 PE=1 SV=1	2	859.387	0.44414	9.4127e-12	105.03	1	5916.5	5650.8	4342.8	0.769	1.362
1275	SWDIFFR	7	Unmodified	_SWDIFFR_	Q60597	2-oxoglutarate dehydrogenase, mitochondrial OS=Mus musculus OX=10090 GN=Ogdh PE=1 SV=3	2	485.743	1.6178	3.6991e-11	135.87	2	2057.7	1795.7	1275.9	0.711	1.613
1276	SWHDVQVSTAYVK	13	Unmodified	_SWHDVQVSTAYVK_	Q9CYZ2	Tumor protein D54 OS=Mus musculus OX=10090 GN=Tpd52l2 PE=1 SV=1	3	507.256	1.7176	0.009881	43.761	1	0	0	0	NA	NA
1277	SWHDVQVSTAYVK	13	Unmodified	_SWHDVQVSTAYVK_	Q9CYZ2	Tumor protein D54 OS=Mus musculus OX=10090 GN=Tpd52l2 PE=1 SV=1	2	760.381	1.2965	5.3355e-11	104	1	9913.5	9590.1	7426.9	0.774	1.335
1278	SWHNVYCVINNQEMGFYK	18	Carbamidomethyl (C),Oxidation (M)	_SWHNVYC(ca)VINNQEM(ox)GFYK_	Q62261	Spectrin beta chain, non-erythrocytic 1 OS=Mus musculus OX=10090 GN=Sptbn1 PE=1 SV=2	3	769.01	1.5372	0.005807	41.524	1	9951.5	10136	6650.4	0.656	1.496
1279	SWHNVYCVINNQEMGFYK	18	iodo TMT-6plex var	_SWHNVYC(io)VINNQEMGFYK_	Q62261	Spectrin beta chain, non-erythrocytic 1 OS=Mus musculus OX=10090 GN=Sptbn1 PE=1 SV=2	4	641.062	2.1795	4.3758e-06	72.932	1	12129	8399.8	8229.1	0.98	1.474
1280	SWHNVYCVINNQEMGFYK	18	iodo TMT-6plex var	_SWHNVYC(io)VINNQEMGFYK_	Q62261	Spectrin beta chain, non-erythrocytic 1 OS=Mus musculus OX=10090 GN=Sptbn1 PE=1 SV=2	3	854.414	1.5793	9.6192e-31	148.38	1	26779	12504	11710	0.937	2.287
1281	SWHNVYCVINNQEMGFYK	18	Carbamidomethyl (C),Deamidation (NQ)	_SWHNVYC(ca)VIN(de)NQEMGFYK_	Q62261	Spectrin beta chain, non-erythrocytic 1 OS=Mus musculus OX=10090 GN=Sptbn1 PE=1 SV=2	3	764.007	1.7663	1.3119e-06	75.682	1	14903	13590	11496	0.846	1.296
1282	SWHNVYCVINNQEMGFYK	18	Carbamidomethyl (C)	_SWHNVYC(ca)VINNQEMGFYK_	Q62261	Spectrin beta chain, non-erythrocytic 1 OS=Mus musculus OX=10090 GN=Sptbn1 PE=1 SV=2	3	763.679	1.2817	5.3248e-06	74.732	1	10416	8944.4	8313.6	0.929	1.253
1283	SWIEGLTGLSIGPDFQK	17	Unmodified	_SWIEGLTGLSIGPDFQK_	Q08093	Calponin-2 OS=Mus musculus OX=10090 GN=Cnn2 PE=1 SV=1	2	924.481	1.7349	2.5863e-44	170.92	1	7698.1	8723.5	5946.6	0.682	1.295
1284	SWIPEGVVR	9	Unmodified	_SWIPEGVVR_	Q9ERI2	Ras-related protein Rab-27A OS=Mus musculus OX=10090 GN=Rab27a PE=1 SV=1	2	521.788	1.6022	0.014737	46.462	1	11649	11002	9489	0.862	1.228
1285	SWLHNDLK	8	Unmodified	_SWLHNDLK_	Q91VD9	NADH-ubiquinone oxidoreductase 75 kDa subunit, mitochondrial OS=Mus musculus OX=10090 GN=Ndufs1 PE=1 SV=2	2	506.764		0.024755	43.308	1	0	0	0	NA	NA
1286	SWLSYSYQSR	10	Unmodified	_SWLSYSYQSR_	Q921M3	Splicing factor 3B subunit 3 OS=Mus musculus OX=10090 GN=Sf3b3 PE=1 SV=1	2	638.801	2.7297	0.0034314	57.149	1	21999	20763	17713	0.853	1.242
1287	SWNETFHAR	9	Unmodified	_SWNETFHAR_	Q9DCX2	ATP synthase subunit d, mitochondrial OS=Mus musculus OX=10090 GN=Atp5pd PE=1 SV=3	2	574.268	1.0479	0.0007146	78.113	1	0	0	0	NA	NA
1288	SWNETFHAR	9	Unmodified	_SWNETFHAR_	Q9DCX2	ATP synthase subunit d, mitochondrial OS=Mus musculus OX=10090 GN=Atp5pd PE=1 SV=3	3	383.181	1.0598	0.0067683	48.091	1	0	0	0	NA	NA
1289	SWPGCQECPACYR	13	3 Carbamidomethyl (C)	_SWPGC(ca)QEC(ca)PAC(ca)YR_	P02468	Laminin subunit gamma-1 OS=Mus musculus OX=10090 GN=Lamc1 PE=1 SV=2	2	835.829	1.0771	1.3107e-13	120.57	1	3239.9	3376	2864.9	0.849	1.131
1290	SWSLVTFR	8	Unmodified	_SWSLVTFR_	Q9QXS1	Plectin OS=Mus musculus OX=10090 GN=Plec PE=1 SV=3	2	498.269	1.5157	0.0001806	95.741	1	1179	992.18	975.43	0.983	1.209
1291	SWSPTGER	8	Unmodified	_SWSPTGER_	Q64314	Hematopoietic progenitor cell antigen CD34 OS=Mus musculus OX=10090 GN=Cd34 PE=1 SV=1	2	460.217	0.84929	0.020397	46.129	1	0	0	0	NA	NA
1292	SWSTATSPLGGER	13	Unmodified	_SWSTATSPLGGER_	Q3UH68	LIM and calponin homology domains-containing protein 1 OS=Mus musculus OX=10090 GN=Limch1 PE=1 SV=2	2	674.828	1.447	6.9618e-05	74.537	1	9534.9	8122.7	6910.1	0.851	1.38
1293	SYALVSLSFFR	11	Unmodified	_SYALVSLSFFR_	P15208	Insulin receptor OS=Mus musculus OX=10090 GN=Insr PE=1 SV=2	2	645.348	1.5448	1.1614e-05	88.24	1	14445	14930	11288	0.756	1.28
1294	SYCAEIAHNVSSK	13	Carbamidomethyl (C)	_SYC(ca)AEIAHNVSSK_	P62911	60S ribosomal protein L32 OS=Mus musculus OX=10090 GN=Rpl32 PE=1 SV=2	2	733.341	-0.025796	4.7181e-19	127.27	1	16568	13182	12072	0.916	1.372
1295	SYDVPPPPMEPDHPFYSNISK	21	Unmodified	_SYDVPPPPMEPDHPFYSNISK_	Q9DBJ1	Phosphoglycerate mutase 1 OS=Mus musculus OX=10090 GN=Pgam1 PE=1 SV=3	3	806.375	1.3928	6.7891e-05	60.735	1	6128.3	5958	4515.7	0.758	1.357
1296	SYEAYVLNIIR	11	Unmodified	_SYEAYVLNIIR_	P14094	Sodium/potassium-transporting ATPase subunit beta-1 OS=Mus musculus OX=10090 GN=Atp1b1 PE=1 SV=1	2	670.864	1.4995	0.0020857	61.344	1	18983	19576	14291	0.73	1.328
1297	SYEIIFR	7	Unmodified	_SYEIIFR_	Q05793	Basement membrane-specific heparan sulfate proteoglycan core protein OS=Mus musculus OX=10090 GN=Hspg2 PE=1 SV=1	2	464.25	1.514	0.0044605	67.032	1	0	0	0	NA	NA
1298	SYELPDGQVITIGNER	16	Unmodified	_SYELPDGQVITIGNER_	P63260	Actin, cytoplasmic 2 OS=Mus musculus OX=10090 GN=Actg1 PE=1 SV=1	2	895.95	1.8004	3.6038e-17	119.47	1	6938.6	7233.9	5146.2	0.711	1.348
1299	SYELPDGQVITIGNER	16	Unmodified	_SYELPDGQVITIGNER_	P63260	Actin, cytoplasmic 2 OS=Mus musculus OX=10090 GN=Actg1 PE=1 SV=1	3	597.635	2.0715	0.0023356	50.178	1	7891.3	7795	6791	0.871	1.162
1300	SYELPDGQVITIGNER	16	Unmodified	_SYELPDGQVITIGNER_	P63260	Actin, cytoplasmic 2 OS=Mus musculus OX=10090 GN=Actg1 PE=1 SV=1	2	895.95	1.1309	7.0418e-22	128.74	2	9394.3	9491.1	7749.4	0.816	1.212
1301	SYELPDGQVITIGNER	16	Unmodified	_SYELPDGQVITIGNER_	P63260	Actin, cytoplasmic 2 OS=Mus musculus OX=10090 GN=Actg1 PE=1 SV=1	3	597.635	1.3983	0.0028199	49.343	1	2166.4	1827.3	1548.6	0.847	1.399
1302	SYELPDGQVITIGNER	16	Unmodified	_SYELPDGQVITIGNER_	P63260	Actin, cytoplasmic 2 OS=Mus musculus OX=10090 GN=Actg1 PE=1 SV=1	2	895.95	1.7638	7.7202e-10	90.259	1	0	0	0	NA	NA
1303	SYELPDGQVITIGNER	16	Deamidation (NQ)	_SYELPDGQVITIGN(de)ER_	P63260	Actin, cytoplasmic 2 OS=Mus musculus OX=10090 GN=Actg1 PE=1 SV=1	2	896.442	0.8546	1.5321e-22	135.55	1	1970.6	1511.2	1103.5	0.73	1.786
1304	SYELPDGQVITIGNER	16	Deamidation (NQ)	_SYELPDGQVITIGN(de)ER_	P63260	Actin, cytoplasmic 2 OS=Mus musculus OX=10090 GN=Actg1 PE=1 SV=1	2	896.442	1.1262	2.2678e-14	113.47	1	163.11	535.37	113.91	0.213	1.432
1305	SYEPQEDPGVK	11	Unmodified	_SYEPQEDPGVK_	Q93092	Transaldolase OS=Mus musculus OX=10090 GN=Taldo1 PE=1 SV=2	2	624.791	0.87799	0.0092171	49.448	1	5639.7	5356.7	5216	0.974	1.081
1306	SYFLIVR	7	Unmodified	_SYFLIVR_	Q8K1M6	Dynamin-1-like protein OS=Mus musculus OX=10090 GN=Dnm1l PE=1 SV=2	2	449.263	1.42	0.0036739	71.715	1	4613.3	4673.4	4199.9	0.899	1.098
1307	SYGIPFIETSAK	12	Unmodified	_SYGIPFIETSAK_	P32883	GTPase KRas OS=Mus musculus OX=10090 GN=Kras PE=1 SV=1	2	656.843	1.4539	0.016352	44.511	1	5087.4	5416.9	3986	0.736	1.276
1308	SYIFIYDGNK	10	Unmodified	_SYIFIYDGNK_	Q61735	Leukocyte surface antigen CD47 OS=Mus musculus OX=10090 GN=Cd47 PE=1 SV=2	2	610.303	0.92493	0.0040778	54.784	1	5868	5589.2	4796	0.858	1.224
1309	SYIITGGLGGFGLELAR	17	Unmodified	_SYIITGGLGGFGLELAR_	P19096	Fatty acid synthase OS=Mus musculus OX=10090 GN=Fasn PE=1 SV=2	2	862.473	3.3719	4.6214e-19	119.08	1	18900	18067	13324	0.737	1.418
1310	SYIITGGLGGFGLELAR	17	Unmodified	_SYIITGGLGGFGLELAR_	P19096	Fatty acid synthase OS=Mus musculus OX=10090 GN=Fasn PE=1 SV=2	3	575.317	3.7658	0.041557	24.793	1	0	0	0	NA	NA
1311	SYLPGSGLTTTR	12	Unmodified	_SYLPGSGLTTTR_	A2AQ25	Sickle tail protein OS=Mus musculus OX=10090 GN=Skt PE=1 SV=1	2	626.83	1.9707	0.011861	47.712	1	0	0	0	NA	NA
1312	SYQDPSNAQFLESIR	15	Unmodified	_SYQDPSNAQFLESIR_	Q9CZ44	NSFL1 cofactor p47 OS=Mus musculus OX=10090 GN=Nsfl1c PE=1 SV=1	2	877.921	0.51257	1.2087e-09	93.424	1	9097.8	8015.8	8111.6	1.012	1.122
1313	SYQFWDTQPVPK	12	Unmodified	_SYQFWDTQPVPK_	O70310	Glycylpeptide N-tetradecanoyltransferase 1 OS=Mus musculus OX=10090 GN=Nmt1 PE=1 SV=1	2	748.364	1.2802	0.00045614	66.989	1	13752	12790	10979	0.858	1.253
1314	SYSPYDMLESIK	12	Unmodified	_SYSPYDMLESIK_	P07356	Annexin A2 OS=Mus musculus OX=10090 GN=Anxa2 PE=1 SV=2	2	716.837	2.2567	0.0024892	59.227	2	17924	17697	12714	0.718	1.41
1315	SYSSGGEDGYVR	12	Unmodified	_SYSSGGEDGYVR_	Q9QZD9	Eukaryotic translation initiation factor 3 subunit I OS=Mus musculus OX=10090 GN=Eif3i PE=1 SV=1	2	638.776	1.2319	0.0057453	52.071	1	0	0	0	NA	NA
1316	SYTITGLQPGTDYK	14	Unmodified	_SYTITGLQPGTDYK_	P11276	Fibronectin OS=Mus musculus OX=10090 GN=Fn1 PE=1 SV=4	2	772.386	2.3947	3.2431e-15	119.96	1	9530	9154.3	7569.9	0.827	1.259
1317	SYTVGVTMMHR	11	Oxidation (M)	_SYTVGVTM(ox)MHR_	P19324	Serpin H1 OS=Mus musculus OX=10090 GN=Serpinh1 PE=1 SV=3	2	649.305	0.47001	0.022647	42.083	1	0	0	0	NA	NA
1318	SYTVGVTMMHR	11	Unmodified	_SYTVGVTMMHR_	P19324	Serpin H1 OS=Mus musculus OX=10090 GN=Serpinh1 PE=1 SV=3	2	641.308	2.085	2.4085e-06	90.913	1	9944.7	9188.4	8199.5	0.892	1.213
1319	SYTVGVTMMHR	11	Unmodified	_SYTVGVTMMHR_	P19324	Serpin H1 OS=Mus musculus OX=10090 GN=Serpinh1 PE=1 SV=3	3	427.874	2.0128	0.019295	36.252	1	4682.8	3898.6	3374.6	0.866	1.388
1320	SYVTTSTR	8	Unmodified	_SYVTTSTR_	P20152	Vimentin OS=Mus musculus OX=10090 GN=Vim PE=1 SV=3	2	457.733	0.1964	1.4594e-05	104.44	1	4554.4	5307.2	4022.6	0.758	1.132
1321	SYWLSTTAPLPMMPVAEEEIKPYISR	26	2 Oxidation (M)	_SYWLSTTAPLPM(ox)M(ox)PVAEEEIKPYISR_	P08122	Collagen alpha-2(IV) chain OS=Mus musculus OX=10090 GN=Col4a2 PE=1 SV=4	3	1014.5	0.4781	2.0507e-09	82.479	1	1880.6	1713	1424.4	0.832	1.32
1322	SYWLSTTAPLPMMPVAEEEIKPYISR	26	Unmodified	_SYWLSTTAPLPMMPVAEEEIKPYISR_	P08122	Collagen alpha-2(IV) chain OS=Mus musculus OX=10090 GN=Col4a2 PE=1 SV=4	3	1003.84	0.87432	5.5916e-11	87.881	1	3587.2	4215.3	2946.4	0.699	1.217
1323	SYYYAISDFAVGGR	14	Unmodified	_SYYYAISDFAVGGR_	P02468	Laminin subunit gamma-1 OS=Mus musculus OX=10090 GN=Lamc1 PE=1 SV=2	2	784.873	0.68224	7.4466e-09	97.631	1	16246	17106	12985	0.759	1.251
1324	TAAANAAAGAAENAFR	16	Unmodified	_TAAANAAAGAAENAFR_	O35609	Secretory carrier-associated membrane protein 3 OS=Mus musculus OX=10090 GN=Scamp3 PE=1 SV=3	2	738.863	2.2826	5.4447e-14	113.01	1	8956	7645.1	7271.2	0.951	1.232
1325	TAAAVAAQSGILDR	14	Unmodified	_TAAAVAAQSGILDR_	Q9R112	Sulfide:quinone oxidoreductase, mitochondrial OS=Mus musculus OX=10090 GN=Sqor PE=1 SV=3	2	672.368	0.83222	1.1316e-15	124.16	1	6767.8	6652.3	5492.5	0.826	1.232
1327	TAAQVFVSTR	10	Unmodified	_TAAQVFVSTR_	Q8K2I3	Dimethylaniline monooxygenase [N-oxide-forming] 2 OS=Mus musculus OX=10090 GN=Fmo2 PE=1 SV=3	2	540.296	1.2704	2.162e-08	110.08	1	610.33	365.12	225.26	0.617	2.709
1328	TAAVALQEER	10	Unmodified	_TAAVALQEER_	Q9D7B6	Isobutyryl-CoA dehydrogenase, mitochondrial OS=Mus musculus OX=10090 GN=Acad8 PE=1 SV=2	2	544.291	1.2751	0.0056894	51.979	1	9055.2	8325.1	7345.1	0.882	1.233
1329	TAAYVNAIEK	10	Unmodified	_TAAYVNAIEK_	P26443	Glutamate dehydrogenase 1, mitochondrial OS=Mus musculus OX=10090 GN=Glud1 PE=1 SV=1	2	540.29	0.55874	0.00095741	68.536	1	4613.5	3971.7	3536.3	0.89	1.305
1330	TADGIVSHLK	10	Unmodified	_TADGIVSHLK_	P27773	Protein disulfide-isomerase A3 OS=Mus musculus OX=10090 GN=Pdia3 PE=1 SV=2	2	520.79	0.74558	0.041947	34.193	1	5056.3	4605.1	4776.8	1.037	1.059
1331	TAEAQLAYELQGAR	14	Unmodified	_TAEAQLAYELQGAR_	Q60634	Flotillin-2 OS=Mus musculus OX=10090 GN=Flot2 PE=1 SV=2	2	760.889	0.85931	6.3758e-20	135.91	1	11553	10688	9123.2	0.854	1.266
1332	TAEEEDEADPK	11	Unmodified	_TAEEEDEADPK_	Q9D0J8	Parathymosin OS=Mus musculus OX=10090 GN=Ptms PE=1 SV=3	2	617.26	0.43393	0.010911	48.115	1	0	0	0	NA	NA
1333	TAELSLDQFHDK	12	Unmodified	_TAELSLDQFHDK_	P35564	Calnexin OS=Mus musculus OX=10090 GN=Canx PE=1 SV=1	2	702.344	1.6861	4.2645e-10	110.98	1	11268	10818	8688.8	0.803	1.297
1334	TAELSLDQFHDK	12	Unmodified	_TAELSLDQFHDK_	P35564	Calnexin OS=Mus musculus OX=10090 GN=Canx PE=1 SV=1	3	468.565	1.9262	0.00011183	73.082	1	2433.6	2722.3	1970.7	0.724	1.235
1335	TAEPSEAHSHHK	12	Unmodified	_TAEPSEAHSHHK_	P70274	Selenoprotein P OS=Mus musculus OX=10090 GN=Selenop PE=1 SV=3	2	665.81	-0.35657	0.025074	39.73	1	226.07	155.8	0	NA	NA
1336	TAEYDVAFGER	11	Unmodified	_TAEYDVAFGER_	Q04857	Collagen alpha-1(VI) chain OS=Mus musculus OX=10090 GN=Col6a1 PE=1 SV=1	2	629.291	2.1703	0.00059055	69.261	1	14530	12344	10585	0.858	1.373
1337	TAFDDAIAELDTLNEDSYK	19	Unmodified	_TAFDDAIAELDTLNEDSYK_	P61982	14-3-3 protein gamma OS=Mus musculus OX=10090 GN=Ywhag PE=1 SV=2	2	1065.99	3.4158	4.1812e-45	164.58	1	4000.8	3812.3	2518.1	0.661	1.589
1338	TAFDDAIAELDTLNEDSYK	19	Unmodified	_TAFDDAIAELDTLNEDSYK_	P61982	14-3-3 protein gamma OS=Mus musculus OX=10090 GN=Ywhag PE=1 SV=2	3	710.995	3.2907	4.5117e-12	94.387	1	5740.4	5906.1	4381.3	0.742	1.31
1339	TAFDEAIAELDTLNEDSYK	19	Unmodified	_TAFDEAIAELDTLNEDSYK_	P68254	14-3-3 protein theta OS=Mus musculus OX=10090 GN=Ywhaq PE=1 SV=1	2	1073	2.2031	1.7864e-62	192.16	1	5460.5	4858.2	4028.5	0.829	1.355
1340	TAFDEAIAELDTLNEDSYK	19	Unmodified	_TAFDEAIAELDTLNEDSYK_	P68254	14-3-3 protein theta OS=Mus musculus OX=10090 GN=Ywhaq PE=1 SV=1	3	715.667	2.1143	1.5403e-25	132.5	1	8242.5	7882.3	5979.5	0.759	1.378
1341	TAFDEAIAELDTLNEESYK	19	Unmodified	_TAFDEAIAELDTLNEESYK_	Q9CQV8	14-3-3 protein beta/alpha OS=Mus musculus OX=10090 GN=Ywhab PE=1 SV=3	2	1080	1.8479	1.0943e-62	195.17	1	7220.6	5728.7	4025.9	0.703	1.794
1342	TAFDEAIAELDTLNEESYK	19	Unmodified	_TAFDEAIAELDTLNEESYK_	Q9CQV8	14-3-3 protein beta/alpha OS=Mus musculus OX=10090 GN=Ywhab PE=1 SV=3	3	720.339	1.8626	1.1254e-45	170.09	1	2335	2267.2	1162.1	0.513	2.009
1343	TAFDEAIAELDTLSEESYK	19	Unmodified	_TAFDEAIAELDTLSEESYK_	P63101	14-3-3 protein zeta/delta OS=Mus musculus OX=10090 GN=Ywhaz PE=1 SV=1	2	1066.5	1.2671	7.4984e-94	230.29	1	2502.7	2465.3	1529.2	0.62	1.637
1344	TAFDEAIAELDTLSEESYK	19	Unmodified	_TAFDEAIAELDTLSEESYK_	P63101	14-3-3 protein zeta/delta OS=Mus musculus OX=10090 GN=Ywhaz PE=1 SV=1	3	711.335	1.1151	1.421e-45	168.69	1	254.58	152.71	0	NA	NA
1345	TAFFTISGVSTADSGK	16	Unmodified	_TAFFTISGVSTADSGK_	Q62234	Myomesin-1 OS=Mus musculus OX=10090 GN=Myom1 PE=1 SV=2	2	794.896		4.8206e-05	59.502	1	0	0	0	NA	NA
1346	TAFFTISGVSTADSGK	16	Unmodified	_TAFFTISGVSTADSGK_	Q62234	Myomesin-1 OS=Mus musculus OX=10090 GN=Myom1 PE=1 SV=2	2	794.896		0.033455	32.858	1	0	0	0	NA	NA
1347	TAGEHLGVTFR	11	Unmodified	_TAGEHLGVTFR_	Q9WV34	MAGUK p55 subfamily member 2 OS=Mus musculus OX=10090 GN=Mpp2 PE=1 SV=1	2	594.312	1.3666	0.0033658	57.401	1	13015	12732	11272	0.885	1.155
1348	TAGTLLGEGFR	11	Unmodified	_TAGTLLGEGFR_	Q925I1	ATPase family AAA domain-containing protein 3 OS=Mus musculus OX=10090 GN=Atad3 PE=1 SV=1	2	561.301	1.7581	0.002347	60.539	1	0	0	0	NA	NA
1349	TAGWNIPMGMLYNR	14	Oxidation (M)	_TAGWNIPM(ox)GMLYNR_	Q921I1	Serotransferrin OS=Mus musculus OX=10090 GN=Tf PE=1 SV=1	2	820.39	0.80879	0.002694	56.286	1	16813	16755	12357	0.738	1.361
1350	TAGWNIPMGMLYNR	14	Oxidation (M)	_TAGWNIPMGM(ox)LYNR_	Q921I1	Serotransferrin OS=Mus musculus OX=10090 GN=Tf PE=1 SV=1	2	820.39	1.6125	1.5301e-08	94.688	1	11005	11130	8701.7	0.782	1.265
1351	TAGWNIPMGMLYNR	14	Unmodified	_TAGWNIPMGMLYNR_	Q921I1	Serotransferrin OS=Mus musculus OX=10090 GN=Tf PE=1 SV=1	2	812.392	0.83448	1.4409e-30	155.66	1	12108	12778	9111.3	0.713	1.329
1352	TAGYPNVNIHNFTTSWR	17	Unmodified	_TAGYPNVNIHNFTTSWR_	Q62261	Spectrin beta chain, non-erythrocytic 1 OS=Mus musculus OX=10090 GN=Sptbn1 PE=1 SV=2	3	659.99	1.4132	5.1632e-06	72.433	1	883.63	876.64	571.34	0.652	1.547
1353	TAGYPNVNIHNFTTSWR	17	Deamidation (NQ)	_TAGYPNVNIHN(de)FTTSWR_	Q62261	Spectrin beta chain, non-erythrocytic 1 OS=Mus musculus OX=10090 GN=Sptbn1 PE=1 SV=2	3	660.318	1.4051	0.00039634	56.121	1	9527.2	9584.3	7113.2	0.742	1.339
1354	TAHYTPLPCGSNPLK	15	Carbamidomethyl (C)	_TAHYTPLPC(ca)GSNPLK_	Q9ESX5	H/ACA ribonucleoprotein complex subunit DKC1 OS=Mus musculus OX=10090 GN=Dkc1 PE=1 SV=4	2	828.414		2.2562e-12	89.911	1	0	0	0	NA	NA
1356	TAIQAAGYPDK	11	Unmodified	_TAIQAAGYPDK_	P21550	Beta-enolase OS=Mus musculus OX=10090 GN=Eno3 PE=1 SV=3	2	567.793	1.0794	0.0082336	50.222	1	18202	15975	15858	0.993	1.148
1357	TALAEAELEYNPEHVSR	17	Unmodified	_TALAEAELEYNPEHVSR_	Q8BIJ6	Isoleucine--tRNA ligase, mitochondrial OS=Mus musculus OX=10090 GN=Iars2 PE=1 SV=1	3	643.65	2.8265	0.034907	29.125	1	9798.9	8734.9	7847.5	0.898	1.249
1358	TALAMGADR	9	Unmodified	_TALAMGADR_	Q9DCW4	Electron transfer flavoprotein subunit beta OS=Mus musculus OX=10090 GN=Etfb PE=1 SV=3	2	453.229	0.85946	0.00040476	83.499	1	3992.6	3730.1	4210.3	1.129	0.948
1359	TALDFWR	7	Unmodified	_TALDFWR_	Q9ER41	Torsin-1B OS=Mus musculus OX=10090 GN=Tor1b PE=1 SV=2	2	454.735	1.6155	0.0021621	81.784	1	0	0	0	NA	NA
1360	TALDTFGR	8	Unmodified	_TALDTFGR_	P51660	Peroxisomal multifunctional enzyme type 2 OS=Mus musculus OX=10090 GN=Hsd17b4 PE=1 SV=3	2	440.73	1.5376	0.0011586	82.279	1	4612.5	4578.1	4853.1	1.06	0.95
1361	TALIHDGLAR	10	Unmodified	_TALIHDGLAR_	P63323	40S ribosomal protein S12 OS=Mus musculus OX=10090 GN=Rps12 PE=1 SV=2	3	356.205	0.45904	0.037522	26.118	1	659.14	399.35	547.29	1.37	1.204
1362	TALINSTGEEVAMR	14	Oxidation (M)	_TALINSTGEEVAM(ox)R_	P48678	Prelamin-A/C OS=Mus musculus OX=10090 GN=Lmna PE=1 SV=2	2	754.375	0.47144	0.0016895	59.864	1	8195.4	7777.3	6089.6	0.783	1.346
1363	TALINSTGEEVAMR	14	Unmodified	_TALINSTGEEVAMR_	P48678	Prelamin-A/C OS=Mus musculus OX=10090 GN=Lmna PE=1 SV=2	2	746.377	1.4776	5.3911e-15	115.69	1	9474.9	7514	7657.2	1.019	1.237
1364	TALINSTGEEVAMR	14	Deamidation (NQ)	_TALIN(de)STGEEVAMR_	P48678	Prelamin-A/C OS=Mus musculus OX=10090 GN=Lmna PE=1 SV=2	2	746.869	0.46663	1.7596e-05	75.764	1	6257.2	4987.1	4296.8	0.862	1.456
1365	TALLDAAGVASLLTTAEAVVTEIPKEEK	28	Unmodified	_TALLDAAGVASLLTTAEAVVTEIPKEEK_	P63038	60 kDa heat shock protein, mitochondrial OS=Mus musculus OX=10090 GN=Hspd1 PE=1 SV=1	3	947.522	6.0447	1.0656e-14	93.596	1	5388.9	5661	3097.5	0.547	1.74
1366	TALLELWELR	10	Unmodified	_TALLELWELR_	P16546	Spectrin alpha chain, non-erythrocytic 1 OS=Mus musculus OX=10090 GN=Sptan1 PE=1 SV=4	2	622.356	3.7362	0.00014974	81.017	1	2669	2169.8	1625.9	0.749	1.642
1367	TALLELWELR	10	Unmodified	_TALLELWELR_	P16546	Spectrin alpha chain, non-erythrocytic 1 OS=Mus musculus OX=10090 GN=Sptan1 PE=1 SV=4	3	415.24	3.7485	0.024959	33.158	1	808.79	953.74	754.31	0.791	1.072
1368	TALLSLFGIPLWYHSQSPR	19	Unmodified	_TALLSLFGIPLWYHSQSPR_	Q8BJS4	SUN domain-containing protein 2 OS=Mus musculus OX=10090 GN=Sun2 PE=1 SV=3	3	729.397	-0.39519	0.0015055	50.358	1	6152.4	5933.7	5047.3	0.851	1.219
1369	TALSDLYLEHLLQK	14	Unmodified	_TALSDLYLEHLLQK_	P70290	55 kDa erythrocyte membrane protein OS=Mus musculus OX=10090 GN=Mpp1 PE=1 SV=1	3	548.638	1.7425	0.021177	36.181	1	0	0	0	NA	NA
1370	TALTYYLDITNPPR	14	Unmodified	_TALTYYLDITNPPR_	P37040	NADPH--cytochrome P450 reductase OS=Mus musculus OX=10090 GN=Por PE=1 SV=2	2	819.43	1.7171	1.9606e-19	130.2	2	24380	23559	18718	0.795	1.302
1371	TALTYYLDITNPPR	14	Unmodified	_TALTYYLDITNPPR_	P37040	NADPH--cytochrome P450 reductase OS=Mus musculus OX=10090 GN=Por PE=1 SV=2	3	546.623	2.0805	4.5566e-07	86.699	1	0	0	0	NA	NA
1372	TALVANTSNMPVAAR	15	Unmodified	_TALVANTSNMPVAAR_	P50516	V-type proton ATPase catalytic subunit A OS=Mus musculus OX=10090 GN=Atp6v1a PE=1 SV=2	2	758.401	2.0806	2.2931e-10	100.31	1	8718.4	7766.6	7606.8	0.979	1.146
1373	TAMDNSEIAGEK	12	Unmodified	_TAMDNSEIAGEK_	Q8CAQ8	MICOS complex subunit Mic60 OS=Mus musculus OX=10090 GN=Immt PE=1 SV=1	2	633.288	0.97438	0.0095868	49.333	1	7182.9	6119.1	6281.6	1.027	1.143
1374	TAMSTPHVAEPAENEHDEQDENGAEASAELR	31	Deamidation (NQ)	_TAMSTPHVAEPAENEHDEQDEN(de)GAEASAELR_	P26041	Moesin OS=Mus musculus OX=10090 GN=Msn PE=1 SV=3	4	834.86	0.89079	9.0155e-34	129.51	1	4858.5	4439.6	3456.3	0.779	1.406
1375	TAMSTPHVAEPAENEHDEQDENGAEASAELR	31	Deamidation (NQ)	_TAMSTPHVAEPAENEHDEQDEN(de)GAEASAELR_	P26041	Moesin OS=Mus musculus OX=10090 GN=Msn PE=1 SV=3	4	834.86	0.85197	8.7592e-12	78.108	1	1159	1188.8	1009.2	0.849	1.148
1376	TANDMIHAENMR	12	Oxidation (M)	_TANDM(ox)IHAENMR_	P26041	Moesin OS=Mus musculus OX=10090 GN=Msn PE=1 SV=3	2	709.811	-0.13421	2.2428e-05	80.905	1	6015.8	4884.8	5629	1.152	1.069
1377	TANDMIHAENMR	12	Unmodified	_TANDMIHAENMR_	P26041	Moesin OS=Mus musculus OX=10090 GN=Msn PE=1 SV=3	2	701.814	0.70161	4.3106e-13	120.9	1	7450.8	7016.6	6478.1	0.923	1.15
1378	TANDMIHAENMR	12	Unmodified	_TANDMIHAENMR_	P26041	Moesin OS=Mus musculus OX=10090 GN=Msn PE=1 SV=3	3	468.212	0.91855	0.0027572	52.576	1	3605.6	3670	2746.4	0.748	1.313
1379	TANDMIHAENMR	12	Deamidation (NQ)	_TAN(de)DMIHAENMR_	P26041	Moesin OS=Mus musculus OX=10090 GN=Msn PE=1 SV=3	2	702.306	0.70452	4.4103e-06	86.756	1	8919.1	8755.4	7213.2	0.824	1.236
1380	TANLGAGAAQPLR	13	Unmodified	_TANLGAGAAQPLR_	P08226	Apolipoprotein E OS=Mus musculus OX=10090 GN=Apoe PE=1 SV=2	2	620.344	0.69735	5.9721e-06	79.283	1	5953.5	6213.2	5521.2	0.889	1.078
1381	TANSLLWK	8	Unmodified	_TANSLLWK_	Q8VCT4	Carboxylesterase 1D OS=Mus musculus OX=10090 GN=Ces1d PE=1 SV=1	2	466.764	1.9533	0.0067098	58.981	1	4608.2	3990.7	3926.9	0.984	1.173
1382	TAPFDSR	7	Unmodified	_TAPFDSR_	P56391	Cytochrome c oxidase subunit 6B1 OS=Mus musculus OX=10090 GN=Cox6b1 PE=1 SV=2	2	397.196	1.1646	0.0071053	62.464	1	3360.9	2906.2	2917.9	1.004	1.152
1383	TAPYVVTGSVDQTVK	15	Unmodified	_TAPYVVTGSVDQTVK_	P63005	Platelet-activating factor acetylhydrolase IB subunit alpha OS=Mus musculus OX=10090 GN=Pafah1b1 PE=1 SV=2	2	782.914	1.5819	7.5468e-10	96.615	1	11382	10015	8510.1	0.85	1.337
1385	TASDMVSTSR	10	Unmodified	_TASDMVSTSR_	Q9D8W5	26S proteasome non-ATPase regulatory subunit 12 OS=Mus musculus OX=10090 GN=Psmd12 PE=1 SV=4	2	527.745	0.2389	0.034428	36.32	1	13157	11124	11156	1.003	1.179
1386	TASNVEEAFINTAK	14	Unmodified	_TASNVEEAFINTAK_	P53994	Ras-related protein Rab-2A OS=Mus musculus OX=10090 GN=Rab2a PE=1 SV=1	2	747.875	2.2	4.7352e-07	88.009	1	7634.4	6899.1	6960.9	1.009	1.097
1387	TASTNSIAQAR	11	Deamidation (NQ)	_TASTN(de)SIAQAR_	Q9DAS9	Guanine nucleotide-binding protein G(I)/G(S)/G(O) subunit gamma-12 OS=Mus musculus OX=10090 GN=Gng12 PE=1 SV=3	2	560.783	0.15307	0.0046246	51.454	1	0	0	0	NA	NA
1388	TATAVAHCK	9	Carbamidomethyl (C)	_TATAVAHC(ca)K_	P14131	40S ribosomal protein S16 OS=Mus musculus OX=10090 GN=Rps16 PE=1 SV=4	2	479.742	0.30045	0.00375	53.965	1	0	0	0	NA	NA
1389	TATCWSLDPELTNILASSR	19	Carbamidomethyl (C)	_TATC(ca)WSLDPELTNILASSR_	P09470	Angiotensin-converting enzyme OS=Mus musculus OX=10090 GN=Ace PE=1 SV=3	2	1068.03	2.3607	2.1162e-45	167.92	1	3150.3	3580.4	2584.3	0.722	1.219
1390	TATDEAYKDPSNLQGK	16	Unmodified	_TATDEAYKDPSNLQGK_	P16546	Spectrin alpha chain, non-erythrocytic 1 OS=Mus musculus OX=10090 GN=Sptan1 PE=1 SV=4	3	579.948	0.85338	0.00056425	63.062	1	12458	11407	11441	1.003	1.089
1391	TATDEAYKDPSNLQGK	16	Unmodified	_TATDEAYKDPSNLQGK_	P16546	Spectrin alpha chain, non-erythrocytic 1 OS=Mus musculus OX=10090 GN=Sptan1 PE=1 SV=4	2	869.418	0.3421	1.0963e-65	205.66	1	3633.4	4262	3613.2	0.848	1.006
1392	TATPQQAQEVHEK	13	Unmodified	_TATPQQAQEVHEK_	P17751	Triosephosphate isomerase OS=Mus musculus OX=10090 GN=Tpi1 PE=1 SV=4	3	489.579	-0.1277	0.012335	40.83	1	9973.6	8782.1	8208.8	0.935	1.215
1393	TATPQQAQEVHEK	13	Unmodified	_TATPQQAQEVHEK_	P17751	Triosephosphate isomerase OS=Mus musculus OX=10090 GN=Tpi1 PE=1 SV=4	2	733.865	-0.14669	1.6767e-15	125.03	1	4207.1	3384.2	2660.7	0.786	1.581
1394	TATSLAEGLSLVVSPDSIHSVAPENEGR	28	Unmodified	_TATSLAEGLSLVVSPDSIHSVAPENEGR_	Q9DBS1	Transmembrane protein 43 OS=Mus musculus OX=10090 GN=Tmem43 PE=1 SV=1	3	946.149	1.6513	8.4368e-20	104.01	1	9170.7	8578.2	6314.6	0.736	1.452
1395	TAVAPIER	8	Unmodified	_TAVAPIER_	P51881	ADP/ATP translocase 2 OS=Mus musculus OX=10090 GN=Slc25a5 PE=1 SV=3	2	428.748	0.92285	0.0066466	59.153	1	0	0	0	NA	NA
1396	TAVAPSAVNLADPR	14	Unmodified	_TAVAPSAVNLADPR_	Q8BTI8	Serine/arginine repetitive matrix protein 2 OS=Mus musculus OX=10090 GN=Srrm2 PE=1 SV=3	2	691.375	1.2492	0.040638	35.711	1	13213	12535	10951	0.874	1.207
1397	TAVCDIPPR	9	Carbamidomethyl (C)	_TAVC(ca)DIPPR_	P99024	Tubulin beta-5 chain OS=Mus musculus OX=10090 GN=Tubb5 PE=1 SV=1	2	514.763	1.0123	0.00013795	87.258	5	14778	12791	13988	1.094	1.056
1398	TAVETAVLLLR	11	Unmodified	_TAVETAVLLLR_	P80318	T-complex protein 1 subunit gamma OS=Mus musculus OX=10090 GN=Cct3 PE=1 SV=1	2	593.364	2.0851	9.373e-06	88.596	1	2426.8	2072	2042.8	0.986	1.188
1399	TAVHELLADADIQLK	15	Unmodified	_TAVHELLADADIQLK_	Q61789	Laminin subunit alpha-3 OS=Mus musculus OX=10090 GN=Lama3 PE=1 SV=4	3	546.302	1.4114	0.0024208	51.03	1	0	0	0	NA	NA
1400	TAVIDHHNYDVSDLGQHTLIVADTENLLK	29	Unmodified	_TAVIDHHNYDVSDLGQHTLIVADTENLLK_	O54734	Dolichyl-diphosphooligosaccharide--protein glycosyltransferase 48 kDa subunit OS=Mus musculus OX=10090 GN=Ddost PE=1 SV=2	4	808.662	2.8956	9.6383e-09	74.516	1	9192.5	8949	7224.5	0.807	1.272
1401	TAVLETMTAFR	11	Unmodified	_TAVLETMTAFR_	P10518	Delta-aminolevulinic acid dehydratase OS=Mus musculus OX=10090 GN=Alad PE=1 SV=1	2	620.324	1.7515	0.0034394	57.175	1	5170.6	4527	4249.9	0.939	1.217
1402	TAVTAAGTPCQGWAAQEPHR	20	Carbamidomethyl (C)	_TAVTAAGTPC(ca)QGWAAQEPHR_	P20918	Plasminogen OS=Mus musculus OX=10090 GN=Plg PE=1 SV=3	3	703.669	0.58801	0.00060427	54.225	1	6381.4	4894.7	4076.2	0.833	1.566
1403	TAVVVGTVTDDVR	13	Unmodified	_TAVVVGTVTDDVR_	P35980	60S ribosomal protein L18 OS=Mus musculus OX=10090 GN=Rpl18 PE=1 SV=3	2	666.362	2.3086	5.9994e-06	79.235	1	13304	10717	9537	0.89	1.395
1404	TAWTFSR	7	Unmodified	_TAWTFSR_	Q9CPU0	Lactoylglutathione lyase OS=Mus musculus OX=10090 GN=Glo1 PE=1 SV=3	2	434.719	0.72653	0.017759	51.662	1	0	0	0	NA	NA
1405	TAWVFDDK	8	Unmodified	_TAWVFDDK_	Q6ZWX6	Eukaryotic translation initiation factor 2 subunit 1 OS=Mus musculus OX=10090 GN=Eif2s1 PE=1 SV=3	2	491.237	-0.45985	0.02346	44.318	1	0	0	0	NA	NA
1406	TAYLPDNTEGR	11	Unmodified	_TAYLPDNTEGR_	Q3UIR3	E3 ubiquitin-protein ligase DTX3L OS=Mus musculus OX=10090 GN=Dtx3l PE=1 SV=1	2	618.796	0.70266	0.028437	38.27	1	11166	10609	9424.9	0.888	1.185
1407	TCAELVQEAAR	11	Carbamidomethyl (C)	_TC(ca)AELVQEAAR_	Q8VDK1	Deaminated glutathione amidase OS=Mus musculus OX=10090 GN=Nit1 PE=1 SV=2	2	624.306	0.45047	0.0002909	72.34	1	8810.8	8023	7535	0.939	1.169
1408	TCDESSFCK	9	2 Carbamidomethyl (C)	_TC(ca)DESSFC(ca)K_	Q8BHN3	Neutral alpha-glucosidase AB OS=Mus musculus OX=10090 GN=Ganab PE=1 SV=1	2	567.216	-0.041654	0.00092998	69.275	1	7895.3	6074.4	6165	1.015	1.281
1409	TCDLLASFK	9	Carbamidomethyl (C)	_TC(ca)DLLASFK_	Q60854	Serpin B6 OS=Mus musculus OX=10090 GN=Serpinb6 PE=1 SV=1	2	527.766	1.2912	0.008844	48.284	1	3737.1	3189.1	2745.9	0.861	1.361
1410	TCEDWVDGISQFK	13	Carbamidomethyl (C)	_TC(ca)EDWVDGISQFK_	Q8R164	Valacyclovir hydrolase OS=Mus musculus OX=10090 GN=Bphl PE=1 SV=1	2	792.854	1.4822	9.8348e-15	115.34	1	16574	17194	13028	0.758	1.272
1411	TCESLGAGGYR	11	Carbamidomethyl (C)	_TC(ca)ESLGAGGYR_	Q05793	Basement membrane-specific heparan sulfate proteoglycan core protein OS=Mus musculus OX=10090 GN=Hspg2 PE=1 SV=1	2	585.764	0.84333	1.3946e-09	112.85	1	17078	16302	15504	0.951	1.102
1412	TCESLPGIMTTK	12	Carbamidomethyl (C)	_TC(ca)ESLPGIMTTK_	Q91VC4	Plasmalemma vesicle-associated protein OS=Mus musculus OX=10090 GN=Plvap PE=1 SV=1	2	669.326	0.0049763	0.0027954	55.196	1	9554.1	9300.2	8053.9	0.866	1.186
1413	TCEWIHDSSLSASCK	15	2 Carbamidomethyl (C)	_TC(ca)EWIHDSSLSASC(ca)K_	Q61207	Prosaposin OS=Mus musculus OX=10090 GN=Psap PE=1 SV=2	3	594.259	1.8062	3.0451e-05	68.481	1	8362.9	8668.6	6551.6	0.756	1.276
1414	TCEWIHDSSLSASCK	15	2 Carbamidomethyl (C)	_TC(ca)EWIHDSSLSASC(ca)K_	Q61207	Prosaposin OS=Mus musculus OX=10090 GN=Psap PE=1 SV=2	2	890.885	1.5878	3.6612e-23	138.19	1	4605.8	4480.1	4001.8	0.893	1.151
1415	TCFSMVPALQK	11	Carbamidomethyl (C)	_TC(ca)FSMVPALQK_	P85094	Isochorismatase domain-containing protein 2A OS=Mus musculus OX=10090 GN=Isoc2a PE=1 SV=1	2	641.32	1.5642	0.010273	45.653	1	16335	16737	13969	0.835	1.169
1416	TCFSPNR	7	Carbamidomethyl (C)	_TC(ca)FSPNR_	Q9DCH4	Eukaryotic translation initiation factor 3 subunit F OS=Mus musculus OX=10090 GN=Eif3f PE=1 SV=2	2	441.2	0.073038	0.015149	50.127	1	33080	27422	27915	1.018	1.185
1417	TCGFDFSGALEDISK	15	Carbamidomethyl (C)	_TC(ca)GFDFSGALEDISK_	P05202	Aspartate aminotransferase, mitochondrial OS=Mus musculus OX=10090 GN=Got2 PE=1 SV=1	2	823.872	1.6344	9.523e-10	92.773	1	1693.7	1202.4	1094.3	0.91	1.548
1418	TCGLCGNYNGNK	12	2 Carbamidomethyl (C),Deamidation (NQ)	_TC(ca)GLC(ca)GNYN(de)GNK_	Q8CIZ8	von Willebrand factor OS=Mus musculus OX=10090 GN=Vwf PE=1 SV=2	2	679.777	0.59076	0.046198	59.198	1	7917	7070.2	7903.4	1.118	1.002
1419	TCGQICSGAPGEQDSR	16	2 Carbamidomethyl (C)	_TC(ca)GQIC(ca)SGAPGEQDSR_	Q99K41	EMILIN-1 OS=Mus musculus OX=10090 GN=Emilin1 PE=1 SV=1	2	861.862	0.45476	9.2465e-29	149.97	1	4864.5	4106.4	4159.4	1.013	1.17
1420	TCHSFIINEK	10	Carbamidomethyl (C)	_TC(ca)HSFIINEK_	Q8R1B4	Eukaryotic translation initiation factor 3 subunit C OS=Mus musculus OX=10090 GN=Eif3c PE=1 SV=1	2	624.806	0.95156	1.7772e-06	98.737	1	0	0	0	NA	NA
1421	TCLDNLASK	9	Carbamidomethyl (C)	_TC(ca)LDNLASK_	Q9JKF1	Ras GTPase-activating-like protein IQGAP1 OS=Mus musculus OX=10090 GN=Iqgap1 PE=1 SV=2	2	511.253	0.60152	0.001637	67.704	1	5004.6	4135.2	4206.7	1.017	1.19
1422	TCLITFKPGAFIPGVPVQPVVLR	23	Carbamidomethyl (C)	_TC(ca)LITFKPGAFIPGVPVQPVVLR_	Q3TFD2	Lysophosphatidylcholine acyltransferase 1 OS=Mus musculus OX=10090 GN=Lpcat1 PE=1 SV=1	3	837.15	3.7853	6.4352e-05	58.883	1	11470	12150	8413.7	0.692	1.363
1423	TCLLISYTTNK	11	Carbamidomethyl (C)	_TC(ca)LLISYTTNK_	P60766	Cell division control protein 42 homolog OS=Mus musculus OX=10090 GN=Cdc42 PE=1 SV=2	2	657.342	2.7718	0.00024066	73.435	1	16288	14565	12194	0.837	1.336
1424	TCLLIVFSK	9	Carbamidomethyl (C)	_TC(ca)LLIVFSK_	Q9QUI0	Transforming protein RhoA OS=Mus musculus OX=10090 GN=Rhoa PE=1 SV=1	2	540.81	2.0953	0.0077615	49.3	1	0	0	0	NA	NA
1425	TCLLNETGDEPFQYK	15	Carbamidomethyl (C)	_TC(ca)LLNETGDEPFQYK_	P15105	Glutamine synthetase OS=Mus musculus OX=10090 GN=Glul PE=1 SV=6	2	907.917	1.55	9.8454e-22	130.47	1	5141	4720.1	3572.6	0.757	1.439
1426	TCLMVLPSVQTIWK	14	Carbamidomethyl (C)	_TC(ca)LMVLPSVQTIWK_	Q9WVC3	Caveolin-2 OS=Mus musculus OX=10090 GN=Cav2 PE=1 SV=1	2	838.449	3.0206	5.5632e-05	71.98	1	16870	17845	12881	0.722	1.31
1427	TCNCETEDYGEK	12	2 Carbamidomethyl (C)	_TC(ca)NC(ca)ETEDYGEK_	Q8VEK3	Heterogeneous nuclear ribonucleoprotein U OS=Mus musculus OX=10090 GN=Hnrnpu PE=1 SV=1	2	753.28	-0.26062	6.336e-09	101.53	1	2422.6	1975.9	1909.5	0.966	1.269
1428	TCNLILIVLDVLKPLGHK	18	Carbamidomethyl (C)	_TC(ca)NLILIVLDVLKPLGHK_	P32233	Developmentally-regulated GTP-binding protein 1 OS=Mus musculus OX=10090 GN=Drg1 PE=1 SV=1	4	512.309	6.5728	1.2306e-16	113.8	1	1758.3	1713.7	1117.5	0.652	1.573
1429	TCNPETFPLR	10	Carbamidomethyl (C)	_TC(ca)NPETFPLR_	Q8BY89	Choline transporter-like protein 2 OS=Mus musculus OX=10090 GN=Slc44a2 PE=1 SV=2	2	617.798	2.791	0.00031107	74.841	1	6996	6325.6	5910.5	0.934	1.184
1430	TCSECQELYWGDPGLQCR	18	3 Carbamidomethyl (C)	_TC(ca)SEC(ca)QELYWGDPGLQC(ca)R_	Q61292	Laminin subunit beta-2 OS=Mus musculus OX=10090 GN=Lamb2 PE=1 SV=2	3	753.647	1.0947	6.3148e-18	116.06	1	5593.7	5251	4641.6	0.884	1.205
1431	TCSECQELYWGDPGLQCR	18	3 Carbamidomethyl (C)	_TC(ca)SEC(ca)QELYWGDPGLQC(ca)R_	Q61292	Laminin subunit beta-2 OS=Mus musculus OX=10090 GN=Lamb2 PE=1 SV=2	2	1129.97	1.3277	5.3878e-92	233.49	1	1285.4	1567.5	890.44	0.568	1.444
1432	TCSLTAASCPYFCSVLTK	18	3 Carbamidomethyl (C)	_TC(ca)SLTAASC(ca)PYFC(ca)SVLTK_	Q91VI7	Ribonuclease inhibitor OS=Mus musculus OX=10090 GN=Rnh1 PE=1 SV=1	2	1033.47	0.75672	3.8766e-43	168.42	1	3102.6	3175.8	2236.5	0.704	1.387
1433	TCTIILR	7	Carbamidomethyl (C)	_TC(ca)TIILR_	P80313	T-complex protein 1 subunit eta OS=Mus musculus OX=10090 GN=Cct7 PE=1 SV=1	2	438.752	1.1047	0.027685	41.188	1	0	0	0	NA	NA
1434	TCTTVAFTQVNSEDK	15	Carbamidomethyl (C)	_TC(ca)TTVAFTQVNSEDK_	P12970	60S ribosomal protein L7a OS=Mus musculus OX=10090 GN=Rpl7a PE=1 SV=2	2	850.893	1.1086	1.1522e-09	90.853	1	0	0	0	NA	NA
1435	TCVADESAANCDK	13	2 Carbamidomethyl (C)	_TC(ca)VADESAANC(ca)DK_	P07724	Serum albumin OS=Mus musculus OX=10090 GN=Alb PE=1 SV=3	2	720.79	0.088764	2.8127e-44	177.16	1	2610.4	2496.2	2636.1	1.056	0.99
1436	TCVADESAANCDK	13	2 Carbamidomethyl (C),Deamidation (NQ)	_TC(ca)VADESAAN(de)C(ca)DK_	P07724	Serum albumin OS=Mus musculus OX=10090 GN=Alb PE=1 SV=3	2	721.282	-0.077153	2.0542e-07	99.161	1	1697.4	1651.3	1234.8	0.748	1.375
1437	TCVDIDECATGR	12	2 Carbamidomethyl (C)	_TC(ca)VDIDEC(ca)ATGR_	Q91V88	Nephronectin OS=Mus musculus OX=10090 GN=Npnt PE=1 SV=1	2	698.795	0.44969	3.0942e-17	129.34	1	5285.6	4655.1	4439.7	0.954	1.191
1438	TCVDINECQR	10	2 Carbamidomethyl (C)	_TC(ca)VDINEC(ca)QR_	Q08879	Fibulin-1 OS=Mus musculus OX=10090 GN=Fbln1 PE=1 SV=2	2	647.779	0.49137	2.0116e-05	87.568	1	0	0	0	NA	NA
1439	TCVDINECVLDPGK	14	2 Carbamidomethyl (C)	_TC(ca)VDINEC(ca)VLDPGK_	Q61554	Fibrillin-1 OS=Mus musculus OX=10090 GN=Fbn1 PE=1 SV=2	2	810.374	2.194	1.6138e-09	99.927	1	10455	9093.4	7592.8	0.835	1.377
1440	TDAGFTLR	8	Unmodified	_TDAGFTLR_	Q64727	Vinculin OS=Mus musculus OX=10090 GN=Vcl PE=1 SV=4	2	440.73	1.3402	6.8144e-05	100.02	1	2358.3	2533.3	2149.9	0.849	1.097
1441	TDAIPGR	7	Unmodified	_TDAIPGR_	P00405	Cytochrome c oxidase subunit 2 OS=Mus musculus OX=10090 GN=Mtco2 PE=1 SV=1	2	365.198	-0.18369	0.0036027	72.138	1	2998.8	2408.9	2366.7	0.982	1.267
1442	TDDEVVQR	8	Unmodified	_TDDEVVQR_	P08113	Endoplasmin OS=Mus musculus OX=10090 GN=Hsp90b1 PE=1 SV=2	2	481.233	0.37529	0.0011423	82.426	1	7021.9	5894.9	6414.5	1.088	1.095
1443	TDDIPVWDQEFLK	13	Unmodified	_TDDIPVWDQEFLK_	Q9WTX5	S-phase kinase-associated protein 1 OS=Mus musculus OX=10090 GN=Skp1 PE=1 SV=3	2	803.393	1.4097	0.0057159	51.829	1	0	0	0	NA	NA
1444	TDDYLDQPCCETINR	15	2 Carbamidomethyl (C)	_TDDYLDQPC(ca)C(ca)ETINR_	Q61598	Rab GDP dissociation inhibitor beta OS=Mus musculus OX=10090 GN=Gdi2 PE=1 SV=1	2	950.396	1.0959	1.2659e-48	177.63	1	7270.8	5927.5	5088.5	0.858	1.429
1445	TDDYLDQPCLETINR	15	Carbamidomethyl (C)	_TDDYLDQPC(ca)LETINR_	P50396	Rab GDP dissociation inhibitor alpha OS=Mus musculus OX=10090 GN=Gdi1 PE=1 SV=3	2	926.923	0.42279	3.5191e-27	141	1	5425.9	5103	4025.4	0.789	1.348
1446	TDEFQLHTNVNDGTEFGGSIYQK	23	Unmodified	_TDEFQLHTNVNDGTEFGGSIYQK_	Q60932	Voltage-dependent anion-selective channel protein 1 OS=Mus musculus OX=10090 GN=Vdac1 PE=1 SV=3	3	867.402	1.2207	2.16e-30	136.62	1	4962.3	3873.2	3545.7	0.915	1.4
1447	TDEHVIDQGDDGDNFYVIER	20	Unmodified	_TDEHVIDQGDDGDNFYVIER_	P12367	cAMP-dependent protein kinase type II-alpha regulatory subunit OS=Mus musculus OX=10090 GN=Prkar2a PE=1 SV=2	3	779.68	1.4452	1.1068e-06	72.883	1	0	0	0	NA	NA
1448	TDFGIFR	7	Unmodified	_TDFGIFR_	Q3ULD5	Methylcrotonoyl-CoA carboxylase beta chain, mitochondrial OS=Mus musculus OX=10090 GN=Mccc2 PE=1 SV=1	2	428.222	1.7192	0.001517	86.866	1	3493.5	3484	3629.7	1.042	0.962
1449	TDGCHAYLSK	10	Carbamidomethyl (C)	_TDGC(ca)HAYLSK_	P40124	Adenylyl cyclase-associated protein 1 OS=Mus musculus OX=10090 GN=Cap1 PE=1 SV=4	2	576.261	0.076399	4.936e-06	92.943	1	5799.2	5478	5462.6	0.997	1.062
1450	TDGCHAYLSK	10	iodo TMT-6plex var	_TDGC(io)HAYLSK_	P40124	Adenylyl cyclase-associated protein 1 OS=Mus musculus OX=10090 GN=Cap1 PE=1 SV=4	3	475.245	0.69356	0.0010216	64.906	1	4759.2	3718.1	4114.7	1.107	1.157
1451	TDGCHAYLSK	10	iodo TMT-6plex var	_TDGC(io)HAYLSK_	P40124	Adenylyl cyclase-associated protein 1 OS=Mus musculus OX=10090 GN=Cap1 PE=1 SV=4	2	712.364	-0.075341	3.8591e-06	98.754	1	13243	9445.4	7255.4	0.768	1.825
1452	TDGFGIDTCR	10	Carbamidomethyl (C)	_TDGFGIDTC(ca)R_	O88456	Calpain small subunit 1 OS=Mus musculus OX=10090 GN=Capns1 PE=1 SV=1	2	571.251	1.2438	0.00045061	72.582	1	20908	18154	16125	0.888	1.297
1453	TDGLVSLLTTSK	12	Unmodified	_TDGLVSLLTTSK_	Q9R0N0	Galactokinase OS=Mus musculus OX=10090 GN=Galk1 PE=1 SV=2	2	617.848		7.5814e-05	62.162	1	0	0	0	NA	NA
1454	TDHLSWEWNLTIK	13	Unmodified	_TDHLSWEWNLTIK_	Q99PT1	Rho GDP-dissociation inhibitor 1 OS=Mus musculus OX=10090 GN=Arhgdia PE=1 SV=3	3	548.279	2.4169	1.7421e-06	84.169	1	6565.2	7117.9	4863.2	0.683	1.35
1455	TDIANLAEEFK	11	Unmodified	_TDIANLAEEFK_	Q99KI0	Aconitate hydratase, mitochondrial OS=Mus musculus OX=10090 GN=Aco2 PE=1 SV=1	2	625.817	2.3062	0.0037543	56.205	1	19388	18220	14906	0.818	1.301
1456	TDITYPAGFMDVISIDK	17	Unmodified	_TDITYPAGFMDVISIDK_	P62702	40S ribosomal protein S4, X isoform OS=Mus musculus OX=10090 GN=Rps4x PE=1 SV=2	2	943.466	3.4571	1.8387e-05	67.645	1	6882.2	6597.8	4818.7	0.73	1.428
1457	TDLCDHALHR	10	Carbamidomethyl (C)	_TDLC(ca)DHALHR_	Q9QXT0	Protein canopy homolog 2 OS=Mus musculus OX=10090 GN=Cnpy2 PE=1 SV=1	2	619.291	1.0017	3.8397e-08	104.22	1	12920	10973	10866	0.99	1.189
1459	TDLLLEPYNK	10	Unmodified	_TDLLLEPYNK_	Q8VDD5	Myosin-9 OS=Mus musculus OX=10090 GN=Myh9 PE=1 SV=4	2	603.324	1.8151	0.0016614	63.624	1	4965.3	4379.8	4230.6	0.966	1.174
1460	TDLTDYLNR	9	Unmodified	_TDLTDYLNR_	Q9CZ13	Cytochrome b-c1 complex subunit 1, mitochondrial OS=Mus musculus OX=10090 GN=Uqcrc1 PE=1 SV=2	2	555.775	3.0235	2.6603e-05	95.608	1	9510.1	9560.8	8767	0.917	1.085
1461	TDLVPAFQNLMK	12	Unmodified	_TDLVPAFQNLMK_	Q76MZ3	Serine/threonine-protein phosphatase 2A 65 kDa regulatory subunit A alpha isoform OS=Mus musculus OX=10090 GN=Ppp2r1a PE=1 SV=3	2	688.866	1.4218	0.008442	50.149	1	13552	13785	10947	0.794	1.238
1462	TDMFQTVDLYEGK	13	Oxidation (M)	_TDM(ox)FQTVDLYEGK_	P37804	Transgelin OS=Mus musculus OX=10090 GN=Tagln PE=1 SV=3	2	781.856	1.7842	1.1341e-12	113.99	1	11286	9553.4	7221.6	0.756	1.563
1463	TDMFQTVDLYEGK	13	Unmodified	_TDMFQTVDLYEGK_	P37804	Transgelin OS=Mus musculus OX=10090 GN=Tagln PE=1 SV=3	2	773.858	1.0364	0.00012758	71.879	1	8719.4	8893	6831.2	0.768	1.276
1464	TDNLPNQAR	9	Unmodified	_TDNLPNQAR_	Q8BHD7	Polypyrimidine tract-binding protein 3 OS=Mus musculus OX=10090 GN=Ptbp3 PE=1 SV=1	2	514.76	0.43147	0.0025076	65.933	1	20680	19071	18114	0.95	1.142
1465	TDPSIMGGMIVR	12	Unmodified	_TDPSIMGGMIVR_	Q9DB20	ATP synthase subunit O, mitochondrial OS=Mus musculus OX=10090 GN=Atp5po PE=1 SV=1	2	638.823	2.2834	0.0048142	52.735	1	18629	17866	14723	0.824	1.265
1466	TDPTTLTDDEINR	13	Unmodified	_TDPTTLTDDEINR_	Q922D8	C-1-tetrahydrofolate synthase, cytoplasmic OS=Mus musculus OX=10090 GN=Mthfd1 PE=1 SV=4	2	745.852	0.41734	2.4345e-09	101.32	1	6061	5604.8	4157.8	0.742	1.458
1467	TDPVDIYK	8	Unmodified	_TDPVDIYK_	Q9JKF1	Ras GTPase-activating-like protein IQGAP1 OS=Mus musculus OX=10090 GN=Iqgap1 PE=1 SV=2	2	475.745	1.7887	0.030715	40.352	1	3941.9	3358.1	2897.5	0.863	1.36
1468	TDQVCINLR	9	Carbamidomethyl (C)	_TDQVC(ca)INLR_	Q8BPB5	EGF-containing fibulin-like extracellular matrix protein 1 OS=Mus musculus OX=10090 GN=Efemp1 PE=1 SV=1	2	559.785	1.204	0.0013773	70.028	1	16507	15616	14600	0.935	1.131
1469	TDQVIQSLIALVNDPQPEHPLR	22	Unmodified	_TDQVIQSLIALVNDPQPEHPLR_	P68037	Ubiquitin-conjugating enzyme E2 L3 OS=Mus musculus OX=10090 GN=Ube2l3 PE=1 SV=1	3	828.447	2.8866	4.3249e-14	100.9	2	21381	22836	17200	0.753	1.243
1470	TDRPQFQNR	9	Unmodified	_TDRPQFQNR_	Q8VDM6	Heterogeneous nuclear ribonucleoprotein U-like protein 1 OS=Mus musculus OX=10090 GN=Hnrnpul1 PE=1 SV=1	2	581.292	0.15122	0.026939	51.765	1	9891.8	9049.2	8880.4	0.981	1.114
1471	TDSFEYVDPVDGTVTK	16	Unmodified	_TDSFEYVDPVDGTVTK_	Q8BZF8	Phosphoglucomutase-like protein 5 OS=Mus musculus OX=10090 GN=Pgm5 PE=1 SV=2	2	886.915	0.44424	3.5737e-07	78.95	1	0	0	0	NA	NA
1472	TDTDAELDLVSR	12	Unmodified	_TDTDAELDLVSR_	Q922D8	C-1-tetrahydrofolate synthase, cytoplasmic OS=Mus musculus OX=10090 GN=Mthfd1 PE=1 SV=4	2	667.825		2.311e-05	68.277	1	0	0	0	NA	NA
1473	TDTGEPMGR	9	Unmodified	_TDTGEPMGR_	P07901	Heat shock protein HSP 90-alpha OS=Mus musculus OX=10090 GN=Hsp90aa1 PE=1 SV=4	2	482.214	0.31456	0.002626	65.157	1	29809	24028	25537	1.063	1.167
1474	TDTLLYSVLPPSVANELR	18	Unmodified	_TDTLLYSVLPPSVANELR_	O54865	Guanylate cyclase soluble subunit beta-1 OS=Mus musculus OX=10090 GN=Gucy1b1 PE=1 SV=1	3	663.361	3.3556	3.469e-05	64.275	1	0	0	0	NA	NA
1475	TDTVIILCR	9	iodo TMT-6plex var	_TDTVIILC(io)R_	Q9CXW3	Calcyclin-binding protein OS=Mus musculus OX=10090 GN=Cacybp PE=1 SV=1	3	454.937	0.86409	0.00021783	85.676	1	8057.7	7066.1	5618.9	0.795	1.434
1476	TDTVIILCR	9	iodo TMT-6plex var	_TDTVIILC(io)R_	Q9CXW3	Calcyclin-binding protein OS=Mus musculus OX=10090 GN=Cacybp PE=1 SV=1	2	681.902	0.37016	1.0009e-21	161.79	1	22344	20511	15874	0.774	1.408
1477	TDTVIILCR	9	Carbamidomethyl (C)	_TDTVIILC(ca)R_	Q9CXW3	Calcyclin-binding protein OS=Mus musculus OX=10090 GN=Cacybp PE=1 SV=1	2	545.8	-0.063013	0.0030773	58.083	1	0	0	0	NA	NA
1478	TDVHSPGNFR	10	Unmodified	_TDVHSPGNFR_	Q61391	Neprilysin OS=Mus musculus OX=10090 GN=Mme PE=1 SV=3	2	565.273	1.1109	0.00030346	76.282	1	0	0	0	NA	NA
1479	TDVNKIEEFLEETLTPEK	18	Unmodified	_TDVNKIEEFLEETLTPEK_	Q8BXK9	Chloride intracellular channel protein 5 OS=Mus musculus OX=10090 GN=Clic5 PE=1 SV=1	3	712.363	2.8525	1.4259e-24	136.66	1	7800.7	7744.3	6047.8	0.781	1.29
1480	TDVNYTQLVDLHAR	14	Unmodified	_TDVNYTQLVDLHAR_	O70325	Phospholipid hydroperoxide glutathione peroxidase OS=Mus musculus OX=10090 GN=Gpx4 PE=1 SV=4	3	548.95	0.82723	0.02647	33.842	1	13951	13423	11338	0.845	1.23
1481	TDVTQQLSTLFQDK	14	Unmodified	_TDVTQQLSTLFQDK_	P06728	Apolipoprotein A-IV OS=Mus musculus OX=10090 GN=Apoa4 PE=1 SV=3	2	812.415	2.6194	4.9527e-09	99.069	1	15597	15287	11710	0.766	1.332
1482	TDYMVGSYGPR	11	Oxidation (M)	_TDYM(ox)VGSYGPR_	Q99PT1	Rho GDP-dissociation inhibitor 1 OS=Mus musculus OX=10090 GN=Arhgdia PE=1 SV=3	2	631.28	1.0536	1.8529e-11	118.6	1	5337.3	4947.2	4952.7	1.001	1.078
1483	TDYMVGSYGPR	11	Unmodified	_TDYMVGSYGPR_	Q99PT1	Rho GDP-dissociation inhibitor 1 OS=Mus musculus OX=10090 GN=Arhgdia PE=1 SV=3	2	623.282	0.85695	1.5221e-05	87.667	1	12860	10639	9870	0.928	1.303
1484	TDYNASVSVPDSSGPER	17	Unmodified	_TDYNASVSVPDSSGPER_	P61979	Heterogeneous nuclear ribonucleoprotein K OS=Mus musculus OX=10090 GN=Hnrnpk PE=1 SV=1	2	890.903	0.49544	9.57e-30	140.68	1	3290.6	3326.9	2736.6	0.823	1.202
1485	TDYNASVSVPDSSGPER	17	Deamidation (NQ)	_TDYN(de)ASVSVPDSSGPER_	P61979	Heterogeneous nuclear ribonucleoprotein K OS=Mus musculus OX=10090 GN=Hnrnpk PE=1 SV=1	2	891.395	0.18424	1.9234e-19	122.01	1	2361.7	2267.7	2520.3	1.111	0.937
1486	TDYPTLTPAQLHHLLSHYQLGPGR	24	Unmodified	_TDYPTLTPAQLHHLLSHYQLGPGR_	Q3U0S6	Ras-interacting protein 1 OS=Mus musculus OX=10090 GN=Rasip1 PE=1 SV=3	5	543.886	3.0725	3.1707e-05	59.539	1	2882.8	2509.8	2127.4	0.848	1.355
1487	TDYPTLTPAQLHHLLSHYQLGPGR	24	Unmodified	_TDYPTLTPAQLHHLLSHYQLGPGR_	Q3U0S6	Ras-interacting protein 1 OS=Mus musculus OX=10090 GN=Rasip1 PE=1 SV=3	4	679.605	2.6133	3.1779e-07	68.445	1	7377.3	6898.2	5562.2	0.806	1.326
1489	TEATLEAEQTR	11	Unmodified	_TEATLEAEQTR_	Q99PL5	Ribosome-binding protein 1 OS=Mus musculus OX=10090 GN=Rrbp1 PE=1 SV=2	2	624.807	1.1251	0.0040617	55.258	1	15893	12911	13597	1.053	1.169
1490	TECFVPDDKEEYVK	14	Carbamidomethyl (C)	_TEC(ca)FVPDDKEEYVK_	Q02566	Myosin-6 OS=Mus musculus OX=10090 GN=Myh6 PE=1 SV=2	3	586.935	1.4459	0.00010718	65.219	1	4260.4	3318.8	3078	0.927	1.384
1491	TECFVPDDKEEYVK	14	Carbamidomethyl (C)	_TEC(ca)FVPDDKEEYVK_	Q02566	Myosin-6 OS=Mus musculus OX=10090 GN=Myh6 PE=1 SV=2	2	879.898	0.55678	1.5556e-18	132.51	1	3569	2884	2669	0.925	1.337
1492	TECRDIDECLQNGR	14	2 Carbamidomethyl (C),Deamidation (NQ)	_TEC(ca)RDIDEC(ca)LQN(de)GR_	Q61554	Fibrillin-1 OS=Mus musculus OX=10090 GN=Fbn1 PE=1 SV=2	3	589.586	1.0092	0.0018314	70.26	1	12484	10678	10222	0.957	1.221
1493	TECYGYALGDATR	13	Carbamidomethyl (C)	_TEC(ca)YGYALGDATR_	Q60676	Serine/threonine-protein phosphatase 5 OS=Mus musculus OX=10090 GN=Ppp5c PE=1 SV=3	2	738.825	1.0724	0.0025152	54.951	1	5891.1	5620.9	4575.7	0.814	1.287
1494	TEDELLETSLK	11	Unmodified	_TEDELLETSLK_	Q8VCT4	Carboxylesterase 1D OS=Mus musculus OX=10090 GN=Ces1d PE=1 SV=1	2	639.327	0.76501	2.4677e-09	112.45	1	7126.9	6464.5	5179.6	0.801	1.376
1495	TEDIGGLWR	9	Unmodified	_TEDIGGLWR_	Q8K2I3	Dimethylaniline monooxygenase [N-oxide-forming] 2 OS=Mus musculus OX=10090 GN=Fmo2 PE=1 SV=3	2	523.767	2.9614	0.00037895	83.948	1	2894.7	2274.8	1949.2	0.857	1.485
1496	TEELEEAK	8	Unmodified	_TEELEEAK_	Q02566	Myosin-6 OS=Mus musculus OX=10090 GN=Myh6 PE=1 SV=2	2	474.73	0.52936	0.00056442	87.639	1	2603.6	2312.8	2471.6	1.069	1.053
1497	TEFIPLLDGDEK	12	Unmodified	_TEFIPLLDGDEK_	P27546	Microtubule-associated protein 4 OS=Mus musculus OX=10090 GN=Map4 PE=1 SV=3	2	688.851	1.5874	0.0062302	51.726	1	15670	15427	12221	0.792	1.282
1498	TEFLSFMNTELAAFTK	16	Oxidation (M)	_TEFLSFM(ox)NTELAAFTK_	P50543	Protein S100-A11 OS=Mus musculus OX=10090 GN=S100a11 PE=1 SV=1	2	933.453	0.35398	0.0060317	49.537	1	15705	14049	11442	0.814	1.373
1499	TEFLSFMNTELAAFTK	16	Unmodified	_TEFLSFMNTELAAFTK_	P50543	Protein S100-A11 OS=Mus musculus OX=10090 GN=S100a11 PE=1 SV=1	2	925.456	0.99379	5.5119e-17	115.8	1	7818.4	6855.8	6752.9	0.985	1.158
1500	TEFSIIHYAGK	11	Unmodified	_TEFSIIHYAGK_	O08638	Myosin-11 OS=Mus musculus OX=10090 GN=Myh11 PE=1 SV=1	2	633.33	0.30837	2.5476e-07	100.82	1	5622.3	5126.8	4664.8	0.91	1.205
1501	TEFSIIHYAGK	11	Unmodified	_TEFSIIHYAGK_	O08638	Myosin-11 OS=Mus musculus OX=10090 GN=Myh11 PE=1 SV=1	3	422.556	0.37162	0.03047	30.205	1	2782.9	2342.5	2363.4	1.009	1.177
1502	TEGGYYQITGR	11	Unmodified	_TEGGYYQITGR_	Q99NB1	Acetyl-coenzyme A synthetase 2-like, mitochondrial OS=Mus musculus OX=10090 GN=Acss1 PE=1 SV=1	2	622.799	1.5649	4.3188e-05	83.226	1	11176	11614	9925.1	0.855	1.126
1503	TEGISTSDIITR	12	Unmodified	_TEGISTSDIITR_	P49586	Choline-phosphate cytidylyltransferase A OS=Mus musculus OX=10090 GN=Pcyt1a PE=1 SV=1	2	646.838		0.029423	35.037	1	0	0	0	NA	NA
1504	TEIIILATR	9	Unmodified	_TEIIILATR_	P62908	40S ribosomal protein S3 OS=Mus musculus OX=10090 GN=Rps3 PE=1 SV=1	2	515.319	1.3382	0.0070239	51.762	1	0	0	0	NA	NA
1505	TEIQVNCPK	9	Carbamidomethyl (C)	_TEIQVNC(ca)PK_	O09117	Synaptophysin-like protein 1 OS=Mus musculus OX=10090 GN=Sypl1 PE=1 SV=2	2	544.774	0.94182	0.00053894	77.732	1	6225.9	5001.2	5857	1.171	1.063
1507	TEISFRPNDPK	11	Unmodified	_TEISFRPNDPK_	P14094	Sodium/potassium-transporting ATPase subunit beta-1 OS=Mus musculus OX=10090 GN=Atp1b1 PE=1 SV=1	2	652.336	0.62943	0.0029216	66.538	1	7315.4	6984	6688	0.958	1.094
1508	TELEDTLDSTAAQQELR	17	Unmodified	_TELEDTLDSTAAQQELR_	Q8VDD5	Myosin-9 OS=Mus musculus OX=10090 GN=Myh9 PE=1 SV=4	2	960.463	0.82553	2.8168e-117	252.17	1	7748.8	6012.9	5523.8	0.919	1.403
1509	TELEDTLDSTAAQQELR	17	Unmodified	_TELEDTLDSTAAQQELR_	Q8VDD5	Myosin-9 OS=Mus musculus OX=10090 GN=Myh9 PE=1 SV=4	3	640.645	1.7881	5.2027e-11	90.259	1	11431	9657.2	8443	0.874	1.354
1510	TELEDTLDSTATQQELR	17	Unmodified	_TELEDTLDSTATQQELR_	O08638	Myosin-11 OS=Mus musculus OX=10090 GN=Myh11 PE=1 SV=1	2	975.469	1.0475	7.1077e-162	290.32	1	1691.4	1654.8	1480.7	0.895	1.142
1511	TELEDTLDSTATQQELR	17	Unmodified	_TELEDTLDSTATQQELR_	O08638	Myosin-11 OS=Mus musculus OX=10090 GN=Myh11 PE=1 SV=1	3	650.648	1.8568	1.8197e-30	147.36	1	8651.6	8670.5	6264.9	0.723	1.381
1512	TELEDTLDTTAAQQELR	17	Unmodified	_TELEDTLDTTAAQQELR_	Q61879	Myosin-10 OS=Mus musculus OX=10090 GN=Myh10 PE=1 SV=2	2	967.471	0.58346	8.557e-82	220.6	1	2728.5	2371	1749.9	0.738	1.559
1513	TELFIAAEGIHTGQFVYCGK	20	Carbamidomethyl (C)	_TELFIAAEGIHTGQFVYC(ca)GK_	P62918	60S ribosomal protein L8 OS=Mus musculus OX=10090 GN=Rpl8 PE=1 SV=2	3	747.705	3.3278	8.3525e-06	65.423	1	10999	10966	9258.6	0.844	1.188
1514	TELLEYFVK	9	Unmodified	_TELLEYFVK_	Q61510	E3 ubiquitin/ISG15 ligase TRIM25 OS=Mus musculus OX=10090 GN=Trim25 PE=1 SV=2	2	571.311	2.0328	0.021528	41.796	1	0	0	0	NA	NA
1515	TELYITK	7	Unmodified	_TELYITK_	P50172	Corticosteroid 11-beta-dehydrogenase isozyme 1 OS=Mus musculus OX=10090 GN=Hsd11b1 PE=1 SV=3	2	434.245	0.43756	0.018915	51.059	1	5190.1	4347.9	4513.8	1.038	1.15
1516	TEMEDLMSSK	10	Unmodified	_TEMEDLMSSK_	Q8VDD5	Myosin-9 OS=Mus musculus OX=10090 GN=Myh9 PE=1 SV=4	2	585.754	1.7249	0.011833	46.796	1	18021	15143	13368	0.883	1.348
1518	TEMVTISDASQR	12	Unmodified	_TEMVTISDASQR_	O70318	Band 4.1-like protein 2 OS=Mus musculus OX=10090 GN=Epb41l2 PE=1 SV=2	2	669.322	1.1201	0.017638	43.594	1	10026	9739.1	7928.1	0.814	1.265
1519	TENGGWTVIQNR	12	Deamidation (NQ)	_TEN(de)GGWTVIQNR_	Q8K0E8	Fibrinogen beta chain OS=Mus musculus OX=10090 GN=Fgb PE=1 SV=1	2	688.334	1.2728	6.171e-06	85.522	1	14070	13806	12395	0.898	1.135
1520	TENLDDEEK	9	Unmodified	_TENLDDEEK_	Q61233	Plastin-2 OS=Mus musculus OX=10090 GN=Lcp1 PE=1 SV=4	2	546.738	0.30472	0.0032703	62.271	1	17241	14784	14411	0.975	1.196
1521	TENLLGSYFPK	11	Unmodified	_TENLLGSYFPK_	P97371	Proteasome activator complex subunit 1 OS=Mus musculus OX=10090 GN=Psme1 PE=1 SV=2	2	634.83	2.3757	0.0011839	64.121	1	3040.2	2843.9	2078.3	0.731	1.463
1522	TENNDHINLK	10	Unmodified	_TENNDHINLK_	P61957	Small ubiquitin-related modifier 2 OS=Mus musculus OX=10090 GN=Sumo2 PE=1 SV=1	2	599.297	0.081416	7.6708e-06	91.701	1	5758.2	5924.5	5434.1	0.917	1.06
1523	TENPGDASDLQGR	13	Unmodified	_TENPGDASDLQGR_	Q9R269	Periplakin OS=Mus musculus OX=10090 GN=Ppl PE=1 SV=1	2	680.31	0.73027	0.013044	47.037	1	4548.2	4946.7	4125.1	0.834	1.103
1524	TEQGPPSSEYIFER	14	Unmodified	_TEQGPPSSEYIFER_	P29758	Ornithine aminotransferase, mitochondrial OS=Mus musculus OX=10090 GN=Oat PE=1 SV=1	2	820.384	2.37	1.2535e-09	101.2	1	7058.9	6533.8	6093.7	0.933	1.158
1525	TEQGPQVDETQFK	13	Unmodified	_TEQGPQVDETQFK_	P47738	Aldehyde dehydrogenase, mitochondrial OS=Mus musculus OX=10090 GN=Aldh2 PE=1 SV=1	2	753.857	-0.36868	5.0462e-06	80.905	1	5198.1	4681.6	4236.3	0.905	1.227
1526	TEQGPQVDETQFK	13	Deamidation (NQ)	_TEQGPQ(de)VDETQFK_	P47738	Aldehyde dehydrogenase, mitochondrial OS=Mus musculus OX=10090 GN=Aldh2 PE=1 SV=1	2	754.349	0.81492	1.158e-18	127.02	1	5604.3	4765.7	4162	0.873	1.347
1527	TEQGPQVDETQFK	13	Deamidation (NQ)	_TEQGPQVDETQ(de)FK_	P47738	Aldehyde dehydrogenase, mitochondrial OS=Mus musculus OX=10090 GN=Aldh2 PE=1 SV=1	2	754.349	0.94168	0.00026216	70.889	1	8596.6	7979.6	6686.9	0.838	1.286
1528	TEQSVALLEQK	11	Unmodified	_TEQSVALLEQK_	Q9QXZ0	Microtubule-actin cross-linking factor 1 OS=Mus musculus OX=10090 GN=Macf1 PE=1 SV=2	2	623.338	1.3723	0.0033066	57.583	1	15804	14597	12876	0.882	1.227
1529	TESELLEISGK	11	Unmodified	_TESELLEISGK_	P23953	Carboxylesterase 1C OS=Mus musculus OX=10090 GN=Ces1c PE=1 SV=4	2	603.317	1.2487	0.0020414	61.48	1	16619	15074	14127	0.937	1.176
1530	TESSTVVPTLPGEVR	15	Unmodified	_TESSTVVPTLPGEVR_	Q61147	Ceruloplasmin OS=Mus musculus OX=10090 GN=Cp PE=1 SV=2	2	786.417	0.79735	0.00058302	62.055	1	9356.6	8429.7	7378.2	0.875	1.268
1531	TETITGFQVDAIPANGQTPVQR	22	Deamidation (NQ)	_TETITGFQVDAIPAN(de)GQTPVQR_	P11276	Fibronectin OS=Mus musculus OX=10090 GN=Fn1 PE=1 SV=4	3	782.064	1.8111	2.8743e-05	63.044	1	12494	11870	8926.5	0.752	1.4
1532	TETVCTFQDGALVQHQQWDGK	21	Carbamidomethyl (C)	_TETVC(ca)TFQDGALVQHQQWDGK_	Q05816	Fatty acid-binding protein 5 OS=Mus musculus OX=10090 GN=Fabp5 PE=1 SV=3	3	816.713	0.91098	9.0053e-48	163.79	1	3711.4	4063.1	2877.4	0.708	1.29
1533	TEVNSGFFYK	10	Unmodified	_TEVNSGFFYK_	P80317	T-complex protein 1 subunit zeta OS=Mus musculus OX=10090 GN=Cct6a PE=1 SV=3	2	596.288	1.3143	0.00042509	74.841	1	14979	14302	12029	0.841	1.245
1534	TEWLDGK	7	Unmodified	_TEWLDGK_	P17742	Peptidyl-prolyl cis-trans isomerase A OS=Mus musculus OX=10090 GN=Ppia PE=1 SV=2	2	424.711	0.18221	0.0020494	82.671	1	1832.3	1909.2	1915.9	1.004	0.956
1535	TEYLSNADER	10	Unmodified	_TEYLSNADER_	Q9JHU4	Cytoplasmic dynein 1 heavy chain 1 OS=Mus musculus OX=10090 GN=Dync1h1 PE=1 SV=2	2	599.273	0.78943	1.8097e-06	99.568	1	9039.4	7917.1	8724.7	1.102	1.036
1536	TFALPGIIK	9	Unmodified	_TFALPGIIK_	Q3UQN2	F-BAR domain only protein 2 OS=Mus musculus OX=10090 GN=Fcho2 PE=1 SV=1	2	480.3	1.1749	0.030323	38.754	1	4628.6	4592	3166	0.689	1.462
1537	TFAPEEISAMVLTK	14	Oxidation (M)	_TFAPEEISAM(ox)VLTK_	P20029	Endoplasmic reticulum chaperone BiP OS=Mus musculus OX=10090 GN=Hspa5 PE=1 SV=3	2	776.9	1.6849	0.0071232	50.874	1	21460	19784	17640	0.892	1.217
1538	TFAPEEISAMVLTK	14	Oxidation (M)	_TFAPEEISAM(ox)VLTK_	P20029	Endoplasmic reticulum chaperone BiP OS=Mus musculus OX=10090 GN=Hspa5 PE=1 SV=3	2	776.9	0.91118	0.0045569	52.372	1	19655	20095	15033	0.748	1.307
1539	TFAPEEISAMVLTK	14	Unmodified	_TFAPEEISAMVLTK_	P20029	Endoplasmic reticulum chaperone BiP OS=Mus musculus OX=10090 GN=Hspa5 PE=1 SV=3	2	768.903	1.5755	1.945e-08	90.707	1	10888	10330	8713.4	0.844	1.25
1540	TFCQLILDPIFK	12	Carbamidomethyl (C)	_TFC(ca)QLILDPIFK_	P58252	Elongation factor 2 OS=Mus musculus OX=10090 GN=Eef2 PE=1 SV=2	3	498.939	1.5116	0.0064205	54.343	1	0	0	0	NA	NA
1541	TFDGHGVFFANGER	14	Deamidation (NQ)	_TFDGHGVFFAN(de)GER_	Q9DBX6	Cytochrome P450 2S1 OS=Mus musculus OX=10090 GN=Cyp2s1 PE=1 SV=1	2	777.852	2.3996	5.0391e-08	89.471	1	17561	16187	12705	0.785	1.382
1542	TFDGHGVFFANGER	14	Deamidation (NQ)	_TFDGHGVFFAN(de)GER_	Q9DBX6	Cytochrome P450 2S1 OS=Mus musculus OX=10090 GN=Cyp2s1 PE=1 SV=1	3	518.904	3.3057	0.0076938	46.41	1	14604	13725	11649	0.849	1.254
1543	TFDHYCEYR	9	Carbamidomethyl (C)	_TFDHYC(ca)EYR_	Q9JHU4	Cytoplasmic dynein 1 heavy chain 1 OS=Mus musculus OX=10090 GN=Dync1h1 PE=1 SV=2	2	645.764	0.71688	1.6646e-12	133.83	1	11310	10224	8814.6	0.862	1.283
1544	TFDHYCEYR	9	Carbamidomethyl (C)	_TFDHYC(ca)EYR_	Q9JHU4	Cytoplasmic dynein 1 heavy chain 1 OS=Mus musculus OX=10090 GN=Dync1h1 PE=1 SV=2	3	430.845	0.96492	0.0047886	63.216	1	3594.8	3085	2569.1	0.833	1.399
1545	TFDLYANVR	9	Unmodified	_TFDLYANVR_	Q9D6R2	Isocitrate dehydrogenase [NAD] subunit alpha, mitochondrial OS=Mus musculus OX=10090 GN=Idh3a PE=1 SV=1	2	549.783	2.3449	0.0089002	50.473	1	0	0	0	NA	NA
1546	TFDQLSPDESK	11	Unmodified	_TFDQLSPDESK_	Q05186	Reticulocalbin-1 OS=Mus musculus OX=10090 GN=Rcn1 PE=1 SV=1	2	633.796	0.056595	1.8126e-11	117.09	1	6608.3	5755.3	5605.3	0.974	1.179
1547	TFDSAVAK	8	Unmodified	_TFDSAVAK_	Q8CAQ8	MICOS complex subunit Mic60 OS=Mus musculus OX=10090 GN=Immt PE=1 SV=1	2	419.719	1.2467	0.0090003	52.867	1	4545.4	4131.2	3880.1	0.939	1.171
1548	TFDSSCHFFATK	12	Carbamidomethyl (C)	_TFDSSC(ca)HFFATK_	P07214	SPARC OS=Mus musculus OX=10090 GN=Sparc PE=1 SV=1	2	724.319	2.2764	3.0369e-06	87.831	1	8357.8	8024.7	7452.2	0.929	1.122
1549	TFDTFCPLGPALVTK	15	iodo TMT-6plex var	_TFDTFC(io)PLGPALVTK_	Q3TC72	Fumarylacetoacetate hydrolase domain-containing protein 2A OS=Mus musculus OX=10090 GN=Fahd2 PE=1 SV=1	3	647.024	0.80177	0.0077098	46.701	1	4282.8	3751.5	2696.5	0.719	1.588
1550	TFDTFCPLGPALVTK	15	Carbamidomethyl (C)	_TFDTFC(ca)PLGPALVTK_	Q3TC72	Fumarylacetoacetate hydrolase domain-containing protein 2A OS=Mus musculus OX=10090 GN=Fahd2 PE=1 SV=1	2	833.929	2.5591	0.00030823	63.062	1	17675	17277	13295	0.77	1.329
1551	TFDTNSDGTIDFR	13	Unmodified	_TFDTNSDGTIDFR_	P84075	Neuron-specific calcium-binding protein hippocalcin OS=Mus musculus OX=10090 GN=Hpca PE=1 SV=2	2	744.834	-0.025476	3.1279e-52	195.77	1	3925.1	3273.6	3028.3	0.925	1.296
1552	TFDVSNFQNSSIK	13	Deamidation (NQ)	_TFDVSNFQN(de)SSIK_	P09470	Angiotensin-converting enzyme OS=Mus musculus OX=10090 GN=Ace PE=1 SV=3	2	744.354	2.861	3.9893e-12	113.07	1	12986	10844	9439	0.87	1.376
1553	TFDVSNFQNSSIK	13	Unmodified	_TFDVSNFQNSSIK_	P09470	Angiotensin-converting enzyme OS=Mus musculus OX=10090 GN=Ace PE=1 SV=3	2	743.862	2.1115	8.6919e-15	119.25	1	8039.7	7763.8	6608.5	0.851	1.217
1554	TFDWAEFRPIQQALAQER	18	Unmodified	_TFDWAEFRPIQQALAQER_	P97434	Myosin phosphatase Rho-interacting protein OS=Mus musculus OX=10090 GN=Mprip PE=1 SV=2	3	736.04	0.95569	3.3565e-15	111.77	1	5765	6422	4932.9	0.768	1.169
1555	TFEGVDPQNTSMR	13	Oxidation (M)	_TFEGVDPQNTSM(ox)R_	P50396	Rab GDP dissociation inhibitor alpha OS=Mus musculus OX=10090 GN=Gdi1 PE=1 SV=3	2	749.336	0.44066	0.011689	49.298	1	8464.9	7731.9	7108.5	0.919	1.191
1556	TFEGVDPQNTSMR	13	Unmodified	_TFEGVDPQNTSMR_	P50396	Rab GDP dissociation inhibitor alpha OS=Mus musculus OX=10090 GN=Gdi1 PE=1 SV=3	2	741.338	0.53947	2.4345e-09	101.32	1	5128.2	4975.6	5005.3	1.006	1.025
1557	TFEHVTSEIGAEEAEEVGVEHLLR	24	Unmodified	_TFEHVTSEIGAEEAEEVGVEHLLR_	P26516	26S proteasome non-ATPase regulatory subunit 7 OS=Mus musculus OX=10090 GN=Psmd7 PE=1 SV=2	4	671.082	3.0156	3.134e-07	68.569	1	0	0	0	NA	NA
1558	TFEINPR	7	Unmodified	_TFEINPR_	P08113	Endoplasmin OS=Mus musculus OX=10090 GN=Hsp90b1 PE=1 SV=2	2	438.732	1.5026	0.0044996	66.799	1	5751	4794.6	4454.6	0.929	1.291
1559	TFEMSDFIVDTR	12	Unmodified	_TFEMSDFIVDTR_	Q80X90	Filamin-B OS=Mus musculus OX=10090 GN=Flnb PE=1 SV=3	2	730.84	2.1696	8.0744e-05	76.073	1	14221	14842	10757	0.725	1.322
1560	TFESLVDFCK	10	iodo TMT-6plex var	_TFESLVDFC(io)K_	Q61425	Hydroxyacyl-coenzyme A dehydrogenase, mitochondrial OS=Mus musculus OX=10090 GN=Hadh PE=1 SV=2	3	506.601	1.9387	0.0030565	55.353	1	0	0	0	NA	NA
1561	TFESLVDFCK	10	Carbamidomethyl (C)	_TFESLVDFC(ca)K_	Q61425	Hydroxyacyl-coenzyme A dehydrogenase, mitochondrial OS=Mus musculus OX=10090 GN=Hadh PE=1 SV=2	2	623.295	1.5487	0.0012158	63.624	1	11409	10826	9708.8	0.897	1.175
1562	TFEVCDLPVR	10	Carbamidomethyl (C)	_TFEVC(ca)DLPVR_	O55029	Coatomer subunit beta' OS=Mus musculus OX=10090 GN=Copb2 PE=1 SV=2	2	618.308	2.1473	0.00039395	73.499	1	0	0	0	NA	NA
1563	TFFLEALR	8	Unmodified	_TFFLEALR_	Q3UGR5	Haloacid dehalogenase-like hydrolase domain-containing protein 2 OS=Mus musculus OX=10090 GN=Hdhd2 PE=1 SV=2	2	498.779	3.2772	0.0049903	63.673	1	0	0	0	NA	NA
1564	TFFPEEISSMVLTK	14	Unmodified	_TFFPEEISSMVLTK_	P17156	Heat shock-related 70 kDa protein 2 OS=Mus musculus OX=10090 GN=Hspa2 PE=1 SV=2	2	814.916	1.9648	0.0016483	58.723	1	16902	18016	13134	0.729	1.287
1565	TFFPLALK	8	Unmodified	_TFFPLALK_	Q8BJH1	Zinc finger C2HC domain-containing protein 1A OS=Mus musculus OX=10090 GN=Zc2hc1a PE=1 SV=1	2	468.781	3.4919	0.007974	55.531	1	3283.6	3008.7	2606.8	0.866	1.26
1566	TFFSFPAVVAPFK	13	Unmodified	_TFFSFPAVVAPFK_	Q9CZD3	Glycine--tRNA ligase OS=Mus musculus OX=10090 GN=Gars1 PE=1 SV=1	2	729.395	3.6889	3.1774e-07	89.189	1	6759.8	6842.8	6203.7	0.907	1.09
1567	TFGENYVQELLEK	13	Unmodified	_TFGENYVQELLEK_	Q9Z2Y8	Pyridoxal phosphate homeostasis protein OS=Mus musculus OX=10090 GN=Plpbp PE=1 SV=1	2	785.393	1.2395	0.00088491	63.185	1	8950.7	8361	7270	0.87	1.231
1568	TFGESHPFTK	10	Unmodified	_TFGESHPFTK_	P24527	Leukotriene A-4 hydrolase OS=Mus musculus OX=10090 GN=Lta4h PE=1 SV=4	2	575.78	1.1218	0.023924	39.293	1	0	0	0	NA	NA
1569	TFGEVTDLDNEVNGMLR	17	Deamidation (NQ)	_TFGEVTDLDNEVN(de)GMLR_	P02468	Laminin subunit gamma-1 OS=Mus musculus OX=10090 GN=Lamc1 PE=1 SV=2	2	955.944	0.62746	1.3939e-132	272.97	1	5911.2	5687.3	4428.1	0.779	1.335
1570	TFGGAPGFSLGSPLSSPVFPR	21	Unmodified	_TFGGAPGFSLGSPLSSPVFPR_	P31001	Desmin OS=Mus musculus OX=10090 GN=Des PE=1 SV=3	3	693.362	3.7619	8.458e-17	103.99	1	4556.3	4107.7	3251.3	0.792	1.401
1571	TFGGAPGFSLGSPLSSPVFPR	21	Unmodified	_TFGGAPGFSLGSPLSSPVFPR_	P31001	Desmin OS=Mus musculus OX=10090 GN=Des PE=1 SV=3	2	1039.54	3.8525	1.6028e-33	143.57	1	999.26	0	727.94	NA	1.373
1572	TFGNNHFLPGASLMGPLR	18	Unmodified	_TFGNNHFLPGASLMGPLR_	Q64435	UDP-glucuronosyltransferase 1-6 OS=Mus musculus OX=10090 GN=Ugt1a6 PE=1 SV=1	3	643.665	3.5912	1.6074e-08	84.94	1	5636.1	5274.9	3628.5	0.688	1.553
1573	TFHETLNCCGSNALTTLTTTILR	23	2 Carbamidomethyl (C)	_TFHETLNC(ca)C(ca)GSNALTTLTTTILR_	P35762	CD81 antigen OS=Mus musculus OX=10090 GN=Cd81 PE=1 SV=2	3	875.432	0.53803	3.3923e-52	164.27	1	7607.1	7955.7	5591.9	0.703	1.36
1574	TFHETLNCCGSNALTTLTTTILR	23	2 Carbamidomethyl (C)	_TFHETLNC(ca)C(ca)GSNALTTLTTTILR_	P35762	CD81 antigen OS=Mus musculus OX=10090 GN=Cd81 PE=1 SV=2	4	656.826	1.3075	3.6119e-08	81.144	1	2929.1	2248.8	2043.1	0.909	1.434
1575	TFHETLNCCGSNALTTLTTTILR	23	2 Carbamidomethyl (C),Deamidation (NQ)	_TFHETLNC(ca)C(ca)GSN(de)ALTTLTTTILR_	P35762	CD81 antigen OS=Mus musculus OX=10090 GN=Cd81 PE=1 SV=2	3	875.76	-0.13368	1.2853e-42	152.38	1	8827.1	7781.1	6501.5	0.836	1.358
1576	TFHFDSVEDIHSR	13	Unmodified	_TFHFDSVEDIHSR_	Q9D154	Leukocyte elastase inhibitor A OS=Mus musculus OX=10090 GN=Serpinb1a PE=1 SV=1	2	795.371	1.7806	3.843e-16	126.1	1	9416.5	8660.8	7342.3	0.848	1.283
1577	TFHFDSVEDIHSR	13	Unmodified	_TFHFDSVEDIHSR_	Q9D154	Leukocyte elastase inhibitor A OS=Mus musculus OX=10090 GN=Serpinb1a PE=1 SV=1	4	398.189	1.8473	0.032999	29.638	1	2825.8	2486.1	2262.3	0.91	1.249
1578	TFHFDSVEDIHSR	13	Unmodified	_TFHFDSVEDIHSR_	Q9D154	Leukocyte elastase inhibitor A OS=Mus musculus OX=10090 GN=Serpinb1a PE=1 SV=1	3	530.583	1.9869	0.00047222	63.257	1	3855.1	3349.1	2994.2	0.894	1.288
1579	TFHIFYQLLSGAGEHLK	17	Unmodified	_TFHIFYQLLSGAGEHLK_	Q61879	Myosin-10 OS=Mus musculus OX=10090 GN=Myh10 PE=1 SV=2	4	491.012	1.3	0.00037919	54.073	2	4889	5245.5	3878.4	0.739	1.261
1580	TFHIFYQLLSGAGEHLK	17	Unmodified	_TFHIFYQLLSGAGEHLK_	Q61879	Myosin-10 OS=Mus musculus OX=10090 GN=Myh10 PE=1 SV=2	3	654.348	1.48	4.4556e-11	91.932	1	14017	14063	11255	0.8	1.245
1581	TFHIFYYLLAGAK	13	Unmodified	_TFHIFYYLLAGAK_	O08638	Myosin-11 OS=Mus musculus OX=10090 GN=Myh11 PE=1 SV=1	3	515.282	3.4898	2.4448e-06	81.92	2	3008.4	3090.5	2259.5	0.731	1.331
1582	TFHIFYYLLAGAK	13	Unmodified	_TFHIFYYLLAGAK_	O08638	Myosin-11 OS=Mus musculus OX=10090 GN=Myh11 PE=1 SV=1	2	772.419	2.5881	5.2068e-11	104.24	2	32743	33812	24918	0.737	1.314
1583	TFHIFYYLLSGAGEHLK	17	Unmodified	_TFHIFYYLLSGAGEHLK_	Q8VDD5	Myosin-9 OS=Mus musculus OX=10090 GN=Myh9 PE=1 SV=4	3	666.016	1.0454	9.8016e-09	87.99	3	153.36	294.85	183.61	0.623	0.835
1584	TFHIFYYLLSGAGEHLK	17	Unmodified	_TFHIFYYLLSGAGEHLK_	Q8VDD5	Myosin-9 OS=Mus musculus OX=10090 GN=Myh9 PE=1 SV=4	4	499.764	1.1666	0.0002336	58.461	3	559.59	784.66	387.84	0.494	1.443
1585	TFHIFYYLLSGAGEHLK	17	Unmodified	_TFHIFYYLLSGAGEHLK_	Q8VDD5	Myosin-9 OS=Mus musculus OX=10090 GN=Myh9 PE=1 SV=4	3	666.016	3.5785	0.00018919	60.307	1	7294.5	7599.7	6148.1	0.809	1.186
1586	TFHLSLPDVELTSPVSSHAEYQVVEGDGDGGHK	33	Unmodified	_TFHLSLPDVELTSPVSSHAEYQVVEGDGDGGHK_	O55103	Periaxin OS=Mus musculus OX=10090 GN=Prx PE=1 SV=1	5	702.339	2.0582	1.7412e-05	55.484	1	4048.8	4310.3	2848.2	0.661	1.422
1587	TFHVNSGNR	9	Unmodified	_TFHVNSGNR_	Q61838	Pregnancy zone protein OS=Mus musculus OX=10090 GN=Pzp PE=1 SV=3	2	516.254	0.71507	0.0027255	64.711	1	0	0	0	NA	NA
1588	TFHVNSGNR	9	Deamidation (NQ)	_TFHVN(de)SGNR_	Q61838	Pregnancy zone protein OS=Mus musculus OX=10090 GN=Pzp PE=1 SV=3	2	516.747	0.43795	0.0018699	64.841	1	0	0	0	NA	NA
1589	TFIAIKPDGVQR	12	Unmodified	_TFIAIKPDGVQR_	Q01768	Nucleoside diphosphate kinase B OS=Mus musculus OX=10090 GN=Nme2 PE=1 SV=1	2	672.885	2.2425	1.536e-16	133.05	1	7596.2	7091.9	5374.1	0.758	1.413
1590	TFIAIKPDGVQR	12	Unmodified	_TFIAIKPDGVQR_	Q01768	Nucleoside diphosphate kinase B OS=Mus musculus OX=10090 GN=Nme2 PE=1 SV=1	3	448.926	2.6591	0.0083398	54.343	1	776.37	1114.4	891.6	0.8	0.871
1591	TFIDQGK	7	Unmodified	_TFIDQGK_	Q9WTP7	GTP:AMP phosphotransferase AK3, mitochondrial OS=Mus musculus OX=10090 GN=Ak3 PE=1 SV=3	2	404.714	1.071	0.01298	55.676	1	0	0	0	NA	NA
1592	TFIPYPLPLFVYSWIGK	17	Unmodified	_TFIPYPLPLFVYSWIGK_	Q9DC69	NADH dehydrogenase [ubiquinone] 1 alpha subcomplex subunit 9, mitochondrial OS=Mus musculus OX=10090 GN=Ndufa9 PE=1 SV=2	2	1021.06	5.3165	0.00066974	55.437	1	2078.2	1502.2	1236.1	0.823	1.681
1593	TFLDDPIWR	9	Unmodified	_TFLDDPIWR_	Q7TMB8	Cytoplasmic FMR1-interacting protein 1 OS=Mus musculus OX=10090 GN=Cyfip1 PE=1 SV=1	2	581.798	2.2288	3.4444e-05	93.649	1	8523.9	7568	7319.2	0.967	1.165
1594	TFLGHEDCVR	10	Carbamidomethyl (C)	_TFLGHEDC(ca)VR_	P27612	Phospholipase A-2-activating protein OS=Mus musculus OX=10090 GN=Plaa PE=1 SV=4	2	617.288	0.94341	0.0094985	45.829	1	13197	11895	10911	0.917	1.21
1595	TFLIWINEEDHTR	13	Unmodified	_TFLIWINEEDHTR_	Q6P8J7	Creatine kinase S-type, mitochondrial OS=Mus musculus OX=10090 GN=Ckmt2 PE=1 SV=1	3	558.614	1.9445	0.0045858	50.088	1	2740.4	3182	2022.7	0.636	1.355
1596	TFLIWINEEDHTR	13	Unmodified	_TFLIWINEEDHTR_	Q6P8J7	Creatine kinase S-type, mitochondrial OS=Mus musculus OX=10090 GN=Ckmt2 PE=1 SV=1	2	837.418	1.3395	3.6871e-31	162.38	1	12968	13396	9472	0.707	1.369
1597	TFLLEYHNR	9	Unmodified	_TFLLEYHNR_	Q6P8X1	Sorting nexin-6 OS=Mus musculus OX=10090 GN=Snx6 PE=1 SV=2	2	596.809	2.3102	6.4912e-09	117.81	1	12557	11806	9878.1	0.837	1.271
1598	TFLLEYHNR	9	Unmodified	_TFLLEYHNR_	Q6P8X1	Sorting nexin-6 OS=Mus musculus OX=10090 GN=Snx6 PE=1 SV=2	3	398.208	2.3274	0.0003784	78.516	1	2725.6	1776.4	1757.7	0.989	1.551
1599	TFLPGAGNEVLELR	14	Unmodified	_TFLPGAGNEVLELR_	Q924W7	Suppression of tumorigenicity 5 protein OS=Mus musculus OX=10090 GN=St5 PE=1 SV=1	2	758.412		0.008698	43.592	1	0	0	0	NA	NA
1600	TFLQELER	8	Unmodified	_TFLQELER_	Q9JMH9	Unconventional myosin-XVIIIa OS=Mus musculus OX=10090 GN=Myo18a PE=1 SV=2	2	518.277	1.242	0.037901	38.303	1	0	0	0	NA	NA
1601	TFLSAELNLEQSK	13	Unmodified	_TFLSAELNLEQSK_	Q91Z67	SLIT-ROBO Rho GTPase-activating protein 2 OS=Mus musculus OX=10090 GN=Srgap2 PE=1 SV=2	2	740.388		0.032005	34.987	1	0	0	0	NA	NA
1602	TFLTLSLQDMASR	13	Unmodified	_TFLTLSLQDMASR_	O88543	COP9 signalosome complex subunit 3 OS=Mus musculus OX=10090 GN=Cops3 PE=1 SV=3	2	741.885	2.0083	9.0653e-12	112.44	1	20390	20616	17336	0.841	1.176
1603	TFLVGER	7	Unmodified	_TFLVGER_	Q9D8N0	Elongation factor 1-gamma OS=Mus musculus OX=10090 GN=Eef1g PE=1 SV=3	2	411.229	1.4092	0.0027763	77.058	1	2683.6	2120.3	1678.5	0.792	1.599
1604	TFLVWINEEDHLR	13	Unmodified	_TFLVWINEEDHLR_	Q04447	Creatine kinase B-type OS=Mus musculus OX=10090 GN=Ckb PE=1 SV=1	3	557.954	2.1048	8.5521e-05	70.563	2	4397.6	3509.3	2810.4	0.801	1.565
1605	TFLVWINEEDHLR	13	Unmodified	_TFLVWINEEDHLR_	Q04447	Creatine kinase B-type OS=Mus musculus OX=10090 GN=Ckb PE=1 SV=1	2	836.428	1.5121	5.5203e-25	149.58	1	15489	15484	11371	0.734	1.362
1606	TFNDYFR	7	Unmodified	_TFNDYFR_	P27046	Alpha-mannosidase 2 OS=Mus musculus OX=10090 GN=Man2a1 PE=1 SV=2	2	481.722	1.5686	0.0044996	66.799	1	8404.4	7642	7219	0.945	1.164
1607	TFNMDEYVGLPR	12	Unmodified	_TFNMDEYVGLPR_	Q9CRC9	Glucosamine-6-phosphate isomerase 2 OS=Mus musculus OX=10090 GN=Gnpda2 PE=1 SV=1	2	721.343	1.0239	1.8836e-05	80.69	1	13310	12462	10188	0.818	1.306
1608	TFNPGAGLPTDK	12	Unmodified	_TFNPGAGLPTDK_	P57784	U2 small nuclear ribonucleoprotein A' OS=Mus musculus OX=10090 GN=Snrpa1 PE=1 SV=2	2	609.312	1.0139	0.011775	47.774	1	11012	9620	7991.1	0.831	1.378
1609	TFPFHFMLDR	10	Unmodified	_TFPFHFMLDR_	Q9ERL9	Guanylate cyclase soluble subunit alpha-1 OS=Mus musculus OX=10090 GN=Gucy1a1 PE=1 SV=2	3	437.55	2.1144	0.028208	31.478	1	0	0	0	NA	NA
1610	TFPLDVGSVVGYSGR	15	Unmodified	_TFPLDVGSVVGYSGR_	Q9QUR6	Prolyl endopeptidase OS=Mus musculus OX=10090 GN=Prep PE=1 SV=1	2	777.402	1.7956	2.6041e-07	85.493	1	3912.6	3767.9	3127.5	0.83	1.251
1611	TFPTVNPSTGEVICQVAEGNK	21	Carbamidomethyl (C)	_TFPTVNPSTGEVIC(ca)QVAEGNK_	P47738	Aldehyde dehydrogenase, mitochondrial OS=Mus musculus OX=10090 GN=Aldh2 PE=1 SV=1	3	750.035	0.86872	2.7887e-16	102.43	1	11347	11061	8969.7	0.811	1.265
1612	TFPTVNPSTGEVICQVAEGNK	21	Carbamidomethyl (C)	_TFPTVNPSTGEVIC(ca)QVAEGNK_	P47738	Aldehyde dehydrogenase, mitochondrial OS=Mus musculus OX=10090 GN=Aldh2 PE=1 SV=1	2	1124.55	0.94456	5.0935e-28	135.98	1	988.75	1172	970.09	0.828	1.019
1613	TFPTVNPSTGEVICQVAEGNKEDVDK	26	Carbamidomethyl (C)	_TFPTVNPSTGEVIC(ca)QVAEGNKEDVDK_	P47738	Aldehyde dehydrogenase, mitochondrial OS=Mus musculus OX=10090 GN=Aldh2 PE=1 SV=1	3	945.455	1.1499	7.607e-32	136.26	1	2686.1	1880.8	1604.1	0.853	1.675
1614	TFPTVNPSTGEVICQVAEGNKEDVDK	26	Carbamidomethyl (C),Deamidation (NQ)	_TFPTVNPSTGEVIC(ca)QVAEGN(de)KEDVDK_	P47738	Aldehyde dehydrogenase, mitochondrial OS=Mus musculus OX=10090 GN=Aldh2 PE=1 SV=1	3	945.783	2.214	7.97e-25	120.27	1	0	0	0	NA	NA
1615	TFPTVNPSTGEVICQVAEGNKEDVDK	26	Carbamidomethyl (C),Deamidation (NQ)	_TFPTVNPSTGEVIC(ca)Q(de)VAEGNKEDVDK_	P47738	Aldehyde dehydrogenase, mitochondrial OS=Mus musculus OX=10090 GN=Aldh2 PE=1 SV=1	3	945.783	0.9773	1.3226e-31	133.76	1	3844	4065.6	2804	0.69	1.371
1616	TFQCELCSYTCPR	13	3 Carbamidomethyl (C)	_TFQC(ca)ELC(ca)SYTC(ca)PR_	Q61164	Transcriptional repressor CTCF OS=Mus musculus OX=10090 GN=Ctcf PE=1 SV=2	2	861.358	2.3568	2.2738e-07	98.865	1	8635.2	7606.7	5996.5	0.788	1.44
1617	TFRPAAMLIER	11	Unmodified	_TFRPAAMLIER_	P02469	Laminin subunit beta-1 OS=Mus musculus OX=10090 GN=Lamb1 PE=1 SV=3	3	435.576	1.8533	0.0094996	53.377	1	0	0	0	NA	NA
1618	TFSCTSITASGR	12	Carbamidomethyl (C)	_TFSC(ca)TSITASGR_	Q8K426	Resistin-like gamma OS=Mus musculus OX=10090 GN=Retnlg PE=1 SV=1	2	644.304	-0.0058142	6.2913e-07	89.43	1	6814.5	6571.1	5619.5	0.855	1.213
1619	TFSHELSDFGLESTTGEVPVVAIR	24	Unmodified	_TFSHELSDFGLESTTGEVPVVAIR_	P27773	Protein disulfide-isomerase A3 OS=Mus musculus OX=10090 GN=Pdia3 PE=1 SV=2	3	864.438	1.5068	2.7832e-45	161.47	1	6552.1	7111.8	5109.3	0.718	1.282
1620	TFSNWPTYPQLYVR	14	Unmodified	_TFSNWPTYPQLYVR_	Q9CQM9	Glutaredoxin-3 OS=Mus musculus OX=10090 GN=Glrx3 PE=1 SV=1	2	886.444	2.2983	2.5179e-19	127.79	1	12347	12671	9393.3	0.741	1.314
1621	TFSNWPTYPQLYVR	14	Unmodified	_TFSNWPTYPQLYVR_	Q9CQM9	Glutaredoxin-3 OS=Mus musculus OX=10090 GN=Glrx3 PE=1 SV=1	3	591.298	2.789	0.00095295	58.32	1	0	0	0	NA	NA
1622	TFSPLSTR	8	Unmodified	_TFSPLSTR_	P97333	Neuropilin-1 OS=Mus musculus OX=10090 GN=Nrp1 PE=1 SV=2	2	454.745		0.00047183	66.299	1	0	0	0	NA	NA
1623	TFSSIPVSR	9	Unmodified	_TFSSIPVSR_	Q9JHU4	Cytoplasmic dynein 1 heavy chain 1 OS=Mus musculus OX=10090 GN=Dync1h1 PE=1 SV=2	2	497.272	0.35263	0.0046674	56.013	1	4826.5	4660.3	4662.2	1	1.035
1624	TFSVWYVPEVTGTHK	15	Unmodified	_TFSVWYVPEVTGTHK_	Q8BTM8	Filamin-A OS=Mus musculus OX=10090 GN=Flna PE=1 SV=5	2	875.944	0.4749	8.2415e-17	119.54	1	11387	11126	9417.4	0.846	1.209
1625	TFSVWYVPEVTGTHK	15	Unmodified	_TFSVWYVPEVTGTHK_	Q8BTM8	Filamin-A OS=Mus musculus OX=10090 GN=Flna PE=1 SV=5	3	584.298	1.2631	7.8449e-10	91.845	2	4735	3268.3	3172.9	0.971	1.492
1626	TFSWASVTSK	10	Unmodified	_TFSWASVTSK_	P97855	Ras GTPase-activating protein-binding protein 1 OS=Mus musculus OX=10090 GN=G3bp1 PE=1 SV=1	2	557.282	1.7201	0.0056659	51.998	1	4769.6	4233.9	4025.1	0.951	1.185
1627	TFSYAGFEMQPK	12	Unmodified	_TFSYAGFEMQPK_	P80313	T-complex protein 1 subunit eta OS=Mus musculus OX=10090 GN=Cct7 PE=1 SV=1	2	703.326	1.5793	0.0050377	52.576	1	20573	19672	17224	0.876	1.194
1628	TFSYPLDLLLK	11	Unmodified	_TFSYPLDLLLK_	Q9ES56	Trafficking protein particle complex subunit 4 OS=Mus musculus OX=10090 GN=Trappc4 PE=1 SV=1	2	655.374	4.1781	0.0092171	49.448	1	9725.6	10228	7514.1	0.735	1.294
1629	TFTAWCNSHLR	11	Carbamidomethyl (C)	_TFTAWC(ca)NSHLR_	Q7TPR4	Alpha-actinin-1 OS=Mus musculus OX=10090 GN=Actn1 PE=1 SV=1	2	696.828	1.397	1.5058e-37	177.57	2	17174	14111	13263	0.94	1.295
1630	TFTAWCNSHLR	11	Carbamidomethyl (C)	_TFTAWC(ca)NSHLR_	Q7TPR4	Alpha-actinin-1 OS=Mus musculus OX=10090 GN=Actn1 PE=1 SV=1	3	464.887	1.692	0.00011574	78.342	1	0	0	0	NA	NA
1631	TFTAWCNSHLR	11	Carbamidomethyl (C),Deamidation (NQ)	_TFTAWC(ca)N(de)SHLR_	Q7TPR4	Alpha-actinin-1 OS=Mus musculus OX=10090 GN=Actn1 PE=1 SV=1	2	697.32	1.5335	8.3001e-12	118.23	1	12376	12432	10992	0.884	1.126
1632	TFTAWCNSHLR	11	Carbamidomethyl (C),Deamidation (NQ)	_TFTAWC(ca)N(de)SHLR_	Q7TPR4	Alpha-actinin-1 OS=Mus musculus OX=10090 GN=Actn1 PE=1 SV=1	3	465.215	1.7106	6.4942e-05	76.927	1	0	0	0	NA	NA
1633	TFTDCFNCLPIAAIVDEK	18	2 iodo TMT-6plex var	_TFTDC(io)FNC(io)LPIAAIVDEK_	P62141	Serine/threonine-protein phosphatase PP1-beta catalytic subunit OS=Mus musculus OX=10090 GN=Ppp1cb PE=1 SV=3	4	665.356	1.7312	0.00021541	58.024	1	14937	12811	9641.8	0.753	1.549
1634	TFTDCFNCLPIAAIVDEK	18	Carbamidomethyl (C),iodo TMT-6plex var	_TFTDC(io)FNC(ca)LPIAAIVDEK_	P62141	Serine/threonine-protein phosphatase PP1-beta catalytic subunit OS=Mus musculus OX=10090 GN=Ppp1cb PE=1 SV=3	3	796.071	1.0693	3.698e-08	78.78	1	8596.5	8439.6	6333.8	0.75	1.357
1635	TFTDCFNCLPIAAIVDEK	18	2 Carbamidomethyl (C)	_TFTDC(ca)FNC(ca)LPIAAIVDEK_	P62141	Serine/threonine-protein phosphatase PP1-beta catalytic subunit OS=Mus musculus OX=10090 GN=Ppp1cb PE=1 SV=3	2	1057.5	3.5858	1.6096e-24	128.79	1	2727.2	2772.5	1557.2	0.562	1.751
1636	TFTDCFNCLPIAAIVDEK	18	2 Carbamidomethyl (C)	_TFTDC(ca)FNC(ca)LPIAAIVDEK_	P62141	Serine/threonine-protein phosphatase PP1-beta catalytic subunit OS=Mus musculus OX=10090 GN=Ppp1cb PE=1 SV=3	3	705.336	3.6695	2.5005e-08	81.51	1	4271.6	5103.6	3541.4	0.694	1.206
1639	TFTWLVR	7	Unmodified	_TFTWLVR_	Q9WTI7	Unconventional myosin-Ic OS=Mus musculus OX=10090 GN=Myo1c PE=1 SV=2	2	461.761	1.6423	1.3449e-10	128.48	3	2570.2	3389	2410.6	0.711	1.066
1640	TFTWLVR	7	Unmodified	_TFTWLVR_	Q9WTI7	Unconventional myosin-Ic OS=Mus musculus OX=10090 GN=Myo1c PE=1 SV=2	2	461.761	2.3348	0.040331	40.098	1	0	0	0	NA	NA
1641	TFVPSSR	7	Unmodified	_TFVPSSR_	P11672	Neutrophil gelatinase-associated lipocalin OS=Mus musculus OX=10090 GN=Lcn2 PE=1 SV=1	2	397.214	1.014	0.010175	58.917	1	3336.7	2700.3	2875.8	1.065	1.16
1642	TFVQENVYDEFVER	14	Unmodified	_TFVQENVYDEFVER_	P47738	Aldehyde dehydrogenase, mitochondrial OS=Mus musculus OX=10090 GN=Aldh2 PE=1 SV=1	2	887.918	1.1178	1.609e-37	171.76	2	20458	19922	15016	0.754	1.362
1643	TFVQENVYDEFVER	14	Unmodified	_TFVQENVYDEFVER_	P47738	Aldehyde dehydrogenase, mitochondrial OS=Mus musculus OX=10090 GN=Aldh2 PE=1 SV=1	3	592.281	1.5107	1.0866e-11	105.19	1	2471.5	2557.1	1828.6	0.715	1.352
1644	TFVQENVYDEFVER	14	Deamidation (NQ)	_TFVQEN(de)VYDEFVER_	P47738	Aldehyde dehydrogenase, mitochondrial OS=Mus musculus OX=10090 GN=Aldh2 PE=1 SV=1	2	888.41	1.3778	1.4131e-11	104.95	1	9235.4	8627.1	7010.4	0.813	1.317
1645	TFVQENVYDEFVER	14	Deamidation (NQ)	_TFVQ(de)ENVYDEFVER_	P47738	Aldehyde dehydrogenase, mitochondrial OS=Mus musculus OX=10090 GN=Aldh2 PE=1 SV=1	2	888.41	2.2038	2.8278e-37	171.76	1	9348.6	8250	6743.2	0.817	1.386
1646	TFVSGACDASIK	12	Carbamidomethyl (C)	_TFVSGAC(ca)DASIK_	P62880	Guanine nucleotide-binding protein G(I)/G(S)/G(T) subunit beta-2 OS=Mus musculus OX=10090 GN=Gnb2 PE=1 SV=3	2	628.303	1.2458	0.0018215	59.227	1	8760.3	8019.4	7267.8	0.906	1.205
1649	TFVSLLICEHHLK	13	Carbamidomethyl (C)	_TFVSLLIC(ca)EHHLK_	Q6Q899	Probable ATP-dependent RNA helicase DDX58 OS=Mus musculus OX=10090 GN=Ddx58 PE=1 SV=2	4	399.97	2.1372	0.002629	52.071	1	0	0	0	NA	NA
1650	TFVVQGFGNVGLHSMR	16	Unmodified	_TFVVQGFGNVGLHSMR_	P26443	Glutamate dehydrogenase 1, mitochondrial OS=Mus musculus OX=10090 GN=Glud1 PE=1 SV=1	2	874.949	0.80542	2.4188e-27	139.34	1	14832	14572	11934	0.819	1.243
1651	TFVVQGFGNVGLHSMR	16	Unmodified	_TFVVQGFGNVGLHSMR_	P26443	Glutamate dehydrogenase 1, mitochondrial OS=Mus musculus OX=10090 GN=Glud1 PE=1 SV=1	3	583.635	1.5599	1.8837e-07	79.346	1	2363	2360.6	2079.2	0.881	1.136
1652	TFYGLHQDFPSVVVVGLGK	19	Unmodified	_TFYGLHQDFPSVVVVGLGK_	Q9CPY7	Cytosol aminopeptidase OS=Mus musculus OX=10090 GN=Lap3 PE=1 SV=3	3	688.37	1.1512	0.036905	29.172	1	22545	23228	17895	0.77	1.26
1653	TFYILVVR	8	Unmodified	_TFYILVVR_	P06800	Receptor-type tyrosine-protein phosphatase C OS=Mus musculus OX=10090 GN=Ptprc PE=1 SV=4	2	505.805	2.0799	0.0050298	63.565	1	2487.9	2349.2	2373.6	1.01	1.048
1654	TFYQIGDSWEK	11	Unmodified	_TFYQIGDSWEK_	P11276	Fibronectin OS=Mus musculus OX=10090 GN=Fn1 PE=1 SV=4	2	687.322	0.59752	4.3462e-05	83.182	1	1318.9	1508	1209.3	0.802	1.091
1655	TFYSCTTEGR	10	Carbamidomethyl (C)	_TFYSC(ca)TTEGR_	P11276	Fibronectin OS=Mus musculus OX=10090 GN=Fn1 PE=1 SV=4	2	611.264	1.1046	0.00065056	69.346	1	9702.4	8489.7	8318.3	0.98	1.166
1656	TGAIVDVPVGEELLGR	16	Unmodified	_TGAIVDVPVGEELLGR_	Q03265	ATP synthase subunit alpha, mitochondrial OS=Mus musculus OX=10090 GN=Atp5f1a PE=1 SV=1	2	812.949	2.1788	2.8567e-13	108.14	1	689.97	752.88	233.5	0.31	2.955
1657	TGAIVDVPVGEELLGR	16	Unmodified	_TGAIVDVPVGEELLGR_	Q03265	ATP synthase subunit alpha, mitochondrial OS=Mus musculus OX=10090 GN=Atp5f1a PE=1 SV=1	3	542.302	2.5747	0.0019595	50.827	1	0	0	0	NA	NA
1658	TGALCWFLDEAAAR	14	Carbamidomethyl (C)	_TGALC(ca)WFLDEAAAR_	Q9CQ60	6-phosphogluconolactonase OS=Mus musculus OX=10090 GN=Pgls PE=1 SV=1	2	790.88	1.1265	9.0642e-09	94.781	1	12179	11078	8381.7	0.757	1.453
1660	TGASVVAIR	9	Unmodified	_TGASVVAIR_	Q3TEA8	Heterochromatin protein 1-binding protein 3 OS=Mus musculus OX=10090 GN=Hp1bp3 PE=1 SV=1	2	437.261	0.5263	0.0048412	55.235	1	0	0	0	NA	NA
1661	TGCTDINECEIGAHNCGR	18	3 Carbamidomethyl (C)	_TGC(ca)TDINEC(ca)EIGAHNC(ca)GR_	Q61554	Fibrillin-1 OS=Mus musculus OX=10090 GN=Fbn1 PE=1 SV=2	3	688.616	0.30369	2.3266e-14	112.34	1	5965.7	4814	4649.4	0.966	1.283
1662	TGCTFPEKPDFH	12	Carbamidomethyl (C)	_TGC(ca)TFPEKPDFH_	P55264	Adenosine kinase OS=Mus musculus OX=10090 GN=Adk PE=1 SV=2	2	718.319	1.213	0.020075	61.194	1	11074	10190	9284.2	0.911	1.193
1663	TGEAIVDAALSALR	14	Unmodified	_TGEAIVDAALSALR_	Q922R8	Protein disulfide-isomerase A6 OS=Mus musculus OX=10090 GN=Pdia6 PE=1 SV=3	2	693.883	0.71973	2.4957e-06	80.632	1	0	0	0	NA	NA
1664	TGEAIVDAALSALR	14	Unmodified	_TGEAIVDAALSALR_	Q922R8	Protein disulfide-isomerase A6 OS=Mus musculus OX=10090 GN=Pdia6 PE=1 SV=3	3	462.924	1.0985	0.010807	40.983	1	0	0	0	NA	NA
1665	TGEGFYK	7	Unmodified	_TGEGFYK_	Q61425	Hydroxyacyl-coenzyme A dehydrogenase, mitochondrial OS=Mus musculus OX=10090 GN=Hadh PE=1 SV=2	2	401.193	1.0742	0.045966	37.974	1	0	0	0	NA	NA
1666	TGELNFVSCMR	11	Carbamidomethyl (C)	_TGELNFVSC(ca)MR_	Q91V76	Ester hydrolase C11orf54 homolog OS=Mus musculus OX=10090 PE=1 SV=1	2	657.302		0.0047262	41.242	1	0	0	0	NA	NA
1667	TGEPEQEAVSR	11	Unmodified	_TGEPEQEAVSR_	Q62418	Drebrin-like protein OS=Mus musculus OX=10090 GN=Dbnl PE=1 SV=2	2	601.786	0.080836	0.010405	48.513	1	9854.3	7848.3	8672.1	1.105	1.136
1668	TGEQVTFR	8	Unmodified	_TGEQVTFR_	P06909	Complement factor H OS=Mus musculus OX=10090 GN=Cfh PE=1 SV=2	2	469.241	1.4512	0.027847	41.724	1	5910.1	5827.1	5293.5	0.908	1.116
1669	TGGKYLATSQVLLSPK	16	Unmodified	_TGGKYLATSQVLLSPK_	P01872	Immunoglobulin heavy constant mu OS=Mus musculus OX=10090 GN=Ighm PE=1 SV=2	2	831.975	-0.28664	4.1551e-40	165.16	1	3773.4	3707.3	3515.1	0.948	1.073
1670	TGGKYLATSQVLLSPK	16	Unmodified	_TGGKYLATSQVLLSPK_	P01872	Immunoglobulin heavy constant mu OS=Mus musculus OX=10090 GN=Ighm PE=1 SV=2	3	554.986	0.20742	8.3233e-13	105.53	1	1106.5	1240.2	968.68	0.781	1.142
1671	TGHSLLHTLYGR	12	Unmodified	_TGHSLLHTLYGR_	Q8K2B3	Succinate dehydrogenase [ubiquinone] flavoprotein subunit, mitochondrial OS=Mus musculus OX=10090 GN=Sdha PE=1 SV=1	2	677.865	0.28117	5.7737e-17	130.56	1	6896.9	6203.6	6233.9	1.005	1.106
1672	TGIGAPTISTGPPGK	15	Unmodified	_TGIGAPTISTGPPGK_	O35744	Chitinase-like protein 3 OS=Mus musculus OX=10090 GN=Chil3 PE=1 SV=2	2	677.372	0.23403	0.0088242	47.548	1	8754.9	7093.5	6976.6	0.984	1.255
1673	TGKPLSVELGPGIMGAIFDGIQR	23	Unmodified	_TGKPLSVELGPGIMGAIFDGIQR_	P50516	V-type proton ATPase catalytic subunit A OS=Mus musculus OX=10090 GN=Atp6v1a PE=1 SV=2	3	786.095	2.969	0.00017047	59.912	1	9702.8	10111	7097.2	0.702	1.367
1674	TGLFTPDLAFEAIVK	15	Unmodified	_TGLFTPDLAFEAIVK_	P39054	Dynamin-2 OS=Mus musculus OX=10090 GN=Dnm2 PE=1 SV=2	2	811.445	3.7368	0.0050693	50.519	1	0	0	0	NA	NA
1675	TGLIPSNYVAEQAESIDNPLHEAAK	25	Unmodified	_TGLIPSNYVAEQAESIDNPLHEAAK_	Q62422	Osteoclast-stimulating factor 1 OS=Mus musculus OX=10090 GN=Ostf1 PE=1 SV=2	3	889.78	3.2524	9.0877e-15	98.766	1	10103	8642	7873.5	0.911	1.283
1676	TGLLGIFWK	9	Unmodified	_TGLLGIFWK_	Q9CR64	Protein kish-A OS=Mus musculus OX=10090 GN=Tmem167a PE=1 SV=1	2	517.805	3.1578	0.0012046	74.464	1	3168.2	2743.1	2517.2	0.918	1.259
1677	TGLTTLAQAVQAGYEVTVLVR	21	Unmodified	_TGLTTLAQAVQAGYEVTVLVR_	Q923D2	Flavin reductase (NADPH) OS=Mus musculus OX=10090 GN=Blvrb PE=1 SV=3	3	730.742	2.7409	1.1018e-28	137.89	1	3137.1	3103.1	2437.1	0.785	1.287
1678	TGLYNYYDDEK	11	Unmodified	_TGLYNYYDDEK_	P19324	Serpin H1 OS=Mus musculus OX=10090 GN=Serpinh1 PE=1 SV=3	2	690.801	0.35375	0.00032887	73.435	1	7668.8	5615.2	6269.7	1.117	1.223
1679	TGLYNYYDDEKEK	13	Unmodified	_TGLYNYYDDEKEK_	P19324	Serpin H1 OS=Mus musculus OX=10090 GN=Serpinh1 PE=1 SV=3	2	819.37	0.94097	1.7105e-18	130.79	1	6226	5465.8	4443.7	0.813	1.401
1680	TGMLPANYIEFVN	13	Unmodified	_TGMLPANYIEFVN_	Q9DC07	LIM zinc-binding domain-containing Nebulette OS=Mus musculus OX=10090 GN=Nebl PE=1 SV=1	2	734.861	0.50457	0.0024615	58.098	1	9881.3	9294.9	7792	0.838	1.268
1681	TGPCFTVVSNQMCQGQLSGIVCTK	24	3 Carbamidomethyl (C)	_TGPC(ca)FTVVSNQMC(ca)QGQLSGIVC(ca)TK_	Q61554	Fibrillin-1 OS=Mus musculus OX=10090 GN=Fbn1 PE=1 SV=2	3	891.415	2.1428	2.816e-22	119.41	1	4224.8	3701.4	3430	0.927	1.232
1682	TGPGEQGLLNAYR	13	Unmodified	_TGPGEQGLLNAYR_	Q3UFK8	FERM domain-containing protein 8 OS=Mus musculus OX=10090 GN=Frmd8 PE=1 SV=2	2	688.352	0.84666	0.0030687	56.139	1	11292	10293	8342.6	0.811	1.354
1686	TGQCECQPGITGQHCER	17	3 Carbamidomethyl (C)	_TGQC(ca)EC(ca)QPGITGQHC(ca)ER_	P02468	Laminin subunit gamma-1 OS=Mus musculus OX=10090 GN=Lamc1 PE=1 SV=2	3	673.281	-0.38229	1.2867e-09	93.381	1	5228.9	4384.4	3262.2	0.744	1.603
1687	TGQPMINLYTDR	12	Unmodified	_TGQPMINLYTDR_	P56959	RNA-binding protein FUS OS=Mus musculus OX=10090 GN=Fus PE=1 SV=1	2	704.848	2.3982	0.009636	49.298	1	10041	8913.2	7853.7	0.881	1.279
1688	TGSENLER	8	Deamidation (NQ)	_TGSEN(de)LER_	Q6NZN1	Peroxisome proliferator-activated receptor gamma coactivator-related protein 1 OS=Mus musculus OX=10090 GN=Pprc1 PE=1 SV=1	2	453.712	0.013627	0.016231	44.349	1	2923.2	2696.2	3541.3	1.313	0.825
1689	TGSQGQCTQVR	11	Carbamidomethyl (C)	_TGSQGQC(ca)TQVR_	P62858	40S ribosomal protein S28 OS=Mus musculus OX=10090 GN=Rps28 PE=1 SV=1	2	611.286	0.049339	1.1242e-08	103.43	1	10637	9182.7	7810.1	0.851	1.362
1690	TGSYGALAEISASK	14	Unmodified	_TGSYGALAEISASK_	Q9DBR7	Protein phosphatase 1 regulatory subunit 12A OS=Mus musculus OX=10090 GN=Ppp1r12a PE=1 SV=2	2	677.846	0.65075	0.013982	45.084	1	16067	13821	12749	0.922	1.26
1691	TGTAEMSSILEER	13	Oxidation (M)	_TGTAEM(ox)SSILEER_	Q03265	ATP synthase subunit alpha, mitochondrial OS=Mus musculus OX=10090 GN=Atp5f1a PE=1 SV=1	2	720.338	0.83678	2.0747e-11	110.92	1	6827	5722.2	4968.4	0.868	1.374
1692	TGTAEMSSILEER	13	Unmodified	_TGTAEMSSILEER_	Q03265	ATP synthase subunit alpha, mitochondrial OS=Mus musculus OX=10090 GN=Atp5f1a PE=1 SV=1	2	712.34	2.4712	6.5631e-44	176.25	1	0	0	0	NA	NA
1693	TGTCGYCGLQFK	12	2 Carbamidomethyl (C)	_TGTC(ca)GYC(ca)GLQFK_	P52503	NADH dehydrogenase [ubiquinone] iron-sulfur protein 6, mitochondrial OS=Mus musculus OX=10090 GN=Ndufs6 PE=1 SV=2	2	696.308	1.4552	0.0029004	51.727	1	8834.7	9920.7	7359.9	0.742	1.2
1694	TGTITSPDYPNPYPK	15	Unmodified	_TGTITSPDYPNPYPK_	P98064	Mannan-binding lectin serine protease 1 OS=Mus musculus OX=10090 GN=Masp1 PE=1 SV=2	2	825.904	1.4504	0.0010928	58.885	1	7552.6	7265.4	6438.3	0.886	1.173
1695	TGTLTTNQMSVCR	13	Carbamidomethyl (C),Oxidation (M)	_TGTLTTNQM(ox)SVC(ca)R_	O55143	Sarcoplasmic/endoplasmic reticulum calcium ATPase 2 OS=Mus musculus OX=10090 GN=Atp2a2 PE=1 SV=2	2	742.845	1.256	1.2699e-06	86.262	1	8542.7	7315.3	6612.1	0.904	1.292
1696	TGTLTTNQMSVCR	13	Carbamidomethyl (C)	_TGTLTTNQMSVC(ca)R_	O55143	Sarcoplasmic/endoplasmic reticulum calcium ATPase 2 OS=Mus musculus OX=10090 GN=Atp2a2 PE=1 SV=2	2	734.848	0.48722	2.8326e-24	141.58	1	7150.5	6090.5	5394.5	0.886	1.326
1697	TGTQYLLR	8	Unmodified	_TGTQYLLR_	Q60854	Serpin B6 OS=Mus musculus OX=10090 GN=Serpinb6 PE=1 SV=1	2	476.267	1.7292	0.0020731	75.738	1	4022.3	3339	3430.7	1.027	1.172
1698	TGTYGVLAAWR	11	Unmodified	_TGTYGVLAAWR_	P35330	Intercellular adhesion molecule 2 OS=Mus musculus OX=10090 GN=Icam2 PE=1 SV=1	2	597.817	1.7064	2.4191e-07	100.88	1	4721.2	3644.3	3274.8	0.899	1.442
1699	TGVACSVSQAQK	12	Carbamidomethyl (C)	_TGVAC(ca)SVSQAQK_	P51410	60S ribosomal protein L9 OS=Mus musculus OX=10090 GN=Rpl9 PE=2 SV=2	2	618.306	0.28762	0.0020943	58.098	1	5983.9	5367.3	5048.7	0.941	1.185
1700	TGVAPIIDVVR	11	Unmodified	_TGVAPIIDVVR_	P14115	60S ribosomal protein L27a OS=Mus musculus OX=10090 GN=Rpl27a PE=1 SV=5	2	570.343	1.6924	0.0010154	64.64	1	3562.3	2900.6	2345.2	0.809	1.519
1701	TGVAVNKPAEFTVDAK	16	Unmodified	_TGVAVNKPAEFTVDAK_	Q8BTM8	Filamin-A OS=Mus musculus OX=10090 GN=Flna PE=1 SV=5	3	549.63	1.1351	0.019833	44.998	1	16315	15905	12927	0.813	1.262
1702	TGVAVNKPAEFTVDAK	16	Unmodified	_TGVAVNKPAEFTVDAK_	Q8BTM8	Filamin-A OS=Mus musculus OX=10090 GN=Flna PE=1 SV=5	2	823.941	0.77557	2.4898e-48	182.1	1	3756.7	3687	2137.1	0.58	1.758
1703	TGVIQDTWHK	10	Unmodified	_TGVIQDTWHK_	Q99PL5	Ribosome-binding protein 1 OS=Mus musculus OX=10090 GN=Rrbp1 PE=1 SV=2	2	592.807	1.1816	0.0086684	49.466	1	0	0	0	NA	NA
1704	TGVLAHLEEER	11	Unmodified	_TGVLAHLEEER_	O08638	Myosin-11 OS=Mus musculus OX=10090 GN=Myh11 PE=1 SV=1	2	627.328	0.89331	0.00063731	68.515	1	14128	12123	10986	0.906	1.286
1705	TGVLAHLEEER	11	Unmodified	_TGVLAHLEEER_	O08638	Myosin-11 OS=Mus musculus OX=10090 GN=Myh11 PE=1 SV=1	3	418.554	1.172	0.01075	41.242	1	0	0	0	NA	NA
1706	TGVYEEK	7	Unmodified	_TGVYEEK_	P35564	Calnexin OS=Mus musculus OX=10090 GN=Canx PE=1 SV=1	2	413.203	0.36592	0.045431	38.176	1	0	0	0	NA	NA
1707	TGWFPSNYVR	10	Unmodified	_TGWFPSNYVR_	Q8K4I3	Rho guanine nucleotide exchange factor 6 OS=Mus musculus OX=10090 GN=Arhgef6 PE=1 SV=1	2	613.801	1.4832	0.011777	46.844	1	8584	7770.7	7019.8	0.903	1.223
1708	TGWINTSSIWK	11	Unmodified	_TGWINTSSIWK_	Q8BIJ6	Isoleucine--tRNA ligase, mitochondrial OS=Mus musculus OX=10090 GN=Iars2 PE=1 SV=1	2	646.835	0.93179	0.00084647	65.179	1	11474	10227	8349.7	0.816	1.374
1709	TGYTLDVTTGQR	12	Unmodified	_TGYTLDVTTGQR_	Q7TMK9	Heterogeneous nuclear ribonucleoprotein Q OS=Mus musculus OX=10090 GN=Syncrip PE=1 SV=2	2	656.331	1.7936	4.9839e-13	120.03	1	9633.9	9075	8098	0.892	1.19
1710	THEAEIVEGENHTYCIR	17	Carbamidomethyl (C)	_THEAEIVEGENHTYC(ca)IR_	Q8BTM8	Filamin-A OS=Mus musculus OX=10090 GN=Flna PE=1 SV=5	3	686.65	0.89793	1.565e-29	140.22	1	5930.3	4914.5	4747.6	0.966	1.249
1711	THEAEIVEGENHTYCIR	17	Carbamidomethyl (C)	_THEAEIVEGENHTYC(ca)IR_	Q8BTM8	Filamin-A OS=Mus musculus OX=10090 GN=Flna PE=1 SV=5	4	515.239	1.7247	3.2109e-11	93.909	1	5826.4	5495.5	4710.2	0.857	1.237
1712	THEAEIVEGENHTYCIR	17	Carbamidomethyl (C)	_THEAEIVEGENHTYC(ca)IR_	Q8BTM8	Filamin-A OS=Mus musculus OX=10090 GN=Flna PE=1 SV=5	2	1029.47	0.86543	1.7189e-215	328.56	1	1409	872.85	1064.9	1.22	1.323
1713	THEAQIQEMR	10	Oxidation (M)	_THEAQIQEM(ox)R_	Q8VDD5	Myosin-9 OS=Mus musculus OX=10090 GN=Myh9 PE=1 SV=4	2	629.796	-0.028602	9.8783e-06	91.123	1	9099.4	8424	7833.7	0.93	1.162
1714	THEAQIQEMR	10	Unmodified	_THEAQIQEMR_	Q8VDD5	Myosin-9 OS=Mus musculus OX=10090 GN=Myh9 PE=1 SV=4	2	621.798	0.47325	2.5645e-14	131.12	1	0	0	0	NA	NA
1715	THEAQIQEMR	10	Unmodified	_THEAQIQEMR_	Q8VDD5	Myosin-9 OS=Mus musculus OX=10090 GN=Myh9 PE=1 SV=4	3	414.868	0.41809	0.0019894	56.404	1	0	0	0	NA	NA
1716	THEDIEAQIR	10	Unmodified	_THEDIEAQIR_	Q99NB9	Splicing factor 3B subunit 1 OS=Mus musculus OX=10090 GN=Sf3b1 PE=1 SV=1	2	606.304		0.00011863	62.166	1	0	0	0	NA	NA
1717	THEILGSLEDR	11	Unmodified	_THEILGSLEDR_	Q6P5H2	Nestin OS=Mus musculus OX=10090 GN=Nes PE=1 SV=1	2	635.325	0.57417	0.01351	46.069	1	0	0	0	NA	NA
1718	THEQLTPLVR	10	Unmodified	_THEQLTPLVR_	P09813	Apolipoprotein A-II OS=Mus musculus OX=10090 GN=Apoa2 PE=1 SV=2	3	398.559	0.11645	0.021871	34.755	1	0	0	0	NA	NA
1719	THEQLTPLVR	10	Unmodified	_THEQLTPLVR_	P09813	Apolipoprotein A-II OS=Mus musculus OX=10090 GN=Apoa2 PE=1 SV=2	2	597.335	0.11102	4.062e-14	126.71	1	1256.6	1506.3	1661.2	1.103	0.756
1720	THFDYQFGYR	10	Unmodified	_THFDYQFGYR_	Q6ZQ58	La-related protein 1 OS=Mus musculus OX=10090 GN=Larp1 PE=1 SV=3	2	667.302		1.5783e-06	72.275	1	0	0	0	NA	NA
1721	THFEYEK	7	Unmodified	_THFEYEK_	P39447	Tight junction protein ZO-1 OS=Mus musculus OX=10090 GN=Tjp1 PE=1 SV=2	2	477.222	0.24469	0.00037574	98.458	1	4745.9	3883.6	4134.5	1.065	1.148
1722	THFFLNAGNLCNLNYGEGPK	20	Carbamidomethyl (C)	_THFFLNAGNLC(ca)NLNYGEGPK_	Q8BGH2	Sorting and assembly machinery component 50 homolog OS=Mus musculus OX=10090 GN=Samm50 PE=1 SV=1	3	756.029	1.2384	5.746e-21	114.3	1	7316.5	7809.6	6024.5	0.771	1.214
1723	THFGGGK	7	Unmodified	_THFGGGK_	P62849	40S ribosomal protein S24 OS=Mus musculus OX=10090 GN=Rps24 PE=1 SV=1	2	352.18	-0.36569	0.0046669	65.803	1	2113.8	1489.5	1683.3	1.13	1.256
1724	THGLSDEHVFEVICPSIPGYGFSEASSK	28	Carbamidomethyl (C)	_THGLSDEHVFEVIC(ca)PSIPGYGFSEASSK_	Q9D379	Epoxide hydrolase 1 OS=Mus musculus OX=10090 GN=Ephx1 PE=1 SV=2	4	763.36	2.0723	9.0481e-12	84.529	1	2687.1	2773.4	2169	0.782	1.239
1725	THGLSDEHVFEVICPSIPGYGFSEASSK	28	Carbamidomethyl (C)	_THGLSDEHVFEVIC(ca)PSIPGYGFSEASSK_	Q9D379	Epoxide hydrolase 1 OS=Mus musculus OX=10090 GN=Ephx1 PE=1 SV=2	3	1017.48	1.4361	2.2214e-39	145.54	1	1549.4	1577	1255.8	0.796	1.234
1726	THGVVIQPAYK	11	Unmodified	_THGVVIQPAYK_	O54901	OX-2 membrane glycoprotein OS=Mus musculus OX=10090 GN=Cd200 PE=1 SV=1	2	606.84	0.053083	1.8263e-05	87.184	1	4666.5	3898.6	4197.7	1.077	1.112
1727	THGVVIQPAYK	11	Unmodified	_THGVVIQPAYK_	O54901	OX-2 membrane glycoprotein OS=Mus musculus OX=10090 GN=Cd200 PE=1 SV=1	3	404.896	0.35541	0.0065369	47.302	1	2147.5	2001.2	1722.8	0.861	1.247
1728	THHILIELR	9	Unmodified	_THHILIELR_	Q8BGV3	Tumor-associated calcium signal transducer 2 OS=Mus musculus OX=10090 GN=Tacstd2 PE=1 SV=1	2	566.335	0.88087	0.0048749	55.084	1	17077	15830	14980	0.946	1.14
1729	THHILIELR	9	Unmodified	_THHILIELR_	Q8BGV3	Tumor-associated calcium signal transducer 2 OS=Mus musculus OX=10090 GN=Tacstd2 PE=1 SV=1	3	377.893	0.82439	0.0069577	47.853	1	0	0	0	NA	NA
1730	THICVTR	7	iodo TMT-6plex var	_THIC(io)VTR_	P51174	Long-chain specific acyl-CoA dehydrogenase, mitochondrial OS=Mus musculus OX=10090 GN=Acadl PE=1 SV=2	2	579.834	-0.059525	0.022832	54.157	1	10368	10097	8164.3	0.809	1.27
1731	THICVTR	7	iodo TMT-6plex var	_THIC(io)VTR_	P51174	Long-chain specific acyl-CoA dehydrogenase, mitochondrial OS=Mus musculus OX=10090 GN=Acadl PE=1 SV=2	3	386.892	0.001032	0.0054635	62.573	1	3038.4	3553	2435.5	0.685	1.248
1732	THIDTVINALK	11	Unmodified	_THIDTVINALK_	P17426	AP-2 complex subunit alpha-1 OS=Mus musculus OX=10090 GN=Ap2a1 PE=1 SV=1	3	408.903	0.92376	0.0018825	57.174	1	0	0	0	NA	NA
1733	THIETVINALK	11	Unmodified	_THIETVINALK_	P17427	AP-2 complex subunit alpha-2 OS=Mus musculus OX=10090 GN=Ap2a2 PE=1 SV=2	2	619.859	2.4925	0.0085434	49.978	1	0	0	0	NA	NA
1734	THIETVINALK	11	Unmodified	_THIETVINALK_	P17427	AP-2 complex subunit alpha-2 OS=Mus musculus OX=10090 GN=Ap2a2 PE=1 SV=2	3	413.575	2.1455	0.001887	57.149	1	0	0	0	NA	NA
1735	THILLFLPK	9	Unmodified	_THILLFLPK_	P09103	Protein disulfide-isomerase OS=Mus musculus OX=10090 GN=P4hb PE=1 SV=2	2	541.342	1.4691	4.6004e-05	90.761	1	20880	14227	16872	1.186	1.238
1736	THILLFLPK	9	Unmodified	_THILLFLPK_	P09103	Protein disulfide-isomerase OS=Mus musculus OX=10090 GN=P4hb PE=1 SV=2	3	361.23	1.2924	0.0003784	78.516	1	0	0	0	NA	NA
1737	THILLFLPK	9	Unmodified	_THILLFLPK_	P09103	Protein disulfide-isomerase OS=Mus musculus OX=10090 GN=P4hb PE=1 SV=2	3	361.23	1.7182	0.0071571	47.603	1	0	0	0	NA	NA
1738	THINIVVIGHVDSGK	15	Unmodified	_THINIVVIGHVDSGK_	P10126	Elongation factor 1-alpha 1 OS=Mus musculus OX=10090 GN=Eef1a1 PE=1 SV=3	4	397.976	1.5439	0.033484	29.099	1	0	0	0	NA	NA
1739	THINIVVIGHVDSGK	15	Unmodified	_THINIVVIGHVDSGK_	P10126	Elongation factor 1-alpha 1 OS=Mus musculus OX=10090 GN=Eef1a1 PE=1 SV=3	3	530.298	1.6674	0.00032729	61.962	3	8187.5	7614.1	6063.6	0.796	1.35
1740	THINIVVIGHVDSGK	15	Unmodified	_THINIVVIGHVDSGK_	P10126	Elongation factor 1-alpha 1 OS=Mus musculus OX=10090 GN=Eef1a1 PE=1 SV=3	2	794.944	1.4935	1.5447e-21	129.25	1	6705.8	6846.4	5843	0.853	1.148
1741	THINIVVIGHVDSGK	15	Unmodified	_THINIVVIGHVDSGK_	P10126	Elongation factor 1-alpha 1 OS=Mus musculus OX=10090 GN=Eef1a1 PE=1 SV=3	2	794.944		2.0094e-27	127.83	1	0	0	0	NA	NA
1742	THINIVVIGHVDSGK	15	Unmodified	_THINIVVIGHVDSGK_	P10126	Elongation factor 1-alpha 1 OS=Mus musculus OX=10090 GN=Eef1a1 PE=1 SV=3	3	530.298		0.015046	32.366	1	0	0	0	NA	NA
1743	THINYGVK	8	Unmodified	_THINYGVK_	Q8BMS1	Trifunctional enzyme subunit alpha, mitochondrial OS=Mus musculus OX=10090 GN=Hadha PE=1 SV=1	2	466.253	0.15982	0.0015912	78.377	1	8329.7	7608.5	6772.3	0.89	1.23
1744	THIQDNHDGTYTVAYVPDVPGR	22	Unmodified	_THIQDNHDGTYTVAYVPDVPGR_	Q8BTM8	Filamin-A OS=Mus musculus OX=10090 GN=Flna PE=1 SV=5	3	819.059	0.6672	3.5508e-52	168.68	1	3651.6	3384.7	2826.1	0.835	1.292
1745	THIQDNHDGTYTVAYVPDVPGR	22	Unmodified	_THIQDNHDGTYTVAYVPDVPGR_	Q8BTM8	Filamin-A OS=Mus musculus OX=10090 GN=Flna PE=1 SV=5	4	614.546	1.0684	1.7951e-09	79.237	1	1435.2	1733.3	1346.2	0.777	1.066
1746	THITNAFNWLSMK	13	Unmodified	_THITNAFNWLSMK_	Q61838	Pregnancy zone protein OS=Mus musculus OX=10090 GN=Pzp PE=1 SV=3	3	521.598	1.5503	0.011794	41.476	1	0	0	0	NA	NA
1747	THLENNR	7	Unmodified	_THLENNR_	Q8VDM4	26S proteasome non-ATPase regulatory subunit 2 OS=Mus musculus OX=10090 GN=Psmd2 PE=1 SV=1	2	442.223	-0.16101	0.016598	52.268	1	0	0	0	NA	NA
1748	THLPGFVEQAGALK	14	Unmodified	_THLPGFVEQAGALK_	P99029	Peroxiredoxin-5, mitochondrial OS=Mus musculus OX=10090 GN=Prdx5 PE=1 SV=2	3	489.937	1.3771	8.5384e-05	66.004	1	6327.7	5853.4	5010.1	0.856	1.263
1749	THLPGFVEQAGALK	14	Unmodified	_THLPGFVEQAGALK_	P99029	Peroxiredoxin-5, mitochondrial OS=Mus musculus OX=10090 GN=Prdx5 PE=1 SV=2	2	734.401	1.4011	9.7541e-05	70.373	1	8906	8736.6	6930.9	0.793	1.285
1750	THLPVQLLPSSFWK	14	Unmodified	_THLPVQLLPSSFWK_	Q3UZZ6	Sulfotransferase 1 family member D1 OS=Mus musculus OX=10090 GN=Sult1d1 PE=1 SV=1	3	551.643	1.2402	0.0044731	49.216	1	0	0	0	NA	NA
1751	THNDIIHNENMR	12	Unmodified	_THNDIIHNENMR_	P26040	Ezrin OS=Mus musculus OX=10090 GN=Ezr PE=1 SV=3	3	498.569	0.13596	0.0095251	43.761	1	0	0	0	NA	NA
1752	THNDIIHNENMR	12	Unmodified	_THNDIIHNENMR_	P26040	Ezrin OS=Mus musculus OX=10090 GN=Ezr PE=1 SV=3	2	747.349	0.16135	6.2433e-22	146.5	1	3460	2781.1	2747.7	0.988	1.259
1756	THNSALEYNIFEGMECR	17	Carbamidomethyl (C),Oxidation (M)	_THNSALEYNIFEGM(ox)EC(ca)R_	O08553	Dihydropyrimidinase-related protein 2 OS=Mus musculus OX=10090 GN=Dpysl2 PE=1 SV=2	3	696.303	1.5292	1.2632e-11	99.044	1	7464.6	5968.7	5917.7	0.991	1.261
1757	THNSALEYNIFEGMECR	17	Carbamidomethyl (C)	_THNSALEYNIFEGMEC(ca)R_	O08553	Dihydropyrimidinase-related protein 2 OS=Mus musculus OX=10090 GN=Dpysl2 PE=1 SV=2	3	690.972	1.5544	6.741e-24	132.25	1	6532.6	5347.4	4567.2	0.854	1.43
1758	THNSALEYNIFEGMECR	17	Carbamidomethyl (C)	_THNSALEYNIFEGMEC(ca)R_	O08553	Dihydropyrimidinase-related protein 2 OS=Mus musculus OX=10090 GN=Dpysl2 PE=1 SV=2	2	1035.95	1.7533	2.3409e-117	250.95	1	3116.9	2229.4	2163.7	0.971	1.441
1759	THPETLDK	8	Unmodified	_THPETLDK_	P04247	Myoglobin OS=Mus musculus OX=10090 GN=Mb PE=1 SV=3	2	470.74	0.45102	0.030186	40.502	1	8130	7810.9	6547.9	0.838	1.242
1760	THPQWYPAR	9	Unmodified	_THPQWYPAR_	Q9CY27	Very-long-chain enoyl-CoA reductase OS=Mus musculus OX=10090 GN=Tecr PE=1 SV=1	3	385.861	0.57972	0.045133	22.905	1	0	0	0	NA	NA
1761	THPQWYPAR	9	Unmodified	_THPQWYPAR_	Q9CY27	Very-long-chain enoyl-CoA reductase OS=Mus musculus OX=10090 GN=Tecr PE=1 SV=1	2	578.288	0.52681	0.001628	71.692	1	2698.4	3019.2	2435.8	0.807	1.108
1762	THPVEIFYTPEPER	14	Unmodified	_THPVEIFYTPEPER_	O35286	Pre-mRNA-splicing factor ATP-dependent RNA helicase DHX15 OS=Mus musculus OX=10090 GN=Dhx15 PE=1 SV=2	2	857.925	2.6713	1.9637e-19	130.19	1	12119	11056	9482.5	0.858	1.278
1763	THPVEIFYTPEPER	14	Unmodified	_THPVEIFYTPEPER_	O35286	Pre-mRNA-splicing factor ATP-dependent RNA helicase DHX15 OS=Mus musculus OX=10090 GN=Dhx15 PE=1 SV=2	3	572.286	3.0501	0.0061494	47.037	1	0	0	0	NA	NA
1764	THSDQFLVSFK	11	Unmodified	_THSDQFLVSFK_	Q91VR2	ATP synthase subunit gamma, mitochondrial OS=Mus musculus OX=10090 GN=Atp5f1c PE=1 SV=1	2	654.833	2.435	4.281e-07	100.02	1	9935.3	9688.8	6554.6	0.677	1.516
1765	THSDQFLVSFK	11	Unmodified	_THSDQFLVSFK_	Q91VR2	ATP synthase subunit gamma, mitochondrial OS=Mus musculus OX=10090 GN=Atp5f1c PE=1 SV=1	3	436.891	2.6824	4.0468e-05	78.342	1	1052.8	995.51	724.23	0.727	1.454
1766	THSGTYQVTVR	11	Unmodified	_THSGTYQVTVR_	O70468	Myosin-binding protein C, cardiac-type OS=Mus musculus OX=10090 GN=Mybpc3 PE=1 SV=1	3	416.883	1.2306	0.028117	31.478	1	0	0	0	NA	NA
1767	THTHIVIPYR	10	Unmodified	_THTHIVIPYR_	P12023	Amyloid-beta A4 protein OS=Mus musculus OX=10090 GN=App PE=1 SV=3	2	618.846	0.37064	0.00010313	83.883	1	7543.8	6119.3	6317.1	1.032	1.194
1768	THTHIVIPYR	10	Unmodified	_THTHIVIPYR_	P12023	Amyloid-beta A4 protein OS=Mus musculus OX=10090 GN=App PE=1 SV=3	3	412.9	0.17119	4.0555e-06	92.051	1	2048	2354.8	1791.3	0.761	1.143
1769	THTTVSGVAHR	11	Unmodified	_THTTVSGVAHR_	Q99MN9	Propionyl-CoA carboxylase beta chain, mitochondrial OS=Mus musculus OX=10090 GN=Pccb PE=1 SV=2	2	583.307	0.08671	1.6585e-06	94.363	1	10717	8755.8	8674	0.991	1.236
1770	THWTLDK	7	Unmodified	_THWTLDK_	Q8CIB5	Fermitin family homolog 2 OS=Mus musculus OX=10090 GN=Fermt2 PE=1 SV=1	2	450.732	1.3044	0.0037097	71.501	1	3041.3	2419.2	2817.9	1.165	1.079
1771	THYDPPR	7	Unmodified	_THYDPPR_	P70333	Heterogeneous nuclear ribonucleoprotein H2 OS=Mus musculus OX=10090 GN=Hnrnph2 PE=1 SV=1	2	443.214	0.28874	0.011426	57.471	1	0	0	0	NA	NA
1772	THYIVGYNLPSYEYLYNLGDQYALK	25	Unmodified	_THYIVGYNLPSYEYLYNLGDQYALK_	Q91YQ5	Dolichyl-diphosphooligosaccharide--protein glycosyltransferase subunit 1 OS=Mus musculus OX=10090 GN=Rpn1 PE=1 SV=1	3	999.827	1.877	1.6271e-31	134.47	1	5786.8	5334.3	4832.1	0.906	1.198
1773	THYPAQQGEYQPQQPVYHK	19	Unmodified	_THYPAQQGEYQPQQPVYHK_	Q9JLV1	BAG family molecular chaperone regulator 3 OS=Mus musculus OX=10090 GN=Bag3 PE=1 SV=2	3	767.035	0.11348	4.2753e-06	65.423	1	4558.7	4642.9	4066.3	0.876	1.121
1774	THYYAVAVVK	10	Unmodified	_THYYAVAVVK_	P08071	Lactotransferrin OS=Mus musculus OX=10090 GN=Ltf PE=1 SV=4	2	575.816	0.92988	1.5079e-06	99.973	1	5372.1	5852.4	4746.9	0.811	1.132
1775	THYYAVAVVK	10	Unmodified	_THYYAVAVVK_	P08071	Lactotransferrin OS=Mus musculus OX=10090 GN=Ltf PE=1 SV=4	3	384.213	0.98842	0.0012777	61.161	1	3847	3366.8	2901.1	0.862	1.326
1776	THYYVVAMAK	10	Unmodified	_THYYVVAMAK_	Q9DBD0	Inhibitor of carbonic anhydrase OS=Mus musculus OX=10090 GN=Ica PE=1 SV=1	2	591.802	1.1569	4.4554e-05	87.485	1	0	0	0	NA	NA
1777	TIAACNLPIVQGPCR	15	2 Carbamidomethyl (C)	_TIAAC(ca)NLPIVQGPC(ca)R_	Q07456	Protein AMBP OS=Mus musculus OX=10090 GN=Ambp PE=1 SV=2	2	835.429	0.45812	3.0957e-22	134.61	1	9206.1	9423.1	6494.9	0.689	1.417
1778	TIADHCPDSACK	12	2 Carbamidomethyl (C)	_TIADHC(ca)PDSAC(ca)K_	P26231	Catenin alpha-1 OS=Mus musculus OX=10090 GN=Ctnna1 PE=1 SV=1	2	687.792	-0.19249	7.1873e-22	140.01	1	6888.4	5416.2	7742	1.429	0.89
1779	TIAIIAEGIPEALTR	15	Unmodified	_TIAIIAEGIPEALTR_	Q91V92	ATP-citrate synthase OS=Mus musculus OX=10090 GN=Acly PE=1 SV=1	3	523.307	1.7591	2.7366e-05	70.197	1	3580.9	3666.7	2724.8	0.743	1.314
1780	TIAIIAEGIPEALTR	15	Unmodified	_TIAIIAEGIPEALTR_	Q91V92	ATP-citrate synthase OS=Mus musculus OX=10090 GN=Acly PE=1 SV=1	2	784.456	1.0529	1.0984e-05	75.911	1	4582.1	4743.1	3774	0.796	1.214
1781	TIALFYLGSFDNIVR	15	Unmodified	_TIALFYLGSFDNIVR_	Q6GV12	3-ketodihydrosphingosine reductase OS=Mus musculus OX=10090 GN=Kdsr PE=1 SV=1	2	864.97	2.1299	2.9156e-33	153.7	1	8066	8564.3	5943.5	0.694	1.357
1782	TIAMDGTEGLVR	12	Oxidation (M)	_TIAM(ox)DGTEGLVR_	P56480	ATP synthase subunit beta, mitochondrial OS=Mus musculus OX=10090 GN=Atp5f1b PE=1 SV=2	2	639.822	1.6357	0.016745	46.378	1	9429.5	8488.7	7470.5	0.88	1.262
1783	TIAMDGTEGLVR	12	Unmodified	_TIAMDGTEGLVR_	P56480	ATP synthase subunit beta, mitochondrial OS=Mus musculus OX=10090 GN=Atp5f1b PE=1 SV=2	2	631.824	1.2351	0.0012136	63.091	1	10275	10039	8616.9	0.858	1.192
1784	TIAQDYGVLK	10	Unmodified	_TIAQDYGVLK_	P35700	Peroxiredoxin-1 OS=Mus musculus OX=10090 GN=Prdx1 PE=1 SV=1	2	554.306	2.6007	0.0011668	66.056	1	1387.5	1388.7	1051.3	0.757	1.32
1785	TIAQVLVHLHR	11	Unmodified	_TIAQVLVHLHR_	Q9CWZ7	Gamma-soluble NSF attachment protein OS=Mus musculus OX=10090 GN=Napg PE=1 SV=1	3	429.595	2.7378	0.010077	42.21	1	3857	2537.9	2692.6	1.061	1.432
1786	TICAILENYQAEK	13	Carbamidomethyl (C)	_TIC(ca)AILENYQAEK_	P26638	Serine--tRNA ligase, cytoplasmic OS=Mus musculus OX=10090 GN=Sars PE=1 SV=3	2	776.887	0.86699	1.0033e-14	115.12	1	18951	17783	13128	0.738	1.444
1787	TICLAFR	7	Carbamidomethyl (C)	_TIC(ca)LAFR_	G5E829	Plasma membrane calcium-transporting ATPase 1 OS=Mus musculus OX=10090 GN=Atp2b1 PE=1 SV=1	2	440.739		2.0926e-07	81.381	1	0	0	0	NA	NA
1788	TICSHVQNMIK	11	Carbamidomethyl (C)	_TIC(ca)SHVQNMIK_	P51410	60S ribosomal protein L9 OS=Mus musculus OX=10090 GN=Rpl9 PE=2 SV=2	2	665.834	1.2218	1.6383e-11	114.9	1	8513.4	8076	7164.3	0.887	1.188
1789	TIDDLEDELYAQK	13	Unmodified	_TIDDLEDELYAQK_	P21107	Tropomyosin alpha-3 chain OS=Mus musculus OX=10090 GN=Tpm3 PE=1 SV=3	2	776.872	0.97361	7.2334e-16	125.82	1	16862	16943	13798	0.814	1.222
1790	TIDDLEEK	8	Unmodified	_TIDDLEEK_	Q6IRU2	Tropomyosin alpha-4 chain OS=Mus musculus OX=10090 GN=Tpm4 PE=1 SV=3	2	481.737	0.96094	0.00013617	97.431	1	3243.5	3508.4	3201.5	0.913	1.013
1791	TIDGQQTIIACIESHQFQPK	20	Carbamidomethyl (C)	_TIDGQQTIIAC(ca)IESHQFQPK_	P47753	F-actin-capping protein subunit alpha-1 OS=Mus musculus OX=10090 GN=Capza1 PE=1 SV=4	3	772.055	2.3861	1.411e-08	81.016	1	10136	9818.5	7098.6	0.723	1.428
1792	TIDWVSFVEVMPQNQK	16	Unmodified	_TIDWVSFVEVMPQNQK_	Q9DCX2	ATP synthase subunit d, mitochondrial OS=Mus musculus OX=10090 GN=Atp5pd PE=1 SV=3	2	960.98	0.746	4.2853e-17	118.16	1	7803.7	8282	5231.1	0.632	1.492
1793	TIDWVSFVEVMPQNQK	16	Unmodified	_TIDWVSFVEVMPQNQK_	Q9DCX2	ATP synthase subunit d, mitochondrial OS=Mus musculus OX=10090 GN=Atp5pd PE=1 SV=3	3	640.989	1.7105	0.028845	31.914	1	2609.7	2920.2	2487.1	0.852	1.049
1794	TIEAEAAHGTVTR	13	Unmodified	_TIEAEAAHGTVTR_	P54071	Isocitrate dehydrogenase [NADP], mitochondrial OS=Mus musculus OX=10090 GN=Idh2 PE=1 SV=3	2	678.349	0.72447	7.0751e-12	112.82	1	9593.3	8275	7962.1	0.962	1.205
1795	TIEAEAAHGTVTR	13	Unmodified	_TIEAEAAHGTVTR_	P54071	Isocitrate dehydrogenase [NADP], mitochondrial OS=Mus musculus OX=10090 GN=Idh2 PE=1 SV=3	3	452.569	1.1971	0.00032856	64.104	1	3966.9	3040.6	3282.1	1.079	1.209
1796	TIEEQLDEEHLESHR	15	Unmodified	_TIEEQLDEEHLESHR_	O54931	A-kinase anchor protein 2 OS=Mus musculus OX=10090 GN=Akap2 PE=1 SV=3	3	622.294	0.97865	3.657e-10	97.223	1	9570.1	7462.3	6854.3	0.919	1.396
1797	TIEEQLDEEHLESHR	15	Unmodified	_TIEEQLDEEHLESHR_	O54931	A-kinase anchor protein 2 OS=Mus musculus OX=10090 GN=Akap2 PE=1 SV=3	4	466.972	1.0198	0.00066285	57.414	1	0	0	0	NA	NA
1798	TIEEQLDEEHLESHR	15	Unmodified	_TIEEQLDEEHLESHR_	O54931	A-kinase anchor protein 2 OS=Mus musculus OX=10090 GN=Akap2 PE=1 SV=3	2	932.937	0.39275	2.1151e-125	263.99	1	5106.2	4279.7	3357.3	0.784	1.521
1799	TIEEVVGR	8	Unmodified	_TIEEVVGR_	P47738	Aldehyde dehydrogenase, mitochondrial OS=Mus musculus OX=10090 GN=Aldh2 PE=1 SV=1	2	451.751	0.24605	0.0054032	62.546	1	0	0	0	NA	NA
1800	TIEEYAICPDLK	12	Carbamidomethyl (C)	_TIEEYAIC(ca)PDLK_	Q9D0F9	Phosphoglucomutase-1 OS=Mus musculus OX=10090 GN=Pgm1 PE=1 SV=4	2	726.358	1.2568	0.0023339	57.106	1	0	0	0	NA	NA
1801	TIEEYAICPDLR	12	Carbamidomethyl (C)	_TIEEYAIC(ca)PDLR_	Q8BZF8	Phosphoglucomutase-like protein 5 OS=Mus musculus OX=10090 GN=Pgm5 PE=1 SV=2	2	740.361	0.77255	2.7508e-06	88.021	1	0	0	0	NA	NA
1802	TIELDGK	7	Unmodified	_TIELDGK_	Q9D1G1	Ras-related protein Rab-1B OS=Mus musculus OX=10090 GN=Rab1b PE=1 SV=1	2	388.213	0.84865	0.014295	54.157	1	3886.6	2828.3	3026.4	1.07	1.284
1803	TIELTAH	7	Unmodified	_TIELTAH_	Q9WTY4	Aquaporin-5 OS=Mus musculus OX=10090 GN=Aqp5 PE=1 SV=1	2	392.714	0.52966	0.0014262	87.582	1	4788.4	4515.3	3673.2	0.814	1.304
1804	TIESILEPVAQQISHLVIMHEEGEVDGK	28	Unmodified	_TIESILEPVAQQISHLVIMHEEGEVDGK_	Q64727	Vinculin OS=Mus musculus OX=10090 GN=Vcl PE=1 SV=4	4	776.151	6.1048	1.2243e-40	149.99	1	2953.2	2406	2236.2	0.929	1.321
1805	TIEYLEEVAVNFAK	14	Unmodified	_TIEYLEEVAVNFAK_	Q8BMS1	Trifunctional enzyme subunit alpha, mitochondrial OS=Mus musculus OX=10090 GN=Hadha PE=1 SV=1	2	813.425	3.4078	1.3652e-11	107.99	1	9841.9	9234.2	7548.9	0.817	1.304
1806	TIEYLEEVAVNFAK	14	Unmodified	_TIEYLEEVAVNFAK_	Q8BMS1	Trifunctional enzyme subunit alpha, mitochondrial OS=Mus musculus OX=10090 GN=Hadha PE=1 SV=1	3	542.619	3.8004	5.1987e-05	70.563	1	9377.7	8717.8	7029.1	0.806	1.334
1807	TIFAYFSGSK	10	Unmodified	_TIFAYFSGSK_	Q9CQM5	Thioredoxin domain-containing protein 17 OS=Mus musculus OX=10090 GN=Txndc17 PE=1 SV=1	2	560.787	2.226	0.015528	43.68	1	6702.4	6610.7	4969.8	0.752	1.349
1808	TIFWTDSQLDR	11	Unmodified	_TIFWTDSQLDR_	P10493	Nidogen-1 OS=Mus musculus OX=10090 GN=Nid1 PE=1 SV=2	2	691.341	1.1065	1.3641e-09	113.22	1	2058.9	2273.3	1430.5	0.629	1.439
1809	TIGGGDDSFNTFFSETGAGK	20	Deamidation (NQ)	_TIGGGDDSFN(de)TFFSETGAGK_	P05213	Tubulin alpha-1B chain OS=Mus musculus OX=10090 GN=Tuba1b PE=1 SV=2	2	1004.94	-0.15167	3.7418e-33	139.9	1	2797	2958.8	2403.7	0.812	1.164
1810	TIGGGDDSFNTFFSETGAGK	20	Unmodified	_TIGGGDDSFNTFFSETGAGK_	P05213	Tubulin alpha-1B chain OS=Mus musculus OX=10090 GN=Tuba1b PE=1 SV=2	2	1004.45	-0.11623	1.1247e-47	165.3	1	2612.3	2325	2074.2	0.892	1.259
1811	TIGGGDDSFNTFFSETGAGK	20	Unmodified	_TIGGGDDSFNTFFSETGAGK_	P05213	Tubulin alpha-1B chain OS=Mus musculus OX=10090 GN=Tuba1b PE=1 SV=2	3	669.969	1.0401	0.0044618	43.696	1	4386.1	3974.1	3045.2	0.766	1.44
1812	TIGVSNFNPLQIER	14	Unmodified	_TIGVSNFNPLQIER_	P45376	Aldo-keto reductase family 1 member B1 OS=Mus musculus OX=10090 GN=Akr1b1 PE=1 SV=3	2	794.428	2.4221	1.335e-15	123.76	1	11851	12513	8794.5	0.703	1.348
1813	TIHLSSIRPPR	11	Unmodified	_TIHLSSIRPPR_	Q78PY7	Staphylococcal nuclease domain-containing protein 1 OS=Mus musculus OX=10090 GN=Snd1 PE=1 SV=1	2	638.878	1.5046	9.5937e-05	86.114	1	0	0	0	NA	NA
1814	TIHNQEFDPTNLLQCWEACVENSSYYNR	28	Carbamidomethyl (C),iodo TMT-6plex var	_TIHNQEFDPTNLLQC(ca)WEAC(io)VENSSYYNR_	G3X982	Aldehyde oxidase 3 OS=Mus musculus OX=10090 GN=Aox3 PE=1 SV=1	4	940.938	1.4166	7.7319e-40	145.19	1	11756	12260	9075.7	0.74	1.295
1815	TIICHVEGFPK	11	Carbamidomethyl (C)	_TIIC(ca)HVEGFPK_	Q61490	CD166 antigen OS=Mus musculus OX=10090 GN=Alcam PE=1 SV=3	2	650.84	2.23	3.4925e-05	82.505	1	13884	11743	10590	0.902	1.311
1816	TIIFVETK	8	Unmodified	_TIIFVETK_	Q501J6	Probable ATP-dependent RNA helicase DDX17 OS=Mus musculus OX=10090 GN=Ddx17 PE=1 SV=1	2	475.781	1.1451	0.017903	47.603	1	0	0	0	NA	NA
1817	TIIPLISQCTPK	12	iodo TMT-6plex var	_TIIPLISQC(io)TPK_	P08249	Malate dehydrogenase, mitochondrial OS=Mus musculus OX=10090 GN=Mdh2 PE=1 SV=3	3	548.33	1.6248	2.7116e-05	77.185	2	10355	9386.6	7709.2	0.821	1.343
1818	TIIPLISQCTPK	12	iodo TMT-6plex var	_TIIPLISQC(io)TPK_	P08249	Malate dehydrogenase, mitochondrial OS=Mus musculus OX=10090 GN=Mdh2 PE=1 SV=3	2	821.992	1.2612	3.3826e-07	95.273	2	32887	32247	23313	0.723	1.411
1819	TIIPLISQCTPK	12	Deamidation (NQ),iodo TMT-6plex var	_TIIPLISQ(de)C(io)TPK_	P08249	Malate dehydrogenase, mitochondrial OS=Mus musculus OX=10090 GN=Mdh2 PE=1 SV=3	3	548.658	1.665	0.008969	46.159	1	0	0	0	NA	NA
1820	TIIPLISQCTPK	12	Carbamidomethyl (C)	_TIIPLISQC(ca)TPK_	P08249	Malate dehydrogenase, mitochondrial OS=Mus musculus OX=10090 GN=Mdh2 PE=1 SV=3	2	685.889	1.7612	0.00012536	73.881	1	2961.3	2661.8	2252.4	0.846	1.315
1821	TIIQNPTDQQK	11	Unmodified	_TIIQNPTDQQK_	P50580	Proliferation-associated protein 2G4 OS=Mus musculus OX=10090 GN=Pa2g4 PE=1 SV=3	2	643.341	1.2086	2.8357e-07	100.69	1	7322.7	5820.9	6313.2	1.085	1.16
1822	TIISYIDEQFER	12	Unmodified	_TIISYIDEQFER_	P42208	Septin-2 OS=Mus musculus OX=10090 GN=Septin2 PE=1 SV=2	2	757.38	1.3415	2.1402e-27	159.99	1	4513.6	3901.2	3695.9	0.947	1.221
1823	TIITYPWFQNSSVILFLNK	19	Unmodified	_TIITYPWFQNSSVILFLNK_	P21278	Guanine nucleotide-binding protein subunit alpha-11 OS=Mus musculus OX=10090 GN=Gna11 PE=1 SV=1	2	1142.62	6.3492	1.1932e-15	104.88	1	8938.1	7967.4	6394.8	0.803	1.398
1824	TILALMK	7	Unmodified	_TILALMK_	P97384	Annexin A11 OS=Mus musculus OX=10090 GN=Anxa11 PE=1 SV=2	2	395.249	1.111	0.025271	47.743	1	0	0	0	NA	NA
1825	TILLNTK	7	Unmodified	_TILLNTK_	Q9JKF1	Ras GTPase-activating-like protein IQGAP1 OS=Mus musculus OX=10090 GN=Iqgap1 PE=1 SV=2	2	401.755	0.46032	0.00029377	99.375	1	3109.9	2854.1	2332.3	0.817	1.333
1826	TILPAAAQDVYYR	13	Unmodified	_TILPAAAQDVYYR_	Q91YQ5	Dolichyl-diphosphooligosaccharide--protein glycosyltransferase subunit 1 OS=Mus musculus OX=10090 GN=Rpn1 PE=1 SV=1	2	740.893	2.0606	0.0001055	72.891	1	17185	15213	14274	0.938	1.204
1827	TILQHLSEAWR	11	Unmodified	_TILQHLSEAWR_	Q99PV0	Pre-mRNA-processing-splicing factor 8 OS=Mus musculus OX=10090 GN=Prpf8 PE=1 SV=2	2	677.367	1.0072	0.0044627	54.023	1	18466	18502	13840	0.748	1.334
1828	TIMVDDSK	8	Unmodified	_TIMVDDSK_	P26039	Talin-1 OS=Mus musculus OX=10090 GN=Tln1 PE=1 SV=2	2	454.723	1.1292	0.037901	38.303	1	5096.5	4649.8	4414.1	0.949	1.155
1829	TINEVENQILTR	12	Deamidation (NQ)	_TINEVEN(de)QILTR_	Q7TPR4	Alpha-actinin-1 OS=Mus musculus OX=10090 GN=Actn1 PE=1 SV=1	2	715.878	0.62116	7.9171e-06	84.297	1	6640.2	6047.2	5361.2	0.887	1.239
1830	TINEVENQILTR	12	Unmodified	_TINEVENQILTR_	Q7TPR4	Alpha-actinin-1 OS=Mus musculus OX=10090 GN=Actn1 PE=1 SV=1	2	715.386	2.4139	4.7345e-27	156.14	1	854.63	1489.7	928.78	0.623	0.92
1831	TINEVENQILTR	12	Unmodified	_TINEVENQILTR_	Q7TPR4	Alpha-actinin-1 OS=Mus musculus OX=10090 GN=Actn1 PE=1 SV=1	3	477.26	3.0628	0.019192	36.944	1	0	0	0	NA	NA
1832	TINEVETQILTR	12	Unmodified	_TINEVETQILTR_	Q9JI91	Alpha-actinin-2 OS=Mus musculus OX=10090 GN=Actn2 PE=1 SV=2	2	708.888	1.0993	4.6585e-14	125.82	1	10066	9133.6	8395.9	0.919	1.199
1833	TINHQMESPGER	12	Unmodified	_TINHQMESPGER_	Q3UH68	LIM and calponin homology domains-containing protein 1 OS=Mus musculus OX=10090 GN=Limch1 PE=1 SV=2	2	699.825	0.17594	9.6894e-08	98.902	1	3369.5	2515.4	2591.3	1.03	1.3
1834	TINHQMESPGER	12	Unmodified	_TINHQMESPGER_	Q3UH68	LIM and calponin homology domains-containing protein 1 OS=Mus musculus OX=10090 GN=Limch1 PE=1 SV=2	3	466.886	0.38406	0.0077531	46.069	1	0	0	0	NA	NA
1835	TINLYPLTNYTFGTK	15	Unmodified	_TINLYPLTNYTFGTK_	Q9CQF3	Cleavage and polyadenylation specificity factor subunit 5 OS=Mus musculus OX=10090 GN=Nudt21 PE=1 SV=1	2	873.459	0.69271	1.4635e-05	75.376	1	7990.2	7612.4	5891.6	0.774	1.356
1836	TIPASDLPQVR	11	Unmodified	_TIPASDLPQVR_	Q5SYD0	Unconventional myosin-Id OS=Mus musculus OX=10090 GN=Myo1d PE=1 SV=1	2	598.835	1.6349	0.0017213	62.466	2	0	0	0	NA	NA
1837	TIPAWATLSASQLAR	15	Unmodified	_TIPAWATLSASQLAR_	Q3TEA8	Heterochromatin protein 1-binding protein 3 OS=Mus musculus OX=10090 GN=Hp1bp3 PE=1 SV=1	2	793.438	2.0828	1.2665e-07	87.647	1	12752	11404	9489.2	0.832	1.344
1838	TIPAWATLSASQLAR	15	Unmodified	_TIPAWATLSASQLAR_	Q3TEA8	Heterochromatin protein 1-binding protein 3 OS=Mus musculus OX=10090 GN=Hp1bp3 PE=1 SV=1	3	529.295	2.2644	1.0871e-21	126.56	1	4928.4	4420.4	4168.1	0.943	1.182
1839	TIPEACR	7	Carbamidomethyl (C)	_TIPEAC(ca)R_	Q9WVH9	Fibulin-5 OS=Mus musculus OX=10090 GN=Fbln5 PE=1 SV=1	2	423.711	0.10949	0.0018764	78.616	1	2905	2105.1	1996.3	0.948	1.455
1840	TIPIDGDFFSYTR	13	Unmodified	_TIPIDGDFFSYTR_	P47738	Aldehyde dehydrogenase, mitochondrial OS=Mus musculus OX=10090 GN=Aldh2 PE=1 SV=1	2	766.375	2.7687	0.0011632	62.287	1	17961	16452	13202	0.802	1.36
1841	TIPIDGDFFSYTR	13	Unmodified	_TIPIDGDFFSYTR_	P47738	Aldehyde dehydrogenase, mitochondrial OS=Mus musculus OX=10090 GN=Aldh2 PE=1 SV=1	2	766.375	1.8827	1.0295e-14	117.93	2	23563	23895	18019	0.754	1.308
1842	TIPWLENR	8	Unmodified	_TIPWLENR_	Q7TPR4	Alpha-actinin-1 OS=Mus musculus OX=10090 GN=Actn1 PE=1 SV=1	2	514.78	1.8412	0.0025382	73.665	1	1874.4	1850	1240.4	0.67	1.511
1843	TIQEMQQK	8	Unmodified	_TIQEMQQK_	P57780	Alpha-actinin-4 OS=Mus musculus OX=10090 GN=Actn4 PE=1 SV=1	2	503.255	0.081293	0.0052808	62.88	1	19909	17689	18769	1.061	1.061
1844	TIQFVDWCPTGFK	13	Carbamidomethyl (C)	_TIQFVDWC(ca)PTGFK_	P68373	Tubulin alpha-1C chain OS=Mus musculus OX=10090 GN=Tuba1c PE=1 SV=1	2	799.887	1.5691	1.6059e-08	96.464	2	20645	20716	14867	0.718	1.389
1845	TIQFVDWCPTGFK	13	Carbamidomethyl (C),Deamidation (NQ)	_TIQ(de)FVDWC(ca)PTGFK_	P68373	Tubulin alpha-1C chain OS=Mus musculus OX=10090 GN=Tuba1c PE=1 SV=1	2	800.379	1.5841	6.8678e-08	96.464	1	19568	20296	15059	0.742	1.299
1846	TIQMGSFR	8	Unmodified	_TIQMGSFR_	Q9QXT0	Protein canopy homolog 2 OS=Mus musculus OX=10090 GN=Cnpy2 PE=1 SV=1	2	470.239	1.6349	0.0173	47.96	1	0	0	0	NA	NA
1848	TIQVDNTDAEGR	12	Unmodified	_TIQVDNTDAEGR_	Q9CPY7	Cytosol aminopeptidase OS=Mus musculus OX=10090 GN=Lap3 PE=1 SV=3	2	659.815	0.98329	6.899e-05	76.357	1	10603	8508.9	8758.4	1.029	1.211
1849	TISFQSR	7	Unmodified	_TISFQSR_	Q9R0X4	Acyl-coenzyme A thioesterase 9, mitochondrial OS=Mus musculus OX=10090 GN=Acot9 PE=1 SV=1	2	419.725	1.0993	0.032886	43.769	1	0	0	0	NA	NA
1850	TISHVIIGLK	10	Unmodified	_TISHVIIGLK_	P60122	RuvB-like 1 OS=Mus musculus OX=10090 GN=Ruvbl1 PE=1 SV=1	3	360.897	1.6541	0.0083182	43.958	1	4789.6	3836.8	3728.1	0.972	1.285
1851	TISLVIR	7	Unmodified	_TISLVIR_	Q9QXS1	Plectin OS=Mus musculus OX=10090 GN=Plec PE=1 SV=3	2	401.263	-0.0046117	0.00075096	94.262	1	9317.7	8686.4	7919.4	0.912	1.177
1852	TISPMVMDAK	10	Oxidation (M)	_TISPM(ox)VMDAK_	Q64727	Vinculin OS=Mus musculus OX=10090 GN=Vcl PE=1 SV=4	2	554.772	0.33479	0.012417	48.188	1	0	0	0	NA	NA
1853	TISPMVMDAK	10	Unmodified	_TISPMVMDAK_	Q64727	Vinculin OS=Mus musculus OX=10090 GN=Vcl PE=1 SV=4	2	546.775	1.3841	0.0045006	53.237	1	14091	11438	11397	0.996	1.236
1854	TISSSLAVVDLIDAIQPGCINYDLVK	26	Carbamidomethyl (C),Deamidation (NQ)	_TISSSLAVVDLIDAIQ(de)PGC(ca)INYDLVK_	Q99K51	Plastin-3 OS=Mus musculus OX=10090 GN=Pls3 PE=1 SV=3	3	935.825		0.00010109	52.465	1	0	0	0	NA	NA
1855	TISVILFLNK	10	Unmodified	_TISVILFLNK_	P63094	Guanine nucleotide-binding protein G(s) subunit alpha isoforms short OS=Mus musculus OX=10090 GN=Gnas PE=1 SV=1	2	574.358	1.5098	8.8261e-06	90.15	1	1348.6	1506.7	1381.4	0.917	0.976
1856	TITLEVEPSDTIENVK	16	Unmodified	_TITLEVEPSDTIENVK_	P62984	Ubiquitin-60S ribosomal protein L40 OS=Mus musculus OX=10090 GN=Uba52 PE=1 SV=2	2	894.467	1.3873	1.3155e-33	153.23	2	10195	9288.7	7584.4	0.817	1.344
1857	TITLEVEPSDTIENVK	16	Unmodified	_TITLEVEPSDTIENVK_	P62984	Ubiquitin-60S ribosomal protein L40 OS=Mus musculus OX=10090 GN=Uba52 PE=1 SV=2	3	596.647	1.6397	0.0016752	51.317	1	4949.4	4348.9	3393.8	0.78	1.458
1858	TITLEVEPSDTIENVK	16	Deamidation (NQ)	_TITLEVEPSDTIEN(de)VK_	P62984	Ubiquitin-60S ribosomal protein L40 OS=Mus musculus OX=10090 GN=Uba52 PE=1 SV=2	2	894.959	2.0711	1.5118e-27	140.49	1	6607.8	6827.2	5554	0.814	1.19
1859	TITLQPGSPCNDFR	14	Carbamidomethyl (C)	_TITLQPGSPC(ca)NDFR_	O35598	Disintegrin and metalloproteinase domain-containing protein 10 OS=Mus musculus OX=10090 GN=Adam10 PE=1 SV=2	2	803.388	2.4926	1.4347e-19	130.2	1	8795.8	8786.7	6879.2	0.783	1.279
1860	TITPVYNR	8	Unmodified	_TITPVYNR_	P39447	Tight junction protein ZO-1 OS=Mus musculus OX=10090 GN=Tjp1 PE=1 SV=2	2	482.267	0.86629	0.0028012	72.492	1	3680.4	3939.3	3457.4	0.878	1.064
[truncated: 969 more rows]
